# Supplementary material for: Synergistic gene expression during the acute phase response is characterized by transcription factor assisted loading
Source: Nat Commun. 2017 Nov 29;8:1849. doi: 10.1038/s41467-017-02055-5 (PMC5707366; doi:10.1038/s41467-017-02055-5)
Supplement: Supplementary file 3 — Supplementary Data 1 [file 41467_2017_2055_MOESM3_ESM.xlsx]

## Sheet: k-means
Supplementary Data 1: All cytokine-regulated genes, k-means clustered (k = 4)
gene_id	locus	NT fpkm	IL6 fpkm	TNFa fpkm	IL1b fpkm	IL6+TNFa fpkm	IL6+IL1b fpkm	k-means cluster
1300014I06Rik	chr13:34719709-34744550	6.27111	6.79524	6.06732	5.67901	6.41832	6.01528	1
1700001G17Rik	chr1:33726668-33727557	-3.03618	-2.28165	-2.72342	-2.64284	-2.96777	-3.01825	1
1700016G22Rik	chr13:5854754-5857338	-1.74587	-1.63911	-1.70868	-2.35995	-1.36355	-1.6802	1
1700019G17Rik	chr6:85849043-85854932	4.12273	4.73781	4.24734	4.00997	4.73675	4.42932	1
1700020L24Rik	chr11:83251195-83254734	-2.82213	-0.134041	-3.32193	-3.17791	0.0311797	0.120314	1
1700028I16Rik	chr10:82274867-82286987	-1.94272	-1.21055	-1.97963	-1.8855	-2.29988	-2.02567	1
1700037C18Rik	chr16:3905797-3908689	-0.0775948	-0.148463	-0.650229	-0.947452	0.020272	-0.209682	1
1700042G15Rik	chr4:57372663-57377164	-2.72108	-1.6564	-2.80649	-3.01	-2.4596	-2.65096	1
1700066J24Rik	chr4:41464469-41465962	-1.77333	-1.18451	-1.35935	-1.50088	-1.38591	-1.33324	1
1700092M07Rik	chr19:8815207-8815715	-1.55698	-0.989057	-0.837456	-1.9818	-1.10318	-1.29702	1
1700120K04Rik	chr7:134747416-134747959	-1.31405	-1.14045	-2.34536	-1.505	-1.19429	-1.18275	1
2010003K11Rik	chr19:4496787-4498583	3.07499	4.25857	2.96518	2.44982	3.76301	3.58707	1
2010109I03Rik	chr15:74708765-74712134	-2.92112	-1.71977	-2.78265	-2.68057	-2.00279	-2.27326	1
2010109K11Rik	chr12:33063653-33067808	2.26491	4.41088	2.26919	2.23751	4.24719	3.84117	1
2310030G06Rik	chr9:50547795-50554626	2.46057	3.15415	2.4411	2.72131	2.9307	2.63316	1
2610016A17Rik	chr19:25745623-25746729	-3.32193	-2.73034	-2.9582	-2.98512	-3.03046	-3.32193	1
2810453I06Rik	chr5:144309573-144325393	3.04899	4.05179	2.96846	2.74812	3.8019	3.48068	1
2900002K06Rik	chrX:7722552-7725089	-0.988848	-0.891334	-1.25065	-1.05991	-0.358143	-0.881088	1
3110062M04Rik	chr6:34821770-34828065	3.60578	4.13512	3.76869	3.46752	4.21386	4.12758	1
4930479D17Rik	chr6:146605739-146613925	-2.51266	-1.90735	-2.49399	-2.66504	-2.74224	-2.76011	1
4930486L24Rik	chr13:60943972-60965777	-2.48417	-2.25288	-3.12347	-2.42022	-2.74441	-2.48871	1
4930549G23Rik	chr18:67935686-67959597	-0.854521	-0.146912	-1.25737	-0.710907	-0.702246	-0.84287	1
4930592I03Rik	chr18:83087796-83089952	-3.06745	-2.4669	-2.64846	-2.78152	-2.66958	-2.60235	1
4931440P22Rik	chr3:65331406-65333336	-1.36078	-0.462381	-1.739	-1.60627	-1.05618	-0.649259	1
4933406J10Rik	chr7:89891855-89904154	-2.5771	-2.77174	-3.04559	-3.18659	-2.67577	-2.65762	1
4933424G06Rik	chr1:36771382-36814805	-2.9264	-2.19745	-2.68677	-3.20511	-2.58221	-2.57763	1
5730420D15Rik	chr10:94880008-94891274	-2.61912	-2.28207	-2.33549	-2.71174	-2.03084	-2.34953	1
5730435O14Rik	chr10:41287821-41296282	-3.09891	-2.28693	-2.26911	-2.91765	-2.82528	-2.63778	1
5730508B09Rik	chr3:127572605-127599241	0.704934	1.89547	0.954807	0.851524	1.84041	1.78288	1
6030405A18Rik	chr3:54700990-54719809	-3.28264	-2.19089	-3.32193	-3.32193	-2.50111	-2.46423	1
6430527G18Rik	chr12:88221652-88225764	2.12685	3.27304	1.89851	1.80759	2.90852	2.9534	1
6530439I21	chr1:138024295-138027760	-2.21264	-2.44997	-2.77716	-3.01062	-2.27129	-2.21076	1
8430410A17Rik	chr6:87863969-87886607	3.46861	4.2895	3.44109	3.25601	4.18809	4.3781	1
9130015A21Rik	chr12:36356962-36379790	-3.04885	-1.98371	-3.01668	-3.32193	-1.55335	-1.45791	1
Abca1	chr4:53043660-53172767	2.36439	3.76801	1.9233	1.99234	3.44978	3.87402	1
Acat3	chr17:13116824-13133262	5.17554	5.64076	5.21827	5.20813	5.7669	5.92726	1
Acvr1	chr2:58298848-58419239	-0.328385	0.266744	-0.292233	-0.175763	0.0498388	0.280759	1
Adam10	chr9:70526807-70628036	0.279197	1.80117	0.30479	0.54568	1.44669	1.43436	1
Adam8	chr7:147164839-147178387	-1.64612	0.347798	-1.48894	-1.47429	0.588751	0.785726	1
Adam9	chr8:26060082-26127394	4.43395	5.11079	4.40155	4.32941	5.06961	4.98679	1
Adar	chr3:89518943-89557377	1.65914	2.52535	1.74735	1.95821	2.38053	2.53639	1
Adck4	chr7:28018031-28042968	4.29519	5.20084	4.24708	4.21604	4.98015	5.01827	1
Adcy1	chr11:6963491-7078508	0.08883	0.48928	-0.493215	-0.993239	0.671073	0.291079	1
Adora2b	chr11:62062485-62079954	0.956026	2.9747	1.25553	1.24409	2.91256	2.24365	1
Ahr	chr12:36182650-36219661	1.93359	2.99224	1.8126	1.77063	2.93278	3.04059	1
AI607873	chr1:175653558-175671940	-0.825847	0.191529	-1.05571	-0.947664	-0.0673498	0.196075	1
Aig1	chr10:13372514-13588636	2.82874	3.53391	2.86134	2.74499	3.39204	3.28725	1
Akap11	chr14:78892052-78936667	2.13433	2.95209	2.10289	2.13495	2.93806	3.07893	1
Akap12	chr10:5987069-6080212	3.68651	4.73965	3.37029	3.53375	4.30179	4.01853	1
Alpk1	chr3:127373227-127483445	-0.616085	1.47077	-0.625881	-0.249063	1.8767	2.85109	1
Als2cl	chr9:110782677-110803034	3.85302	4.51648	3.74323	3.4767	4.28543	3.99485	1
Angptl4	chr17:33911844-33918520	6.41986	8.47797	6.102	5.48024	8.32297	8.23165	1
Ankrd1	chr19:36186454-36194334	0.660327	2.04397	0.351189	0.391406	1.66692	1.21249	1
Ankrd2	chr19:42110527-42119600	-1.71024	-0.775404	-1.74065	-1.80376	-0.952916	-0.54239	1
Ankrd28	chr14:32513200-32643601	1.65276	2.45716	1.5263	1.60435	2.18877	2.06737	1
Anp32b	chr4:46463988-46485395	1.67536	2.50357	1.47733	1.71818	2.16362	2.18676	1
Anxa11	chr14:26661640-26706290	1.33654	1.98823	1.22515	1.26609	2.01443	1.77583	1
Apol9a	chr15:77234218-77241510	2.92622	4.75929	2.24086	2.14717	4.82459	4.76986	1
Apol9b	chr15:77559501-77566812	3.28824	4.70264	2.95318	2.57949	4.70271	4.70443	1
Arhgap19	chr19:41841077-41876574	-2.47088	-1.16583	-2.63199	-2.67033	-1.80285	-2.00033	1
Arhgef26	chr3:62142698-62266143	2.38798	3.33658	1.80837	1.61985	2.84632	2.77602	1
Arid5a	chr1:36364577-36380874	-0.112119	1.35311	-0.114106	0.183111	1.3658	1.19151	1
Arid5b	chr10:67558340-67741474	2.48372	3.45287	2.26221	2.6575	2.95545	3.10124	1
Arl13b	chr16:62793514-62846866	0.688297	1.17897	0.911369	0.763077	1.44828	1.05983	1
Arl4c	chr1:90594800-90598766	0.289777	2.33269	0.396917	0.33486	2.43094	2.40245	1
Arnt	chr3:95238311-95301161	1.14524	1.7965	1.03978	1.17487	1.58378	1.51663	1
Arrdc4	chr7:75881879-75894124	1.88455	5.27157	2.46671	3.40773	5.20496	5.56277	1
Asap3	chr4:135762279-135802488	-1.29255	-0.0884701	-1.57881	-1.71285	-0.122712	0.326782	1
Asb4	chr6:5333385-5383021	-3.25422	-2.27611	-3.11878	-3.06373	-2.4261	-2.55827	1
Atf3	chr1:192994175-193007212	5.66011	7.31514	5.62622	5.66428	6.82598	6.73618	1
Atp2a2	chr5:122903521-122952234	5.60969	6.20859	5.50195	5.69735	5.80018	5.88941	1
Atp6v0a1	chr11:100870765-100925031	2.77768	3.45068	2.62755	2.74883	3.05247	3.09864	1
Atp6v0c-ps2	chr17:24300831-24306340	-1.86948	-0.145671	-3.30163	-3.28548	-0.483547	-1.31894	1
Atxn7l1	chr12:33832550-33936022	0.541739	0.669131	-0.729039	0.246604	0.570773	0.473651	1
AU040972	chr11:79295224-79297533	-2.41178	-2.22483	-2.68358	-2.63892	-2.53382	-1.82436	1
B3galt1	chr2:67955769-67960747	-3.25323	-2.07025	-3.07881	-3.04056	-2.49643	-2.3943	1
B4galt1	chr4:40751634-40801031	3.67456	5.06838	3.62499	4.29981	4.83469	5.08118	1
B4galt5	chr2:167123944-167174678	1.57489	2.65548	1.62176	1.7486	2.42157	2.54097	1
Barx2	chr9:31653628-31720870	-1.62874	-0.87525	-1.6369	-1.71069	-1.32689	-0.278099	1
BC006779	chr2:180962319-180976732	1.89334	3.18414	2.10573	2.51436	2.93901	3.14118	1
BC031353	chr9:74800859-74880275	0.928291	2.17283	0.662207	0.104368	1.25625	0.77689	1
BC048546	chr6:128489839-128531624	-1.19381	-0.527607	-1.51073	-1.28741	-0.977374	-0.803882	1
Bcl2l1	chr2:152606403-152657418	6.62915	6.91758	6.28576	6.01028	6.51331	6.32858	1
Bglap-rs1	chr3:88172538-88173642	-3.32193	-2.33696	-2.40907	-2.91346	-2.61381	-2.16531	1
Bhlhe41	chr6:145811256-145813860	-0.666919	0.800197	-1.34964	-1.34542	-0.16064	0.140865	1
C030048B08Rik	chr5:3583977-3596547	1.09851	1.7999	1.06529	0.878788	1.63097	1.52793	1
C330022C24Rik	chr7:148023119-148031588	-1.38092	-1.70689	-2.14812	-2.21986	-1.41675	-1.08062	1
C430049B03Rik	chrX:50406288-50410367	-2.17363	-2.25396	-2.4819	-2.76414	-2.50048	-2.24362	1
Calca	chr7:121774991-121779871	-1.53788	-1.12806	-0.969799	-2.04175	-2.44921	-1.96489	1
Calml3	chr13:3802138-3803564	-3.00936	-2.57369	-2.84853	-2.97024	-2.35188	-2.83182	1
Car13	chr3:14641726-14663002	-2.30477	0.536997	-1.23192	-1.19206	1.05813	1.59485	1
Card9	chr2:26207831-26215067	-2.56024	-1.8143	-2.69986	-2.34844	-1.90758	-1.99659	1
Carhsp1	chr16:8658679-8672246	6.01722	6.50113	6.07488	5.91951	6.61189	6.48907	1
Casp12	chr9:5345475-5373034	-2.82699	-2.69885	-2.96412	-3.08507	-2.15948	-2.38857	1
Casp3	chr8:47702802-47724062	3.33261	4.25217	3.33225	3.32293	4.0937	4.18846	1
Casp8	chr1:58852217-58904347	2.77555	3.3051	2.87408	2.84894	3.39999	3.17003	1
Casz1	chr4:148178500-148329001	-0.498539	0.824882	-0.549713	-0.445201	0.226584	0.286085	1
Ccdc112	chr18:46441804-46471582	-2.57191	-1.81766	-2.55697	-2.07281	-2.2579	-2.0763	1
Ccdc51	chr9:108985009-108995877	2.02372	2.7454	1.91	1.61222	2.35393	1.94723	1
Ccnl1	chr3:65750072-65762147	3.29728	4.61396	3.6717	3.6738	4.75385	4.52643	1
Cd24a	chr10:43298974-43304071	1.682	2.42286	1.55266	1.2569	1.92164	1.39574	1
Cd274	chr19:29441927-29462584	-1.88306	-0.105939	-1.61742	-1.31119	-0.246487	-0.192391	1
Cd28	chr1:60803231-60830203	-2.56757	-2.11906	-2.39816	-2.53118	-1.96186	-2.41436	1
Cd63	chr10:128345974-128349874	4.44293	5.08586	4.34692	4.67306	4.73737	4.96252	1
Cda	chr4:137894442-137923870	2.91222	3.95514	2.24908	2.07438	3.19562	2.56311	1
Cdc42ep4	chr11:113588163-113613129	3.37276	4.07177	3.31391	3.39014	3.67881	3.51639	1
Cdca4	chr12:114058445-114067600	2.10294	2.66275	2.34609	2.44074	2.71299	2.60572	1
Cdcp1	chr9:123081402-123125156	2.28845	3.94918	2.4062	3.06493	4.05253	4.27683	1
Cdh3	chr8:109034790-109080808	-3.32193	-2.00923	-3.23303	-3.16524	-2.44821	-2.75865	1
Cdhr5	chr7:148454983-148462685	2.46687	2.96934	2.48623	2.48197	3.19562	2.77048	1
Ceacam16	chr7:20437445-20446648	-2.51502	-1.86514	-2.7715	-2.35279	-1.94501	-1.80701	1
Cebpb	chr2:167514414-167515918	5.66945	6.42167	5.61446	5.68404	6.15465	6.53101	1
Cish	chr9:107199019-107204292	-0.306555	1.64147	0.61692	1.01106	1.68883	1.32368	1
Cited2	chr10:17443033-17445480	3.2592	3.92653	2.91697	3.59401	3.18784	3.10588	1
Cldn2	chrX:136335346-136345927	1.65121	2.73701	1.3151	1.17731	2.01119	1.84469	1
Clp1	chr2:84563278-84567425	2.94276	4.42469	2.90442	2.95177	4.16169	4.4044	1
Cml2	chr6:85815415-85819131	4.40287	6.45446	5.13486	4.7426	6.80238	6.4446	1
Cmpk2	chr12:27154079-27164702	-1.20598	0.0740662	-0.647804	-0.729835	0.54246	0.508659	1
Col9a3	chr2:180332926-180356890	-2.34557	-1.66135	-2.15758	-1.95797	-1.95153	-1.66531	1
Cox6a2	chr7:135348948-135349880	-0.645964	0.0603723	-0.557305	-0.428189	0.0372995	-0.0613815	1
Cpeb4	chr11:31772210-31831577	2.2461	2.83045	2.2692	2.52972	2.864	2.83988	1
Cpne8	chr15:90317911-90509819	4.41089	4.92062	4.48761	4.54363	5.0169	4.97548	1
Crem	chr18:3266351-3337587	3.10876	4.28499	3.01543	2.90538	4.02021	3.91347	1
Crip1	chr12:114390222-114392090	-2.06658	-2.1366	-1.86157	-2.98062	-3.32193	-1.95095	1
Cryab	chr9:50560862-50564738	-0.785699	0.343956	-0.502091	-0.333934	-0.208443	-0.274048	1
Csnk2a2	chr8:97969995-98012720	0.761476	1.51826	0.972989	1.25953	1.46124	1.46821	1
Csrnp1	chr9:119880283-119893776	3.82454	5.44234	3.36102	3.19743	4.98275	4.63586	1
Cstf3	chr2:104430640-104505582	1.30266	1.85938	1.38333	1.33641	2.22238	2.01902	1
Cyb561	chr11:105795017-105805461	2.55302	3.6358	2.62417	2.73599	3.46548	3.46691	1
Cyp4f17	chr17:32643406-32665839	1.6469	2.29165	1.42499	1.40934	2.03985	1.90507	1
D030016E14Rik	chr8:48575481-48618824	2.6342	3.43665	2.56683	2.54413	3.23835	3.23748	1
D11Wsu47e	chr11:113545725-113555961	1.41864	2.20311	1.4237	1.4656	2.11025	1.94003	1
D19Ertd386e	chr19:42593294-42666746	1.4989	1.98494	1.67179	1.69794	2.12167	1.89698	1
D6Ertd527e	chr6:87054739-87062997	-2.97759	-2.48868	-2.72846	-2.76599	-2.69099	-2.28094	1
D8Ertd82e	chr8:37157881-37210841	-1.84746	-0.770334	-2.07663	-1.83912	-0.9803	-0.725914	1
Dctn1	chr6:83115917-83150112	1.68474	2.27162	1.60785	1.74906	2.01995	1.97342	1
Ddx51	chr5:111082469-111089515	0.161321	0.561151	0.130153	0.236732	1.04609	0.463993	1
Ddx58	chr4:40150809-40186858	0.205687	1.6138	0.229212	-0.198483	1.83833	1.60691	1
Ddx6	chr9:44412974-44448814	2.75017	3.39792	2.54573	2.7795	3.28296	3.19563	1
Ddx60	chr8:64406885-64516492	-2.16209	-1.12722	-2.20367	-1.91111	-0.586653	-0.549844	1
Dear1	chr3:84768977-84769502	-2.85503	-2.31906	-2.16388	-2.81442	-2.02732	-2.36801	1
Dhx58	chr11:100556197-100565585	0.452978	1.39095	0.140143	0.223727	1.22418	1.47487	1
Dph5	chr3:115591100-115632241	3.8488	4.18985	3.86287	3.74526	4.59471	4.59876	1
Dppa3	chr6:122576441-122580289	-2.31299	-2.32591	-2.94226	-3.02043	-2.45873	-1.85007	1
Dpy19l3	chr7:36470518-36539473	-0.458597	0.885554	-0.719055	-0.848825	0.226885	-0.333373	1
Dusp5	chr19:53603807-53615812	2.66698	3.47078	2.2879	2.0904	2.61584	2.46132	1
Dyrk3	chr1:133025017-133034811	1.03454	2.01381	1.04522	0.972706	1.89793	1.68247	1
Efna1	chr3:89075651-89084873	4.03133	6.04375	3.51741	3.81865	5.39129	5.41312	1
Efna3	chr3:89118872-89126801	-2.08537	-1.15076	-2.07351	-2.5669	-1.31095	-1.24927	1
Egr1	chr18:35020860-35024610	0.516484	2.29776	0.193985	0.717619	2.07691	1.55454	1
Egr2	chr10:67000616-67004936	-2.43651	-1.62792	-2.5008	-2.25248	-1.81013	-2.30713	1
Ehd2	chr7:16534335-16552884	-0.392176	-0.268508	-0.787317	-1.05372	-0.580771	-0.660133	1
Ehd4	chr2:119915222-119980311	0.985959	2.42429	0.766918	0.919366	1.92417	1.73855	1
Eif2ak2	chr17:79251889-79281912	1.70934	3.10792	1.6034	1.99469	3.03526	3.08991	1
Eif3j	chr2:121854358-121879365	4.15569	4.78654	4.1962	4.30685	4.47966	4.69698	1
Ell	chr8:73063573-73116757	1.93461	2.73387	1.65739	1.85966	2.19292	2.61077	1
Emp1	chr6:135312948-135333191	-0.203532	0.032388	-1.08298	-1.74444	-0.173658	-0.892312	1
Erlin1	chr19:44109432-44144275	2.50764	3.13238	2.15685	2.08979	2.59131	2.31813	1
Esrp1	chr4:11259184-11313930	-2.45134	-0.663533	-2.65929	-2.6712	-1.29967	-1.65876	1
Etv6	chr6:133985724-134220165	0.451761	2.33766	0.575362	0.969094	2.51615	2.9467	1
Ext2	chr2:93535787-93662725	1.31405	2.1341	1.30402	1.51465	1.90536	1.81629	1
F3	chr3:121426454-121437970	4.3834	5.29953	4.44392	4.68036	4.9274	4.73149	1
Fam110c	chr12:31758832-31764805	-1.28869	-0.530539	-1.57915	-1.85992	-1.32551	-1.30825	1
Fam166a	chr2:25074264-25077801	-2.52129	-1.77078	-1.86999	-2.07632	-2.37091	-2.24712	1
Fam50b	chr13:34831510-34839491	-1.955	-0.935124	-2.08471	-1.6698	-1.2923	-1.78949	1
Fam83a	chr15:57817457-57842257	-2.47056	0.733287	-1.38239	-0.547585	1.32426	1.0608	1
Fam83d	chr2:158593834-158612373	-2.29908	-1.55824	-2.51544	-2.8212	-1.75827	-1.96609	1
Fbxo48	chr11:16851412-16854775	-2.37616	-1.78458	-2.35791	-2.09497	-2.28885	-1.92504	1
Fermt2	chr14:46078466-46149740	4.13241	4.87291	3.99599	4.16084	4.77118	4.98817	1
Fga	chr3:82830074-82837539	7.56697	10.6494	7.47014	7.51178	10.4135	10.219	1
Fgb	chr3:82846226-82853712	9.45741	11.8638	9.34647	9.367	11.5368	11.3025	1
Fgf21	chr7:52869259-52870860	-0.369412	-0.221394	-1.1484	-1.13886	-0.286072	-0.123144	1
Fgg	chr3:82811817-82818971	8.9834	10.9084	8.92525	8.88466	10.6626	10.4683	1
Fgl1	chr8:42276787-42300510	5.96321	6.84041	5.95029	5.92336	7.02942	7.11239	1
Fhl3	chr4:124377942-124385855	2.76369	3.52168	2.80935	2.84102	3.27	2.94618	1
Flot1	chr17:35960301-35969732	4.27539	5.03205	4.09834	3.88033	4.5882	4.28832	1
Fnbp1	chr2:30881725-30997528	-1.43266	-0.689869	-1.11228	-0.986819	-1.18345	-0.885126	1
Fndc3b	chr3:27315083-27609361	3.05064	3.91275	2.94457	2.8941	3.6988	3.58126	1
Fndc4	chr5:31594618-31598250	1.89995	3.59392	1.61202	1.42869	3.08563	2.8609	1
Fos	chr12:86814850-86818219	0.0464175	2.15843	-0.435194	-0.317814	1.18232	0.460767	1
Fosl1	chr19:5447697-5455938	1.73321	2.58209	1.95167	2.48132	2.69256	2.29663	1
Fosl2	chr5:32438844-32460212	2.13084	2.62217	2.1864	2.08299	2.70107	2.76361	1
Foxa2	chr2:147868613-147872705	2.79059	3.72118	2.35812	1.84929	2.82215	2.16371	1
Foxq1	chr13:31650038-31652843	-0.00303343	1.04236	-0.272648	-0.0803531	0.323649	0.129678	1
Fus	chr7:135110992-135125545	-0.126653	0.758349	-0.0275608	-0.054035	0.397821	0.761749	1
Fv1	chr4:147243087-147244467	-0.402841	-0.103274	-0.692073	-1.16175	-0.485288	-0.607865	1
Fzd7	chr1:59538990-59543799	0.0973193	0.230159	-0.208365	-0.491298	-0.25106	-0.0842512	1
Gab2	chr7:104230260-104457461	0.789093	1.47099	0.492185	0.696084	0.959119	0.911885	1
Gadd45a	chr6:66985089-66987401	5.19822	5.95343	4.80868	4.86176	5.25642	5.14784	1
Gadd45g	chr13:51942043-51943843	1.0441	4.22706	0.680449	0.846424	3.17221	3.87899	1
Gan	chr8:119682034-119729086	0.805691	1.94978	0.92491	1.10887	1.84067	2.39633	1
Gar1	chr3:129527829-129534314	0.695272	1.68423	0.785445	1.32053	1.38236	1.40851	1
Gbp7	chr3:142193301-142213047	-1.24015	1.68354	-0.895963	-0.454769	2.35198	2.53491	1
Gcnt2	chr13:40955136-41056261	2.30784	5.20883	2.284	2.91132	5.07598	5.22445	1
Gda	chr19:21465796-21547151	0.111144	1.02644	-0.0254585	-0.245415	0.737186	0.84798	1
Gjb2	chr14:57717438-57723539	3.57941	4.36288	3.67693	3.65815	4.47879	4.326	1
Glis3	chr19:28336937-28754567	-0.611149	0.140308	-0.778305	-0.675931	-0.452069	-0.870402	1
Glul	chr1:155747074-155756844	3.68658	5.09421	3.6634	3.67562	5.54867	5.95239	1
Gm10069	chr6:128388774-128453299	-2.10174	-1.91149	-2.82668	-2.46149	-2.27098	-2.08765	1
Gm10565	chr4:141640212-141644016	-2.71598	-1.87434	-2.57749	-2.45102	-1.52785	-2.10407	1
Gm11968	chr11:6072510-6073334	-0.672199	-0.289209	-0.701215	-0.818499	-0.990725	0.00816828	1
Gm13308	chr4:41812375-41813410	-2.91974	-2.27653	-2.24992	-3.09351	-2.44693	-2.45077	1
Gm14005	chr2:128124398-128255087	-2.64248	-2.3318	-2.7594	-3.00378	-1.97581	-2.97674	1
Gm14430	chr2:175244891-175261278	-2.61629	-1.9524	-0.479121	-3.30923	-1.30672	-1.97785	1
Gm15401	chr6:72579281-72587711	-2.30461	-2.44316	-2.2729	-2.91277	-2.4487	-2.13157	1
Gm16702	chr17:8571909-8582333	-0.442971	0.164675	-0.555636	-0.379437	0.318608	0.0706989	1
Gm16880	chr1:138592787-138622305	-0.943757	0.0801913	-0.55299	-0.632999	-0.0666612	0.231857	1
Gm16907	chr13:63390461-63398455	1.07613	1.21954	0.678857	0.403258	0.622975	0.706402	1
Gm18853	chr7:113072848-113077205	-2.72242	-1.71877	-2.66575	-2.4992	-3.18885	-3.1727	1
Gm18853	chr7:113329256-113333613	-2.72155	-1.68373	-2.66576	-2.51677	-3.1889	-3.17282	1
Gm19589	chr1:90448091-90458741	-0.341245	0.748811	-1.02593	-1.18634	0.0879979	0.711743	1
Gm20324	chr15:82729509-82736246	-2.49581	-1.84915	-2.49601	-2.40947	-2.20344	-2.65363	1
Gm20571	chr2:144194718-144199073	-1.02406	0.483032	-0.802726	-1.26065	-0.327266	0.386406	1
Gm3086	chr12:71064395-71070731	-1.79713	-1.71443	-2.28314	-2.41116	-2.67505	-1.92817	1
Gm4070	chr7:113043632-113102481	-0.283482	2.2094	-1.46441	0.493681	-3.32193	2.13316	1
Gm4070	chr7:113300049-113358851	-0.229336	2.26711	-1.39207	0.540712	-3.32193	2.23079	1
Gm4951	chr18:60371730-60407474	-0.521977	1.60815	-0.201325	-0.259307	1.86531	1.79201	1
Gm5512	chr10:5917374-5943370	-3.32147	-1.17773	-3.32153	-3.32158	-3.32164	-2.69041	1
Gm6402	chr17:30531769-30533125	-1.43741	-1.66353	-1.59541	-2.20517	-1.7958	-1.5036	1
Gm6548	chr17:79249844-79251884	1.39769	2.88918	1.4063	1.832	2.79012	2.89361	1
Gm6793	chr2:75497346-75503813	1.23105	1.95491	1.31478	1.41587	2.24218	1.72168	1
Gm8234	chr3:58455963-58457963	-2.00621	-1.30958	-2.08551	-2.18649	-1.01075	-1.57818	1
Gm8979	chr7:113219244-113222662	-2.27758	-0.18461	-2.23402	-1.95924	0.192384	0.0031213	1
Gm8989	chr7:113465909-113468042	-3.04948	-1.96809	-3.02998	-2.9125	-1.6562	-1.83595	1
Gm9047	chr6:29421436-29423429	-2.59104	-1.6499	-1.54494	-2.55342	-2.27937	-1.43368	1
Gm9766	chr10:52997886-53099657	2.21319	3.72103	2.07712	2.23003	3.31007	3.20449	1
Gpr146	chr5:139856620-139872368	0.238917	3.04702	-0.205275	-0.292856	2.27547	1.86934	1
Grb2	chr11:115505457-115569911	1.17133	2.20165	1.07089	1.43455	2.22994	2.16153	1
Gvin1	chr7:113043632-113102484	-1.75676	1.80534	-0.677303	-1.57865	-3.32193	2.24303	1
Gvin1	chr7:113300049-113358854	-1.76777	1.84197	-0.654807	-1.54326	-3.32193	2.24879	1
Gyk	chrX:82947275-83022158	3.93668	4.19297	3.89511	3.84654	4.3338	4.53171	1
Gys1	chr7:52690208-52711987	1.0547	1.48743	0.866789	1.04463	1.20828	1.7058	1
H2afb1	chr2:17918048-17918573	-2.20961	-1.44472	-2.17671	-1.92751	-2.31403	-1.39371	1
H3f3b	chr11:115883274-115885818	6.88404	7.7345	7.03585	7.33026	7.60393	7.89115	1
H6pd	chr4:149353589-149383132	5.88944	6.45512	5.87601	6.06914	6.48388	6.76324	1
Hba-a1	chr11:32196488-32197303	-1.41171	-1.04148	-1.86141	-1.36881	-2.06685	-1.38555	1
Hbegf	chr18:36664580-36675459	2.05432	2.86754	1.30345	1.48123	1.72084	1.4155	1
Hgf	chr5:16059367-16125257	-2.0928	-1.4866	-2.36983	-2.48986	-1.82931	-2.52643	1
Hif1a	chr12:75008853-75048517	4.46307	5.63927	4.46155	4.62969	5.58545	6.12616	1
Hilpda	chr6:29222487-29225449	4.79776	5.67516	4.59341	4.68252	5.364	5.29128	1
Hip1r	chr5:124423636-124453224	4.64359	4.748	4.2849	4.05075	4.31396	4.35019	1
Hira	chr16:18876842-18970401	0.776463	1.25191	0.714607	0.633904	1.45335	1.19127	1
Hist1h2ap	chr13:21902335-21902728	-0.495595	-0.502155	-0.576655	-0.970168	-1.25405	-0.31831	1
Hist1h2ap	chr13:21924951-21925344	-0.494899	-0.487634	-0.570943	-0.992208	-1.24202	-0.34473	1
Hist3h2bb-ps	chr11:58767549-58768014	-1.45569	-1.68477	-1.48791	-2.9973	-2.51707	-1.88394	1
Hus1b	chr13:31038444-31039630	-2.87498	-2.20468	-2.96246	-2.57603	-2.98353	-2.91189	1
Ibtk	chr9:85580966-85642941	4.023	5.19121	3.99141	4.19843	5.10158	5.48273	1
Ier2	chr8:87185229-87186751	3.11362	3.93761	3.09226	3.37289	3.92444	3.65744	1
Ier5	chr1:156943496-156946766	3.18138	3.98195	3.26987	3.38218	4.01486	3.6105	1
Ifi27l2a	chr12:104680376-104681890	-3.32193	-2.36452	-3.32193	-3.32193	-1.8036	-2.82257	1
Ifi44	chr3:151393886-151412923	-1.9446	-0.835506	-2.17856	-2.52815	-0.618898	-0.731963	1
Ifih1	chr2:62433849-62484312	1.04411	1.79884	1.16674	1.28432	1.99015	2.00573	1
Ifit1	chr19:34715378-34724499	-1.03221	0.461259	-0.78394	-0.976188	0.876607	1.18363	1
Ifit3	chr19:34658018-34663472	-0.644169	-0.273185	-0.777692	-1.07971	-0.0211917	-0.315226	1
Igf2bp2	chr16:22059081-22163372	-1.25542	-0.236448	-1.45491	-1.26794	-0.538421	-0.593386	1
Igtp	chr11:58013057-58021094	1.25582	3.50411	1.18672	0.923427	3.90914	3.71299	1
Iigp1	chr18:60535682-60552283	2.5561	5.62072	2.60124	2.62171	5.40151	5.45136	1
Ikzf4	chr10:128069470-128083049	-3.16892	-1.76326	-3.28067	-3.18177	-2.31066	-2.25687	1
Il13ra1	chrX:33652133-33711256	1.94087	4.40745	2.48113	2.6536	4.53273	4.3381	1
Il1r1	chr1:40281924-40373022	-0.491612	4.06663	-0.919252	0.128574	3.42628	5.13686	1
Il1r2	chr1:40141612-40182070	-3.32193	-2.49234	-2.7488	-2.8637	-2.42071	-2.71498	1
Il1rl2	chr1:40381471-40422316	-2.98122	-2.56531	-3.17529	-3.18628	-2.20267	-1.98552	1
Il33	chr19:29999603-30035205	-2.05216	-0.780361	-2.19546	-2.04763	-1.14914	0.331248	1
Inhba	chr13:16106307-16119044	1.26281	2.03135	1.09935	1.47974	1.87305	1.93276	1
Inhbb	chr1:121312041-121318825	-2.24356	-1.10495	-2.40642	-2.07388	-1.68532	-1.44488	1
Inpp5b	chr4:124419121-124478755	1.80512	2.30103	1.6886	1.78891	2.27293	2.70354	1
Irf7	chr7:148449081-148452323	1.60194	2.394	1.50344	1.43617	2.58993	2.36131	1
Irf8	chr8:123260275-123280592	-2.10318	-1.62044	-2.40817	-2.14976	-1.5627	-1.27176	1
Irf9	chr14:56222821-56228867	1.82998	3.62562	1.47975	1.62939	3.44196	3.42887	1
Irgm1	chr11:48678750-48684848	2.38246	4.41072	2.59636	2.40816	4.54588	4.33993	1
Irgm2	chr11:58028478-58036285	0.770839	3.44291	0.778142	0.681799	4.16086	4.14644	1
Irs2	chr8:10986963-11008430	1.57927	2.27324	0.786701	-0.0679094	1.8873	1.37084	1
Isg15	chr4:155573532-155574927	-0.37791	0.920482	-0.741952	-0.402506	1.36813	1.74383	1
Itga6	chr2:71625139-71694815	1.75763	3.36876	1.5035	1.43791	2.95723	2.57199	1
Itpkc	chr7:27992188-28013616	3.06837	4.52844	2.96365	2.9422	4.16427	4.17365	1
Jak3	chr8:74200281-74214476	-2.02023	-0.607881	-2.03514	-1.91533	-0.434081	-0.936361	1
Jun	chr4:94715726-94718913	3.77785	4.48752	3.49994	3.5528	3.88972	3.79805	1
Junb	chr8:87500807-87502647	4.0425	6.23684	5.06871	4.96446	6.75595	6.33291	1
Kif22	chr7:134171244-134185934	-1.84	-0.7257	-1.50393	-2.02224	-0.686281	-1.08561	1
Kif5c	chr2:49474833-49630298	-1.2424	0.173515	-1.3519	-1.01822	-0.282572	-0.348603	1
Kitl	chr10:99478457-99563046	0.304187	0.589074	-0.434999	-0.621403	0.237787	-0.0236576	1
Klf10	chr15:38224167-38230462	1.11927	3.08539	1.93641	1.98635	3.02422	2.56108	1
Klf4	chr4:55540008-55545347	-0.588347	0.695557	-1.19496	-1.68926	-0.133041	-0.982852	1
Klf5	chr14:99697909-99712628	-1.40249	0.327002	-1.99473	-1.38603	-0.346568	-0.37433	1
Lamc2	chr1:154969885-155033577	0.171607	0.894876	0.166286	0.209338	0.89987	0.867823	1
Lars2	chr9:123276057-123371782	3.13781	3.79158	3.06861	2.63437	4.58514	3.35392	1
Lass6	chr2:68699613-68949347	2.35036	2.9546	2.01936	1.8343	2.56335	2.38486	1
Lgmn	chr12:103632307-103677907	3.86796	4.96332	3.84607	3.96285	4.82094	4.67485	1
Litaf	chr16:10959365-10993214	5.24403	6.01211	5.34028	5.387	6.14755	6.15112	1
Lman2l	chr1:36480030-36502084	-1.24158	-0.906877	-1.27578	-1.73921	-0.597541	-0.91867	1
LOC622167	chr4:103055104-103164793	-2.31614	-2.24238	-2.39835	-3.32193	-2.13531	-2.20395	1
Lpgat1	chr1:193541902-193608134	2.86079	3.90374	2.74784	2.94781	3.52885	4.08138	1
Lrch4-sap25	chr5:138070350-138084124	-2.4471	-1.74214	-1.87275	-1.92712	-2.16952	-2.56463	1
Lrfn4	chr19:4611783-4615667	-1.428	-0.777613	-1.61136	-1.3712	-1.58668	-0.879498	1
Lrp1	chr10:126975213-127058204	2.04945	2.65013	1.84364	1.87185	2.3038	2.52311	1
Lrrc42	chr4:106906118-106926138	2.06293	2.72681	1.95682	2.61953	2.50012	2.5408	1
Macf1	chr4:123026875-123361603	1.72015	2.43948	1.58932	1.49515	2.0314	1.93392	1
Map3k1	chr13:112536642-112599191	1.58573	2.30816	1.72556	2.07865	2.13509	2.16943	1
Map3k14	chr11:103081077-103128715	1.21296	1.82793	1.77177	1.34833	1.78687	1.48285	1
2017-03-03	chr18:56921369-57085202	-1.1083	-0.304014	-0.89638	-0.831817	-0.481509	-0.953517	1
Mark4	chr7:20011423-20043843	1.70952	2.53979	1.61536	1.72725	2.02369	2.17616	1
Mbd3	chr10:79855285-79862224	2.73486	3.37256	2.62909	2.82006	3.39862	3.21536	1
Mecp2	chrX:71272160-71330975	0.130407	0.714807	0.215823	0.304531	0.682862	0.720258	1
Midn	chr10:79611034-79621112	3.20603	4.17443	2.97667	3.00403	3.70816	3.41924	1
Mir20a	chr14:115443378-115443485	-3.32193	2.15979	-3.32193	-3.32193	-3.32193	-3.32193	1
Mir546	chr10:126435495-126435616	-3.32193	-0.192589	-3.32193	-3.32193	-3.32193	-3.32193	1
Mir703	chr5:98904574-98904683	7.74145	8.37182	7.53707	6.93887	9.16279	7.74067	1
Mitd1	chr1:37935734-37947256	2.26721	2.80226	2.51328	2.41572	2.94552	3.07876	1
Mkl1	chr15:80842710-81021187	0.485965	1.36813	0.536781	0.891076	1.37836	1.40646	1
Mllt4	chr17:13897547-14042801	3.19232	3.96159	3.26423	3.32575	3.794	3.64673	1
Mmp28	chr11:83255377-83276463	-2.67562	0.36505	-2.97214	-2.87119	0.176185	0.489413	1
Mpeg1	chr19:12535268-12539775	-2.05375	-0.840867	-1.96375	-1.65581	-1.04407	-0.69459	1
Ms4a6d	chr19:11661095-11679294	-3.23547	-2.48561	-3.32193	-3.03593	-2.47003	-2.62278	1
Mt1	chr8:96702988-96704227	10.9989	11.8609	10.9189	11.1475	11.8421	11.6675	1
Mt2	chr8:96696517-96697467	10.2601	11.037	10.2635	10.5043	11.1733	10.9629	1
Muc1	chr3:89032973-89037291	-2.85958	-1.84183	-2.67253	-2.24841	-2.17418	-1.86221	1
Mum1l1	chrX:135744582-135772874	-1.42853	1.77556	-0.986093	-0.816667	1.91971	1.32111	1
Mvp	chr7:134130373-134158108	6.25861	6.98937	6.56636	6.49752	6.87252	6.82034	1
Mxd1	chr6:86597038-86619153	0.185937	1.28527	0.561801	0.584624	1.60825	1.51609	1
Myc	chr15:61816895-61821916	4.3897	4.99929	4.32038	4.54841	4.78233	4.58241	1
Myo18a	chr11:77590766-77679482	3.50379	4.17682	3.50095	3.57612	3.83033	3.72731	1
Nab2	chr10:127097973-127103759	0.530894	1.26695	0.460502	0.761359	1.34441	1.09298	1
Nags	chr11:102006900-102010790	3.55823	4.86961	3.31489	3.22505	4.76084	4.40109	1
Ncald	chr15:37295929-37722183	-2.93301	-2.31595	-2.94468	-3.04978	-2.19271	-2.44964	1
Ncoa2	chr1:13129239-13364164	2.24092	2.98126	2.07996	2.09822	2.59033	2.50362	1
Ncor2	chr5:125497522-125659584	-0.915009	0.0174154	-1.09204	-0.857583	-0.567595	-0.510988	1
Ndrg1	chr15:66760879-66801203	4.88534	5.51205	4.63902	4.69824	5.33999	5.25072	1
Nedd4l	chr18:65047409-65377480	1.39784	2.85382	1.69053	2.10314	2.66184	2.86415	1
Nek7	chr1:140381290-140516273	4.77392	5.49435	4.58029	4.47329	5.30699	5.01778	1
Nfil3	chr13:53062577-53076408	4.68604	4.73682	4.22203	3.98323	4.22763	4.38954	1
Nlrc5	chr8:96996662-97051172	1.16418	2.16205	1.20606	1.18947	2.18278	2.17715	1
Noa1	chr5:77723193-77739111	0.877524	1.357	0.90892	1.1112	1.61232	1.34698	1
Noc4l	chr5:111077437-111082401	2.99737	3.75967	2.88996	3.08227	3.44252	3.551	1
Nol3	chr8:107800346-107805839	-2.31854	-1.51725	-1.96824	-1.94201	-1.95987	-2.3219	1
Nr4a2	chr2:56959636-56976414	-1.46609	-1.19093	-1.40552	-1.41134	-0.806667	-1.08021	1
Nrip1	chr16:76291106-76373294	1.88582	2.74343	1.8723	1.93134	2.62504	2.87732	1
Nrp1	chr8:130882972-131029375	2.61366	3.6238	2.47513	2.62176	2.91913	2.68088	1
Nuak1	chr10:83834063-83903216	-1.63756	-0.461299	-0.949699	-0.80337	-0.977123	-1.42267	1
Numbl	chr7:28043779-28067169	-1.05169	0.0937113	-1.14864	-1.39776	-0.207122	0.328471	1
Nupr1	chr7:133766759-133768984	6.69161	7.51252	6.32421	6.27969	6.97745	6.94462	1
Oas1a	chr5:121346265-121357534	-2.0085	-1.22202	-1.80531	-2.11481	-0.975355	-0.997195	1
Oas1b	chr5:121262643-121274169	-2.48471	-1.42009	-2.63047	-1.95472	-1.25386	-1.52165	1
Oas1c	chr5:121250207-121262523	-2.34873	-1.58453	-2.01932	-2.42106	-1.97278	-1.90163	1
Oasl1	chr5:115373248-115387920	2.48236	2.94473	1.95927	1.59098	2.68163	2.2932	1
Onecut1	chr9:74709727-74737454	-1.69599	-1.2709	-2.40683	-2.28188	-1.9952	-1.58274	1
Onecut2	chr18:64500017-64558142	1.93541	2.69567	1.34949	1.0042	2.02301	1.26719	1
Ostb	chr9:65260559-65270580	-1.11019	-0.622185	-1.1121	-1.672	-0.514857	-0.481404	1
P2ry2	chr7:108145085-108160505	0.996743	1.95898	0.843316	1.19625	1.70063	2.37349	1
Pak6	chr2:118489312-118523756	-1.73984	0.071146	-1.37446	-0.916505	-0.154384	-0.256587	1
Palmd	chr3:116621179-116671870	1.30015	1.97489	1.07436	1.34812	2.07825	1.97461	1
Pcdh1	chr18:38356347-38369416	2.86171	3.58691	2.78143	2.7033	3.20524	2.80012	1
Pcgf5	chr19:36453556-36530694	2.24423	2.90102	2.18119	2.40331	2.80391	2.9829	1
Pdgfc	chr3:80840337-81017953	-1.36544	0.571669	-1.98054	-2.14526	-0.616096	-0.59019	1
Pdia5	chr16:35397397-35490959	1.97925	2.62703	1.98575	1.61258	2.73871	2.44798	1
Pgs1	chr11:117848170-117885325	3.87384	4.46926	3.82986	3.80429	4.22526	4.36678	1
Phldb2	chr16:45746343-45844491	4.14592	5.37847	3.79639	3.57108	5.10306	4.73629	1
Pi4k2a	chr19:42164924-42196708	2.32932	3.32397	2.19296	2.61742	2.76251	2.85234	1
Picalm	chr7:97278741-97357957	6.29332	6.37929	1.4675	1.48304	1.57632	6.33337	1
Piga	chrX:160857718-160871847	1.67537	2.41276	1.1402	1.11156	1.8814	1.90197	1
Pim3	chr15:88692623-88696156	3.8496	4.56138	3.48804	3.139	3.96735	3.91651	1
Pitpnb	chr5:111759782-111817379	1.24116	1.92125	1.10071	1.683	1.41827	1.73078	1
Pitpnc1	chr11:107069205-107332034	0.273648	1.54413	0.375748	0.21565	1.18933	1.12584	1
Plac8	chr5:100982751-101001224	-0.489721	0.225104	-0.737742	-0.662669	0.0634956	0.301193	1
Plcxd2	chr16:45959373-46010526	3.09295	3.66403	2.72347	2.30963	3.16892	2.95095	1
Pld1	chr3:27837601-28032284	-1.2221	-0.48791	-1.61469	-1.45904	-1.01755	-1.06893	1
Plec	chr15:76001403-76061808	4.42615	5.59282	4.47869	4.7161	5.20959	5.26988	1
Plekhm1	chr11:103226405-103273978	-0.373949	0.690297	-0.547466	-0.282711	0.141948	0.322699	1
Pln	chr10:53057491-53065805	-2.14394	-1.15896	-2.50474	-2.46086	-1.74375	-1.86947	1
Plxnb1	chr9:108997949-109022429	0.437889	1.9241	0.0924923	-0.256219	1.32528	1.13042	1
Pmaip1	chr18:66618257-66625212	-1.5499	-0.549185	-1.50788	-1.15149	-0.692021	-1.10467	1
Pml	chr9:58064986-58097593	-0.294418	0.448078	-0.486985	-0.588012	0.0162826	-0.0972224	1
Podxl	chr6:31469492-31513937	-1.35408	-0.835876	-1.07004	-1.17334	-0.803523	-0.638048	1
Ppp1r15a	chr7:52778287-52781638	4.6447	5.27955	4.59311	5.05399	5.09453	5.25716	1
Pprc1	chr19:46131028-46147399	1.43696	2.07981	1.40694	1.87939	1.79791	1.9464	1
Prc1	chr7:87439350-87461145	-1.44535	-0.603785	-1.78307	-1.85219	-1.1446	-1.69285	1
Prok1	chr3:107038448-107042625	-2.71567	-2.23274	-3.32193	-3.32193	-2.97429	-3.02409	1
Pros1	chr16:62854159-62929166	1.90505	3.2924	1.68907	1.52646	3.15241	2.66013	1
Prr15l	chr11:96790637-96796961	-2.64998	-1.78744	-2.62777	-1.98662	-2.51553	-2.44427	1
Prr5l	chr2:101554441-101679137	-0.873854	0.156774	-0.754146	-0.682494	0.0510511	-0.0763559	1
Ptgds	chr2:25322231-25325269	-3.02399	-1.92158	-2.15448	-2.45266	-2.46725	-2.90195	1
Ptger4	chr15:5183403-5193831	-1.7221	-0.24311	-1.91124	-1.24626	-1.2376	-1.7064	1
Ptpn1	chr2:167757826-167804885	2.10696	2.84773	2.04392	2.27767	2.48569	2.84729	1
Ptpn12	chr5:20492462-20561615	3.06343	3.65284	3.06424	3.00722	3.75026	3.69458	1
Ptpn13	chr5:103854210-104027380	-0.76662	-0.731217	-1.12506	-1.42794	-1.03101	-0.990365	1
Ptpn2	chr18:67825154-67884275	3.94954	4.90069	3.99138	4.02845	4.90461	5.15568	1
Pvr	chr7:20488926-20506492	4.99891	5.61944	5.22175	5.22517	5.83906	5.58378	1
Rac1	chr5:144266348-144288861	4.92602	5.58888	4.92417	5.0763	5.53882	5.31989	1
Ralgds	chr2:28368686-28408602	-0.872765	-0.0772646	-0.992252	-0.970102	-0.341757	0.5984	1
Rap1gds1	chr3:138588869-138738163	3.30196	4.11646	3.3322	3.29689	4.01984	4.08721	1
Raph1	chr1:60540028-60623609	0.945487	2.05376	1.05846	1.05129	1.78572	1.83605	1
Rasgef1b	chr5:99646438-99681946	3.25195	4.03569	2.52262	2.58285	3.37324	3.39462	1
Rasl10b	chr11:83223573-83234540	-1.86269	-1.21966	-1.94204	-1.95093	-1.55966	-1.27848	1
Rasl11a	chr5:147656646-147659302	-3.10162	-1.9476	-2.94286	-2.89022	-1.89135	-2.52438	1
Rassf1	chr9:107453885-107464598	4.44105	5.11735	4.42445	4.49244	5.00072	4.96798	1
Rdh10	chr1:16095962-16122631	2.06303	3.17095	1.86165	1.88111	3.40696	4.50428	1
Rell1	chr5:64300136-64360136	1.27076	3.5522	1.09094	1.39671	3.30505	3.96267	1
Ripk1	chr13:34094742-34127039	2.33722	3.32982	2.42133	2.38369	3.29852	3.10908	1
Rn4.5s	chr6:47604919-47605093	4.76226	5.55859	4.78164	4.79184	5.31162	5.43424	1
Rn4.5s	chr6:47609240-47609414	4.76582	5.56033	4.78636	4.78075	5.31022	5.42541	1
Rn4.5s	chr6:47613580-47613754	4.76075	5.5559	4.784	4.77797	5.30302	5.43127	1
Rn4.5s	chr6:47617916-47618090	4.76373	5.56336	4.78542	4.7807	5.30777	5.43234	1
Rn4.5s	chr6:47622224-47622398	4.76679	5.55553	4.78191	4.77272	5.30299	5.42688	1
Rn4.5s	chr6:47626562-47626736	4.76678	5.55891	4.78002	4.77449	5.30477	5.4295	1
Rn4.5s	chr6:47630883-47631057	4.75862	5.5617	4.78002	4.76509	5.29724	5.42468	1
Rn4.5s	chr6:47635201-47635375	4.76589	5.55536	4.77859	4.77549	5.30182	5.43516	1
Rn4.5s	chr6:47694056-47694230	4.68739	5.51314	4.70947	4.72535	5.27379	5.386	1
Rn4.5s	chr6:47702750-47702924	4.69266	5.51508	4.71017	4.74747	5.27488	5.37051	1
Rnaset2b	chr17:8321455-8340697	-0.0616092	1.08584	0.14552	0.134236	1.27207	0.129963	1
Rnf122	chr8:32222317-32241945	-2.83124	0.834732	-2.56549	-2.01113	0.88647	0.913337	1
Rnf208	chr2:25098448-25099781	-3.23283	-2.82925	-3.10825	-3.11933	-2.57563	-2.84233	1
Rnf24	chr2:131124223-131178628	0.0217242	1.0284	0.00683579	-0.0498316	0.727488	0.589603	1
Rnf31	chr14:56210626-56222508	1.73672	2.34163	1.80031	2.03637	2.00213	2.13333	1
Rnu12	chr15:82980074-82980224	2.27312	3.27889	1.59842	1.41442	3.08617	2.58401	1
Rplp2-ps1	chr12:76731911-76732736	-0.0596201	-0.452351	-0.0486374	-1.56866	0.290492	0.526294	1
Rps6ka3	chrX:155694051-155801417	0.358956	1.90544	0.379156	0.392139	2.48193	1.78179	1
Rrad	chr8:107151965-107155221	0.349337	1.29948	1.03859	0.442253	1.86892	1.39666	1
Rraga	chr4:86221576-86223187	2.21751	3.13418	2.13301	2.45433	3.06078	2.89665	1
Rrbp1	chr2:143773130-143836999	3.18651	4.27015	3.17256	3.54924	4.11488	4.10493	1
Rrp12	chr19:41937340-41970643	3.44813	4.15122	3.33541	3.46691	3.72947	3.83407	1
Rrp1b	chr17:32173106-32199807	2.44864	3.13623	2.44197	2.40888	2.89522	2.76062	1
Rtn4	chr11:29592897-29644414	4.81026	5.49944	4.7989	4.69503	5.47855	5.23814	1
Rtp4	chr16:23610004-23614308	-0.756058	1.96988	-0.0433897	-0.0692532	2.66033	2.88055	1
Runx1	chr16:92601710-92826311	1.43873	2.15936	0.859278	0.720553	1.61536	1.93011	1
Rybp	chr6:100178558-100237352	1.42825	2.6844	1.32286	1.6527	2.21993	2.24497	1
S100a2	chr3:90394168-90395430	-2.78965	-2.16653	-2.10942	-3.32193	-1.15327	-1.61484	1
S1pr1	chr3:115413350-115417973	0.624871	2.12036	0.6954	0.397577	3.2049	3.35894	1
Sbno2	chr10:79519758-79565447	2.94822	4.82138	3.57014	3.73569	4.88127	4.96957	1
Scara5	chr14:66285239-66383663	-0.472602	0.61638	-1.00783	-0.948702	0.526211	1.39481	1
Scarb1	chr5:125757456-125821464	4.37798	5.0198	4.35728	4.25223	4.83538	5.01713	1
Scarna3a	chr1:161270437-161270555	5.41778	6.87304	7.09712	4.33092	7.0112	6.39773	1
Scarna6	chr1:89681145-89681393	6.77152	7.41639	7.47	7.08268	7.40802	7.47848	1
Scarna8	chr4:86232356-86232474	1.15014	0.673598	0.646653	-3.32193	-3.32193	0.95333	1
Sec1	chr7:52933056-52934928	-3.13338	-2.37629	-3.09573	-3.19173	-2.39892	-2.65111	1
Sec24b	chr3:129686102-129763825	1.9701	2.71472	1.91343	2.08627	2.31215	2.33647	1
Sec63	chr10:42481301-42552320	1.91239	2.66572	1.8116	1.6629	2.4807	2.36051	1
Sema6b	chr17:56262507-56279766	0.677692	2.85483	0.514154	0.650481	2.60008	2.73634	1
Sema6d	chr2:124436031-124493506	-2.93611	-2.2936	-2.86947	-2.73432	-2.74411	-2.43961	1
Serpina10	chr12:104854884-104869615	4.76221	6.82408	4.79701	4.84622	6.80852	6.70575	1
Serpina3n	chr12:105644917-105652539	8.30842	9.58787	8.26818	8.19338	9.42555	9.53853	1
Serpina4-ps1	chr12:105316168-105325130	1.01938	1.21662	0.447366	0.347633	0.616267	0.934365	1
Serpinf2	chr11:75245237-75253003	5.47102	6.52092	5.3744	5.24035	6.20471	5.80874	1
Sgcb	chr5:74023987-74038970	-1.11324	-0.356941	-1.28297	-1.11304	-0.693828	-0.715304	1
Sgms1	chr19:32197216-32462944	2.49117	4.16829	2.49526	2.7369	4.04041	4.22098	1
Sgms2	chr3:131021903-131047841	3.53876	4.13844	3.42699	3.36568	3.9516	3.58501	1
Sh3bgrl3	chr4:133683320-133684668	0.178114	1.47881	0.406502	0.917487	1.61502	1.54	1
Sh3bp2	chr5:34868432-34906288	3.86759	4.75791	4.00373	4.19869	4.33114	4.47953	1
Sh3pxd2b	chr11:32247810-32328183	0.32575	1.31448	0.63713	0.346107	1.60817	1.40154	1
Sh3yl1	chr12:31596533-31645014	0.934607	1.32636	0.834854	1.00232	0.265879	0.88878	1
Shb	chr4:45436147-45543700	4.03731	5.14656	3.63598	3.32976	4.64308	4.38631	1
Sik3	chr9:45820902-46032277	1.49348	2.17064	1.24865	1.13607	1.77324	1.553	1
Slc10a6	chr5:104034729-104058422	1.1608	3.94869	1.00926	0.977951	3.87999	3.81065	1
Slc16a6	chr11:109312169-109334910	2.36607	2.98905	1.82185	1.5076	2.22713	1.8764	1
Slc2a1	chr4:118781349-118809934	5.74104	6.34605	5.8133	5.832	6.12973	6.00523	1
Slc30a10	chr1:187278726-187292640	-1.12194	-0.368226	-1.75021	-1.72542	-0.936213	-0.88339	1
Slc37a1	chr17:31432427-31487643	-1.20093	2.90661	-0.679334	0.116251	2.84287	2.74258	1
Slc38a1	chr15:96401848-96473344	-1.36763	-0.735655	-1.58746	-1.45939	-0.995717	-0.83555	1
Slc39a14	chr14:70703273-70751231	5.28593	6.94025	5.50866	5.9529	6.86548	7.10129	1
Slc41a1	chr1:133724588-133745440	0.57474	1.73173	0.557504	1.10677	1.51802	1.79697	1
Slc41a2	chr10:82693883-82800562	3.38664	4.04869	3.45008	3.61579	4.19162	4.1801	1
Slfn10-ps	chr11:82841629-82854035	-2.54662	-1.45821	-2.78144	-2.28407	-1.88306	-1.55818	1
Slfn8	chr11:82815659-82834312	-3.2261	-2.44555	-3.13886	-3.23278	-2.49038	-2.45427	1
Slfn9	chr11:82793804-82805332	-2.99333	-1.35384	-2.85225	-2.55211	-1.342	-0.851433	1
Smad1	chr8:81862297-81923367	2.94204	3.48418	2.9834	3.14821	3.51565	3.58476	1
Smagp	chr15:100451770-100467296	2.52411	3.56172	2.55831	2.42485	3.22207	2.99224	1
Snhg9	chr17:24856475-24856910	0.209527	1.10401	0.533417	0.656213	1.68872	0.928218	1
Snora15	chr5:130300436-130300552	8.89103	10.0228	9.26141	9.53906	9.8615	9.44212	1
Snora16a	chr4:131865379-131865515	5.72727	7.60846	6.61278	6.30806	7.09736	7.12815	1
Snora17	chr2:26494709-26494841	4.50531	6.59088	4.90425	5.19149	6.58615	6.28828	1
Snora21	chr11:97642952-97643080	6.33426	8.96954	7.14375	6.95548	8.66488	8.76124	1
Snora23	chr7:117189877-117190061	4.17929	4.95736	4.07558	4.46823	4.87213	4.75547	1
Snora24	chr3:123210854-123210984	-3.32165	6.366	-3.32156	-3.32044	1.6814	0.433698	1
Snora26	chr5:74489554-74489675	8.91271	10.7642	9.05779	9.42628	10.7639	10.653	1
Snora28	chr12:112779156-112779277	4.62228	6.48211	4.87776	-3.32193	6.49256	6.91103	1
Snora3	chr7:116663645-116663765	0.687038	4.86033	4.25162	3.98809	0.85964	0.159901	1
Snora43	chr2:26493366-26493505	6.2127	6.96065	6.40018	6.30606	7.01059	7.33759	1
Snora44	chr4:131865867-131865984	6.31014	9.06261	6.5798	7.20696	8.51983	8.1689	1
Snora52	chr7:148634701-148634835	5.58585	7.93546	5.64183	5.9586	8.17832	7.96247	1
Snora64	chr17:24857733-24857850	9.00476	10.7985	9.42522	9.29118	10.5788	10.988	1
Snora69	chrX:34622906-34623028	-3.32193	0.877008	0.3084	-3.32193	-3.32193	-3.32193	1
Snora70	chrX:71517830-71517959	8.8554	10.5817	9.41885	9.57009	10.013	10.4077	1
Snora78	chr17:24856620-24856777	7.43078	8.93232	7.7011	8.02921	8.5248	8.97401	1
Snora7a	chr6:115757992-115758121	3.8182	7.37013	5.25037	5.10108	7.04178	6.84676	1
Snora81	chr16:23110842-23111006	5.29244	6.23389	5.66909	5.51853	6.18174	6.08467	1
Snord15a	chr7:106631294-106631442	9.82429	11.35	10.134	10.1825	11.45	11.3189	1
Snord15b	chr7:106628072-106628217	11.4394	13.2369	11.5754	11.7778	13.5212	13.3269	1
Snord22	chr19:8800355-8800481	10.4575	12.4527	10.6512	10.9411	12.6657	12.5769	1
Sntb2	chr8:109459649-109538092	2.66496	3.3824	2.84516	2.9074	3.3329	3.54349	1
Sntg2	chr12:30859421-31058240	-2.26047	-1.77831	-2.11509	-2.37716	-1.62325	-2.13032	1
Socs1	chr16:10783901-10785629	-1.88483	2.00398	-2.17635	-1.41486	1.02933	3.42723	1
Socs3	chr11:117827400-117830680	-1.79458	5.00292	-1.58334	-0.682555	4.59894	4.54863	1
Socs5	chr17:87507018-87536925	0.395243	1.37142	0.384078	0.636103	1.36729	1.02032	1
Sox9	chr11:112643523-112649071	-0.611332	1.66609	-0.204785	-0.418098	1.39123	1.23419	1
Spin1	chr13:51196266-51247915	4.0852	4.65307	3.98555	4.01349	4.64037	4.6773	1
Spink3	chr18:43887722-43896891	-2.96589	-2.25679	-2.6385	-2.95433	-2.53597	-2.47623	1
Spred1	chr2:116947185-117005072	1.8862	3.07591	1.8316	1.73466	2.6598	2.55605	1
Spred3	chr7:29943847-29953666	-2.18801	-0.227608	-2.06886	-1.83363	-0.989368	-1.2818	1
Sptlc2	chr12:88648838-88729180	4.20387	4.97039	4.25435	4.17412	4.84682	4.79352	1
Srgap3	chr6:112667965-112897260	-1.12422	-0.234707	-1.75405	-1.44235	-0.904677	-0.897611	1
Stambpl1	chr19:34266759-34314818	-1.43837	-0.611028	-1.4803	-2.05892	-0.874668	-1.47383	1
Stat1	chr1:52176281-52218709	0.988403	1.94692	0.907125	0.731114	2.29131	2.01525	1
Stat2	chr10:127707631-127729905	1.37914	2.89782	1.3788	1.66047	2.43315	2.63094	1
Stat3	chr11:100748123-100800825	3.78556	5.42318	3.72423	3.7402	5.16047	5.16028	1
Stc2	chr11:31259440-31270061	-1.10467	-0.463597	-1.11803	-1.01656	-0.754829	-0.356868	1
Steap1	chr5:5736321-5749317	0.510747	1.65594	0.960984	0.841226	1.48743	1.64571	1
Stom	chr2:35169509-35192529	4.0129	5.09076	3.76086	3.56066	4.60524	4.9666	1
Surf6	chr2:26746291-26758333	3.38672	3.99697	3.31522	3.53539	3.74711	3.83462	1
Svil	chr18:5046586-5119291	2.44097	2.95194	2.79113	2.63878	3.07194	3.0771	1
Syt12	chr19:4445907-4477143	2.90547	4.30672	2.76908	2.67053	3.90938	4.06803	1
Tacc2	chr7:137720997-137908298	1.75807	4.12079	1.69834	1.72757	3.3114	2.89694	1
Taf15	chr11:83286609-83320242	1.39521	2.55109	1.25265	1.61416	2.44558	2.73467	1
Tagln3	chr16:45711342-45724644	-1.99618	-1.16721	-1.41493	-2.01071	-1.21277	-1.53749	1
Tap1	chr17:34324500-34334170	1.69685	3.11532	1.99254	1.68382	3.89018	3.97509	1
Tbl1xr1	chr3:21975573-22115516	1.74015	2.38919	1.43255	1.34206	2.05311	1.92106	1
Tchh	chr3:93246251-93252999	-2.41193	-1.74817	-2.46255	-1.9887	-2.33713	-1.75966	1
Tead3	chr17:28468617-28487750	-0.296046	0.441281	-0.534271	-0.122392	0.320325	-0.0933153	1
Tgif1	chr17:71193544-71202872	4.5206	5.53871	4.59921	4.51023	5.4834	5.16318	1
Tgm1	chr14:56318845-56332329	1.00519	4.29042	0.521786	0.281388	3.74141	2.96801	1
Tha1	chr11:117729262-117734840	-0.0218889	0.599151	-0.179781	-0.665908	0.0947806	0.188348	1
Thbs1	chr2:117937657-117952869	3.79003	4.48838	3.46801	4.06839	3.93255	3.87151	1
Thpo	chr16:20724526-20734584	-0.380214	0.484485	-0.69186	-0.359659	0.000805295	-0.0233547	1
Tie1	chr4:118143795-118162454	-1.57082	-0.834229	-1.40751	-1.49622	-1.44383	-1.22796	1
Tifa	chr3:127492830-127501307	1.41883	4.6353	1.93143	2.21258	4.92096	6.33894	1
Timp1	chrX:20447291-20451863	-0.00900504	3.83007	0.267275	0.162855	4.15893	4.20548	1
Tiparp	chr3:65332368-65359440	3.2769	4.68268	3.17069	3.05795	4.32792	4.48663	1
Tirap	chr9:34991975-35007876	2.22783	3.02564	2.27439	2.40479	2.89275	2.91742	1
Tle3	chr9:61220172-61266304	0.731312	2.16198	0.728189	1.13186	1.47268	1.44863	1
Tlr6	chr5:65344333-65351273	-2.83405	-1.99992	-3.16226	-3.12723	-2.52967	-3.04493	1
Tmc5	chr7:125740810-125818599	-3.25939	-2.00115	-3.18319	-3.09636	-2.56159	-2.41306	1
Tmem125	chr4:118213545-118216331	1.80726	2.40147	1.2618	1.19626	1.76247	2.07828	1
Tmem51	chr4:141586907-141640219	0.221767	1.61488	0.57473	0.467759	1.92386	1.75012	1
Tmem91	chr7:26454158-26460185	-2.33584	-2.13401	-2.83106	-2.42167	-2.96265	-2.15824	1
Tmem98	chr11:80623916-80635535	0.116291	1.47062	0.246308	-0.0775263	1.69061	0.83315	1
Tmie	chr9:110768549-110782587	-1.76225	-1.77516	-2.11093	-2.5592	-1.98884	-2.01742	1
Tmprss7	chr16:45656429-45693771	-1.97823	-1.0671	-1.95461	-1.96938	-1.56768	-1.63462	1
Tmsb10	chr6:72907340-72908742	7.08702	7.62027	7.20064	7.14033	7.95416	7.68678	1
Tnfrsf18	chr4:155400450-155403000	-2.2158	-1.39162	-2.37929	-2.04747	-1.7903	-1.42909	1
Tnfrsf1a	chr6:125299740-125312501	3.60628	4.96902	3.48069	3.65098	4.71901	4.66763	1
Tnfsf14	chr17:57328914-57333609	-2.18679	0.293906	-2.95724	-2.78033	-0.469524	0.0632381	1
Tnfsf9	chr17:57244807-57247180	-1.40654	-0.396284	-1.52478	-1.32848	-0.648148	-0.536942	1
Tnip2	chr5:34838744-34856628	1.57791	3.16208	1.63733	1.60276	3.0114	2.95425	1
Tor1aip1	chr1:157851728-157883610	1.81611	2.45036	1.80261	1.97802	2.40812	2.37994	1
Tpt1	chr14:76245062-76248110	8.70307	9.03089	8.67393	8.68017	9.29257	9.01151	1
Trib1	chr15:59480208-59488654	2.76951	4.44274	1.99131	2.01568	3.57098	3.70482	1
Trim15	chr17:36997635-37004155	-2.42854	0.950733	-2.28608	-1.62488	0.565445	0.0915087	1
Trim30a	chr7:111557539-111613707	-1.47313	1.62751	-1.87494	-1.87119	1.96957	1.86243	1
Trim30d	chr7:111618528-111656363	-0.131591	1.56947	-0.323919	-0.503232	1.77884	1.88542	1
Trim34a	chr7:111392970-111410750	0.354557	1.3413	0.26359	0.208878	1.49661	1.46669	1
Trim34b	chr7:111477984-111485131	-2.27829	-1.63271	-2.30293	-2.27245	-1.28227	-1.43494	1
Trim6	chr7:111367308-111383666	-1.73394	0.699872	-1.81274	-1.47999	0.641223	0.314827	1
Tspan4	chr7:148661134-148679326	5.01071	5.7996	5.07789	5.06596	5.72595	5.57108	1
Tssc4	chr7:150255272-150256992	2.71369	3.60565	2.67398	2.5615	3.28129	3.04585	1
Tubb3	chr8:125935463-125945910	-3.32193	-2.75068	-2.93798	-3.10021	-3.13607	-2.71331	1
Tubb6	chr18:67550384-67562403	6.36129	7.08072	6.41068	6.4474	7.02787	6.87113	1
Txnrd1	chr10:82296695-82360469	6.55753	7.17778	6.66282	6.90405	7.10947	7.15867	1
U05342	chr19:12838017-12870613	-1.69179	-0.104583	-1.75121	-1.885	-1.1775	-0.511356	1
Ubash3b	chr9:40821723-40965577	-3.09575	0.372311	-2.85864	-2.91427	-0.0293345	-0.734487	1
Ube4b	chr4:148702524-148800740	2.31508	3.00814	2.20264	2.34321	2.59192	2.62604	1
Uchl3	chr14:102053183-102095342	4.76732	5.6517	4.83738	4.89277	5.73188	5.69713	1
Uck2	chr1:169156216-169215258	4.43577	5.2754	4.39747	4.4719	5.05737	4.9123	1
Ung	chr5:114580443-114589330	1.85758	2.97005	1.57739	1.35792	2.26595	2.09331	1
Uqcrq	chr11:53242449-53244333	5.3825	6.22886	5.23765	5.35796	6.55039	6.26719	1
Uso1	chr5:92566963-92631821	1.96162	2.90462	2.01294	2.28309	2.56095	2.63333	1
Usp18	chr6:121195923-121220935	2.19743	2.97133	1.8959	2.10183	2.75522	2.88924	1
Vaultrc5	chr18:36961416-36961761	1.9127	3.18778	2.27506	2.18296	3.50279	3.16408	1
Vmo1	chr11:70327017-70328118	-0.108419	0.99336	-0.0110041	-0.723993	0.433906	0.184176	1
Vpreb3	chr10:75411056-75412391	-2.17635	-1.85829	-2.44188	-2.88191	-1.89363	-2.14888	1
Wdr45l	chr11:121188516-121215761	3.92971	4.65826	3.99881	4.02227	4.57758	4.5315	1
Wisp1	chr15:66722954-66754761	-1.62861	-0.78188	-1.6231	-2.11288	-1.0115	-1.60196	1
Wwc1	chr11:35652679-35793591	1.71908	2.49403	1.62606	2.01728	2.00927	2.27797	1
Xaf1	chr11:72115130-72127235	-0.417284	1.77323	-0.593434	-0.465867	1.94097	2.02146	1
Xbp1	chr11:5420969-5425875	5.68105	6.69	5.62005	5.74826	6.69714	6.95974	1
Xdh	chr17:74233247-74299522	3.54264	4.32163	3.34436	3.49856	4.03716	4.20301	1
Xrn1	chr9:95855178-95953448	-0.329064	0.196944	-0.481161	-0.185889	0.197824	0.264348	1
Zbp1	chr2:173032113-173044423	-0.817836	1.14344	-0.954389	-0.973432	1.56663	1.53606	1
Zc3hav1	chr6:38260496-38304603	3.41766	4.09038	3.55441	3.73008	4.15985	4.16865	1
Zfp113	chr5:138580929-138596972	-0.00935489	0.978755	0.124183	0.380211	0.913663	0.6836	1
Zfp281	chr1:138521477-138526968	3.08218	3.97065	3.03049	3.02359	3.90677	3.99024	1
Zfp36	chr7:29161802-29164247	3.1462	4.64026	2.92502	3.30156	4.43787	4.0954	1
Zfp36l1	chr12:81208746-81214000	3.31974	4.70154	3.51928	3.70312	4.54487	4.30774	1
1110008P14Rik	chr2:32234620-32237435	4.81112	4.82793	5.04383	5.31156	5.02128	5.45777	2
1110036E04Rik	chr9:63897635-63901907	-3.32193	-3.32193	-2.6295	-2.66519	-2.80816	-2.39293	2
1700001P01Rik	chr11:97632794-97637232	-1.57551	-1.0093	-0.871043	-0.996308	-1.61155	-0.521679	2
1700003C15Rik	chr5:11749832-11769308	-3.32193	-3.32193	-3.32193	-3.32193	-3.32193	-2.37544	2
1700011L22Rik	chr8:81734328-81772482	-3.32193	-3.32193	-3.03147	-3.05339	-3.14963	-2.65304	2
1700012A16Rik	chr1:155272338-155299704	-3.04559	-2.63853	-2.65232	-2.7255	-2.13171	-1.8649	2
1700012D14Rik	chr7:118261186-118266189	-2.73736	-1.71654	-1.78636	-1.60662	-1.98041	-2.1083	2
1700025B11Rik	chr15:77388669-77392322	-3.32193	-3.02661	-3.32193	-3.05918	-2.75636	-2.70733	2
1700040L02Rik	chr10:67893703-68004623	-2.75697	-2.2231	-1.95255	-2.28153	-2.12446	-1.91472	2
1700057G04Rik	chr9:92204214-92252714	-3.00429	-3.05959	-2.91084	-3.0605	-3.16256	-2.37839	2
1700108J01Rik	chr14:122629126-122632860	-3.32193	-3.32193	-2.9679	-3.32193	-2.37793	-3.32193	2
2310008H04Rik	chr16:15889319-16146926	1.51698	1.63759	1.54693	1.58753	1.77586	2.11652	2
2610034B18Rik	chr7:87070244-87080150	2.05545	2.47665	2.35658	2.3762	2.75647	3.11296	2
2900057B20Rik	chr18:76251210-76258125	-2.62339	-2.38479	-2.62508	-2.00499	-2.32815	-1.89963	2
4833419F23Rik	chr18:4353544-4368943	-1.08521	0.158	-0.136926	-0.595994	0.95161	0.557716	2
4930513O06Rik	chrX:135620781-135627942	-2.65621	-2.18312	-2.93387	-2.081	-1.26343	-1.46175	2
4930539J05Rik	chr3:135099186-135101629	0.475779	1.07821	0.556648	0.948718	1.45101	1.09861	2
4930592A05Rik	chr15:33523635-33583191	-0.223127	-0.124802	-0.0138492	-0.199833	0.106106	0.488563	2
4930599N23Rik	chr6:39068471-39098311	-2.31354	-2.27229	-2.35455	-1.97812	-1.60224	-1.58104	2
4933406F09Rik	chr14:8244986-8255199	-3.22427	-3.20728	-2.61149	-3.32193	-3.23032	-3.11325	2
4933411K16Rik	chr19:42126717-42128118	-0.161143	0.136119	-0.900468	-0.0254092	-0.483402	0.775567	2
4933425H06Rik	chr6:144621387-144642352	-3.17766	-2.85328	-3.32193	-3.16204	-2.34997	-2.319	2
4933426M11Rik	chr12:81891518-81981820	3.15904	3.22129	2.98258	3.07183	3.56358	4.37108	2
4933440J02Rik	chr10:111023774-111031329	-3.32193	-2.75091	-2.77031	-2.39987	-2.59162	-1.59469	2
5930434B04Rik	chr2:26865445-26876609	1.53143	1.67168	1.60201	2.08889	1.82161	2.17598	2
6230400D17Rik	chr14:21521233-21522321	-1.45774	-1.08788	-1.00973	-0.679776	-0.269209	-0.599019	2
6230427J02Rik	chr9:107886554-107888247	-3.32193	-3.06181	-2.69687	-2.64129	-2.4543	-2.57312	2
7420461P10Rik	chr1:164577373-164588350	-2.97099	-3.11155	-2.80372	-2.86541	-2.78134	-2.35836	2
9530008L14Rik	chr13:41858516-41942985	2.67195	3.11073	3.08428	3.1402	3.38088	3.39407	2
A330021E22Rik	chr5:5580981-5664232	-2.4358	-2.399	-2.61123	-2.6384	-2.3085	-1.78799	2
A830080D01Rik	chrX:155970599-156031013	0.23508	0.535358	0.346648	0.722771	0.654887	0.851139	2
Abcb1b	chr5:8798146-8866314	1.77404	2.16485	2.69965	2.75818	3.21692	3.10547	2
Abhd16b	chr2:181227910-181229685	-1.20228	0.559517	0.387044	-0.0543159	1.48586	1.17818	2
Acnat2	chr4:49392716-49421023	1.51039	1.84927	1.48629	1.39207	1.98601	2.50972	2
Adamts1	chr16:85794072-85803360	3.03519	3.60614	2.91312	3.14792	3.27318	4.50131	2
Adamts4	chr1:173180552-173190053	-2.7013	-2.24335	-2.6306	-2.022	-1.97688	-1.47524	2
Adm2	chr15:89153402-89155161	2.29567	2.78305	2.31431	2.62063	2.84188	2.90011	2
Alb	chr5:90889914-90905629	-3.32193	-3.32193	-3.32193	-3.32193	-3.32193	5.26219	2
Alcam	chr16:52249108-52453110	4.26954	4.88135	4.45916	4.68506	5.03328	5.04968	2
Amigo2	chr15:97074504-97077718	-2.44891	-2.19483	-2.12587	-1.95455	-2.08657	-1.79667	2
Apaf1	chr10:90452055-90545488	1.18402	1.27182	1.72465	1.81334	2.39144	2.32171	2
Apobec1	chr6:122527809-122552462	3.02362	3.41798	3.59964	3.86831	3.93168	4.03168	2
Apobec3	chr15:79722837-79738859	-2.84084	-2.64906	-2.47571	-2.17179	-2.02667	-1.60795	2
Apol10b	chr15:77414587-77426555	-3.20152	-2.4865	-3.10884	-3.06775	-1.55747	-2.07281	2
Arfrp1	chr2:181092394-181100109	2.1519	2.6329	2.39605	2.65253	2.72844	2.80445	2
Arhgef10l	chr4:140070399-140221820	2.36485	3.03923	2.89344	2.72431	3.50507	3.30378	2
Asb17	chr3:153507210-153516579	-2.54616	-2.27334	-2.55825	-2.138	-2.24277	-1.88922	2
Atp10d	chr5:72594567-72690010	-2.03281	-1.97681	-2.1956	-1.3781	-2.29741	-1.31498	2
Atp2b4	chr1:135599250-135650324	-2.59924	-2.47412	-2.40527	-1.99624	-2.34727	-1.95378	2
Baat	chr4:49502289-49519430	2.76672	3.11661	2.90267	2.81829	3.74118	4.06082	2
Bach1	chr16:87699198-87733591	2.92251	3.3067	3.22782	3.61661	3.77701	4.27024	2
Basp1	chr15:25293031-25343519	1.46427	1.82186	1.76378	2.42608	2.12693	2.5532	2
Batf	chr12:87027669-87050037	-2.95452	-3.32193	-3.14792	-2.88243	-2.40883	-1.48778	2
Baz1a	chr12:55993975-56087323	2.61498	3.00161	2.95597	3.09073	3.33113	3.30139	2
BC016495	chr19:18706505-18726674	1.19274	0.545042	1.25619	1.50143	0.884822	2.18364	2
BC046404	chr11:62418385-62462025	-0.138665	0.359903	0.140246	0.228807	0.18089	0.675409	2
Bcl3	chr7:20393810-20408104	1.42751	3.8446	2.88286	3.15064	4.27251	4.21041	2
Bcl6	chr16:23965137-23988698	0.985078	1.33868	1.39259	1.71905	1.63861	1.70541	2
Bcor	chrX:11613863-11737481	0.977356	1.19192	0.970908	1.9067	1.41926	2.00686	2
Best1	chr19:10059661-10076123	-1.74372	-1.14333	-1.39154	-1.15824	-1.35371	-0.797747	2
Bmper	chr9:23027519-23289646	-3.0626	-2.32796	-3.17718	-2.69569	-0.830278	-0.515853	2
Bmpr2	chr1:59821480-59927703	1.05876	1.31178	1.19948	1.23414	1.69887	1.65228	2
Bzw2	chr12:36818421-36883412	3.76043	3.7869	3.70898	3.6349	3.89141	4.71159	2
C3	chr17:57343395-57367559	7.81569	8.3538	7.82651	8.17966	8.59219	8.75741	2
Calhm2	chr19:47206721-47212784	-3.15298	-3.00484	-2.49057	-3.03406	-2.74617	-2.99445	2
Camkk2	chr5:123181179-123229419	-0.590052	0.0768987	-0.319431	-0.253861	0.290923	0.313267	2
Caskin2	chr11:115660665-115674906	0.989308	1.1806	0.951833	1.01722	0.899429	1.60675	2
Casp4	chr9:5308859-5336791	-2.1956	-0.619743	-0.970249	-0.674247	1.11241	1.57771	2
Ccdc21	chr4:133685772-133743000	3.72788	5.45408	4.26827	5.09568	5.69814	5.80804	2
Ccdc33	chr9:57876488-57966630	-3.27421	-3.15915	-3.15661	-3.00691	-2.54175	-2.00588	2
Ccdc94	chr17:56098609-56107374	1.27347	1.48969	1.58615	1.81722	1.9105	1.9985	2
Cchcr1	chr17:35654060-35667960	-0.0484358	0.233891	0.376692	0.671863	0.464516	0.758015	2
Ccnd1	chr7:152115835-152125830	-1.28975	-1.22793	-0.767696	-0.534336	-0.321199	-0.178033	2
Ccrn4l	chr3:51028368-51055576	2.08548	3.60152	2.80076	3.72712	4.11932	4.40224	2
Cd14	chr18:36884720-36886308	4.73001	5.40604	4.95545	5.66871	5.63236	6.70858	2
Cd302	chr2:60090049-60122475	4.43443	4.48734	4.43442	4.46462	4.81029	5.12145	2
Cdc42ep2	chr19:5917555-5924816	-0.36736	-0.202574	-0.3233	0.0188088	0.247129	0.319072	2
Cdk17	chr10:92623620-92704087	3.82252	4.25315	3.79009	3.81487	4.42203	4.71523	2
Cebpd	chr16:15887378-15889638	2.64132	5.06053	2.69186	4.09845	5.25925	6.3855	2
Cecr2	chr6:120616438-120721209	-0.56704	-0.631344	-0.611723	-0.69575	-0.277999	0.308882	2
Cfd	chr10:79353597-79355401	-1.83328	-1.80367	-1.80295	-1.99397	-1.5287	-1.11815	2
Cflar	chr1:58770129-58815726	3.88731	4.42868	4.37554	4.95939	4.86129	5.05639	2
Ch25h	chr19:34548273-34549625	-1.49499	-1.46136	-1.33141	-0.530618	-1.24309	-0.108307	2
Chic2	chr5:75402448-75440651	4.01476	4.13504	4.07587	4.46178	4.44417	4.67995	2
Chsy3	chr18:59334993-59570990	1.12656	1.49024	1.66606	1.83275	2.39927	2.12117	2
Cldn14	chr16:93919275-94009082	3.14876	3.51412	3.32571	3.58674	3.86385	4.03239	2
Clic3	chr2:25312362-25314292	-2.87129	-2.51465	-2.26439	-2.50566	-2.71445	-2.63406	2
Cml3	chr6:85710624-85715738	-2.93177	-2.35326	-2.79176	-2.76329	-1.65067	-1.84691	2
Cobl	chr11:12136678-12364963	0.773315	2.10793	1.4273	2.41219	1.82235	2.13004	2
Col27a1	chr4:62876445-62996024	-0.756348	-0.990063	-0.373055	0.214165	-0.623525	0.917299	2
Col4a1	chr8:11198422-11312826	3.93108	4.20967	4.5948	4.64344	4.86297	4.99119	2
Cp	chr3:19857053-19907609	7.15312	7.32186	7.389	7.62753	7.9761	8.66129	2
Creb3l4	chr3:90041421-90047434	-0.202155	0.175448	-0.0843243	0.410671	0.5861	0.602327	2
Cryba1	chr11:77532233-77538795	-3.32193	-3.09826	-3.32193	-3.11756	-3.32193	-2.59983	2
Csf3	chr11:98562626-98564943	-2.7171	-2.83973	-2.42499	0.438201	-2.23631	1.54378	2
Ctdnep1	chr11:69794669-69804102	2.03042	2.37738	1.96172	2.1284	2.71217	2.63683	2
Ctif	chr18:75590870-75857350	-0.177613	0.141957	-0.0538776	0.0727699	0.329306	0.41525	2
Ctps	chr4:120212472-120242881	4.74313	4.87836	4.96394	4.88342	5.41813	5.67884	2
Ctrl	chr8:108455893-108457762	-2.14063	-2.21708	-2.62347	-2.13366	-1.8814	-0.879137	2
Ctsc	chr7:95426602-95459385	2.20597	2.91034	2.34332	3.13856	2.79904	3.43249	2
Cttnbp2nl	chr3:104804832-104856064	-0.57344	-0.143378	0.065844	0.110707	0.432594	0.113561	2
Cxcl10	chr5:92775664-92777915	-0.285664	2.07698	3.21579	3.67064	6.03363	6.35474	2
Cxcl11	chr5:92788570-92792322	-3.24791	-2.9789	-2.39762	-2.1941	0.9602	1.34083	2
Cxcl9	chr5:92750356-92757105	3.50732	3.58838	3.53471	3.56715	5.48782	5.89796	2
Cyp27b1	chr10:126485301-126490062	-1.84087	-1.68669	-1.6185	-1.09042	-1.22521	-0.923078	2
D10Wsu102e	chr10:82822965-82831580	3.22719	3.54844	3.24714	3.76015	3.42671	3.85197	2
Dcp2	chr18:44540153-44584623	1.49915	1.65294	1.63607	1.81594	1.97473	2.19314	2
Ddn	chr15:98634212-98638356	-3.25935	-3.14265	-3.10563	-3.21834	-3.17957	-2.2505	2
Defb6	chr8:19225477-19228209	-3.32193	-3.32193	-3.32193	-3.32193	-3.32193	-2.62843	2
Dennd4a	chr9:64658817-64767474	0.862578	1.02064	1.0116	1.35403	1.23516	1.52961	2
Diap2	chrX:126284277-127000369	0.143739	0.275766	0.522646	0.613852	0.689029	0.927985	2
Dock9	chr14:121941260-122196956	1.23546	1.54594	1.30156	1.4594	1.59224	1.9827	2
Dsg2	chr18:20716616-20763027	2.4158	2.52073	2.38162	2.97888	2.45941	3.47546	2
Dtx3l	chr16:35926600-35939113	0.33523	1.94351	1.05881	1.59033	2.75396	2.77632	2
Duoxa1	chr2:122129284-122139466	-3.32193	-3.32193	-3.32193	-3.07273	-3.21208	-2.73395	2
Dusp7	chr9:106270962-106278054	0.252565	0.344602	0.626939	0.793039	1.05662	0.876934	2
Dynlt1e	chr17:6648832-6655064	-2.27711	-1.79975	-1.44026	-1.65865	-2.52481	-1.27557	2
Dynlt1e	chr17:6806387-6812617	-2.27154	-1.76579	-1.43176	-1.64995	-2.51954	-1.49678	2
E030011O05Rik	chr9:96631993-96653250	-2.73531	-3.32193	-2.81751	-2.80496	-2.79806	-2.38461	2
Efnb3	chr11:69367593-69373739	-3.08655	-2.71378	-2.63406	-2.75723	-2.96481	-2.42728	2
Eid3	chr10:82329370-82330674	0.714828	1.59239	0.966946	1.50685	1.48721	1.75972	2
Eif4e3	chr6:99575130-99616765	1.13221	1.63185	1.5109	1.37672	2.0351	1.88962	2
Elfn1	chr5:140383896-140450678	-3.0931	-3.11706	-3.14235	-3.06807	-3.18304	-2.38861	2
Elovl6	chr3:129235303-129341411	2.93049	2.43285	2.62168	2.2535	2.87532	3.15998	2
Ext1	chr15:52899817-53177738	3.3175	3.6508	3.29302	3.50239	3.66032	4.04579	2
Fam26f	chr10:33845872-33847778	-3.32193	-2.60565	-3.04195	-3.09542	-1.88754	-0.817095	2
Fap	chr2:62339001-62412078	-2.77127	-2.366	-2.73951	-2.53185	-1.9991	-1.93917	2
Fas	chr19:34365148-34402260	0.827529	1.75163	2.59773	2.71331	3.57654	3.91074	2
Fermt3	chr19:7073447-7093959	-1.78808	-1.68159	-1.9403	-1.05557	-1.10976	-0.426838	2
Fgr	chr4:132530009-132557797	-1.90576	-1.52357	-2.20215	-2.23294	-1.78808	-0.412177	2
Flrt1	chr19:7166501-7180219	-2.95186	-2.57204	-2.87809	-2.75847	-2.45952	-2.00468	2
Fscn2	chr11:120222847-120229487	-1.69453	-1.36472	-1.32558	-1.5656	-1.2952	-0.91746	2
Fth1	chr19:10057192-10059582	8.78957	9.55655	8.84101	9.43602	9.36344	9.58559	2
Fxyd4	chr6:117883576-117887353	-2.45674	-2.73974	-1.85144	-2.55314	-2.36182	-2.04607	2
Fzr1	chr10:80829623-80841115	1.51813	1.95877	2.18716	2.04969	2.79849	2.57824	2
Gadd45b	chr10:80392835-80394949	2.77432	4.02308	3.06739	3.61752	4.70941	5.03264	2
Gbp10	chr5:105644717-105668552	-0.803954	0.0648833	-0.0790439	0.618466	1.92317	2.87013	2
Gbp11	chr5:105752044-105775491	-2.18692	-1.49502	-1.74853	-1.74935	-0.714564	-0.762425	2
Gbp2	chr3:142283626-142300972	0.669769	1.37268	0.940652	1.23913	2.71091	3.16395	2
Gbp3	chr3:142223015-142236176	-0.435334	0.34145	-0.295312	0.0627884	1.57414	2.25143	2
Gbp5	chr3:142159897-142185308	-3.28179	-3.2301	-3.18223	-3.1935	-3.11187	-1.99815	2
Gbp6	chr5:105699720-105722718	0.0636163	1.45209	1.11638	2.21035	3.62238	4.66995	2
Gbp9	chr5:105507412-105539311	-2.77992	-2.43446	-2.16178	-1.32753	-0.842951	0.493745	2
Gcnt4	chr13:97694643-97720869	-2.29017	-2.45075	-1.932	-1.4448	-1.53016	-1.03031	2
Gemin8	chrX:162608411-162628444	-1.10464	-0.330169	-0.988526	-0.694459	-0.143421	0.000536673	2
Gfpt2	chr11:49607656-49652122	-2.73792	-2.79957	-2.80028	-2.59646	-1.93615	-1.43478	2
Glipr2	chr4:43970573-43991990	-2.05293	-2.04018	-0.538698	-0.433036	-0.779797	-0.00586694	2
Gm10416	chr5:110262519-110263161	-2.58624	-3.32193	-2.27259	-2.86743	-2.72561	-2.39424	2
Gm12238	chr11:55296207-55296331	-3.32193	5.02021	0.65517	3.38398	4.58364	4.92794	2
Gm12250	chr11:57997344-58003700	-2.72667	-1.84017	-2.52939	-2.53352	-0.99015	-0.972618	2
Gm14479	chrX:10892283-10892601	-3.32146	-3.32167	-3.32148	-3.32171	-3.3217	-0.418517	2
Gm14482	chrX:10885880-10886389	-1.85874	0.746062	2.71609	-1.01713	2.0795	2.29992	2
Gm15056	chr8:22040296-22041664	-3.32193	-3.32193	-3.32193	-3.32193	-3.32193	-2.52589	2
Gm17359	chr3:79149297-79268050	-3.32193	-2.92919	-3.11639	-2.59498	-2.50231	-1.25861	2
Gm17757	chr7:113072857-113077205	-2.91479	-1.56161	-2.77357	-2.70844	0.166986	-0.0153627	2
Gm17757	chr7:113329265-113333613	-2.94617	-1.43636	-2.77357	-2.69069	0.201045	0.00307126	2
Gm19705	chr1:138579972-138587382	1.24194	1.41721	0.53232	1.07471	1.5244	2.10803	2
Gm4832	chr17:88524851-88530456	-3.32193	-3.32193	-3.32193	-3.32193	-3.32193	-2.60707	2
Gm5129	chr5:30061873-30062476	-1.36672	-1.02173	-1.30281	-1.11755	-0.746265	-0.632629	2
Gm5416	chr16:36210488-36217874	-2.73198	-2.66545	-2.64035	-2.07452	-2.43997	-0.918496	2
Gm5506	chr4:149611432-149622982	0.996241	4.15556	4.59197	4.95704	5.05179	4.85957	2
Gm5797	chr14:8156501-8164909	-3.32193	-3.32193	-3.32193	-3.32193	-3.32193	-2.68587	2
Gm6455	chr5:10865028-10870808	-3.20909	-3.02675	-3.32193	-3.10979	-2.95508	-2.48152	2
Gm648	chrX:53797050-53802783	-2.97615	-2.7229	-2.68476	-2.73432	-3.10576	-2.26575	2
Gm7694	chr1:172228323-172236463	-2.32002	-0.842249	-2.18143	-1.5884	-0.332151	0.9675	2
Gm8884	chr9:48262444-48262828	-3.32193	-2.87034	-3.32193	-2.88185	-3.32193	-2.04157	2
Gna13	chr11:109224107-109262683	3.6094	3.95182	4.09997	4.21516	4.50219	4.46126	2
Gpr31c	chr17:13244186-13245146	-2.83763	-2.885	-2.87539	-3.03301	-2.67632	-2.21118	2
Gpr85	chr6:13785073-13789848	-3.16648	-3.01256	-3.13665	-2.68068	-2.95028	-2.42033	2
Grem2	chr1:176763915-176851950	-1.78558	-1.22578	-2.35453	-1.5455	-1.27054	-0.922442	2
Gsdmd	chr15:75692768-75697834	2.32796	2.39257	3.13338	3.35659	3.22427	3.59226	2
Guca2a	chr4:119310336-119312070	-2.10262	-1.6217	-1.73958	-1.77133	-2.76441	-1.50731	2
H2-D1	chr17:35400038-35404442	7.93239	8.16194	8.37388	8.19998	8.74878	8.66718	2
H2-Q4	chr17:35516561-35521619	3.49238	4.40604	4.52598	4.76382	5.28506	5.25553	2
H2-Q6	chr17:35561821-35565306	1.75253	2.0699	3.32554	3.71504	3.99216	4.14504	2
H2-Q7	chr17:35576099-35580718	1.45387	1.90098	2.18639	2.87635	2.78449	3.41875	2
H2-Q9	chr17:35576111-35580715	1.71164	2.01155	2.62625	2.7549	3.03968	3.00371	2
Hamp	chr7:31727387-31729036	3.0799	6.59637	3.31248	4.22362	7.87784	9.03166	2
Hamp2	chr7:31707390-31709200	0.544549	0.867211	0.844679	0.773701	1.60032	2.06756	2
Has2	chr15:56497181-56526101	-3.32193	-3.16263	-2.95828	-2.19584	-2.4703	-1.17489	2
Hba-a1	chr11:32183671-32184486	-1.67075	-1.37548	-1.59062	-1.30954	-2.425	-1.05243	2
Hba-a2	chr11:32183674-32184493	-3.27003	-3.2567	-3.24858	-3.26157	-2.06162	-3.24616	2
Hba-a2	chr11:32196491-32197310	-3.27323	-3.25422	-3.24783	-3.26017	-2.46449	-3.24481	2
Hdac5	chr11:102057060-102091486	2.08383	1.74059	1.9148	1.80651	3.3974	3.19823	2
Hdx	chrX:108688812-108810688	-2.68247	-2.14515	-1.91222	-1.88082	-0.986289	-1.38201	2
Herc6	chr6:57530985-57615130	0.064653	0.851944	0.243612	0.391614	1.57771	1.65542	2
Hist1h3h	chr13:21809496-21809984	-0.668086	-1.37225	-0.738725	-0.873952	-1.08956	-0.379447	2
Hivep1	chr13:42147389-42280395	0.721886	1.4941	1.52348	2.01796	2.14297	1.96072	2
Hivep2	chr10:13686184-13871184	0.271758	1.3505	1.14725	1.4468	2.15594	2.34105	2
Hnf1b	chr11:83664370-83719317	-1.03039	-0.356356	-1.32336	-0.528772	-0.126475	-0.099462	2
Hp	chr8:112099027-112103072	9.6255	9.7652	9.83028	9.85703	10.6706	11.0853	2
Hpx	chr7:112740124-112748630	11.1707	11.4162	11.4101	11.3565	11.9529	12.0049	2
Icam1	chr9:20820403-20833240	2.28671	4.32592	6.51738	7.34195	7.81125	8.02482	2
Icam4	chr9:20833816-20834975	-2.61592	-1.77067	-2.02831	-1.06478	-0.751791	-0.611927	2
Icam5	chr9:20836481-20843480	-3.28125	-3.27392	-2.90162	-2.67834	-2.97659	-2.46645	2
Id3	chr4:135699736-135701307	2.33019	3.03135	2.81285	3.45882	3.49846	3.51066	2
Ier3	chr17:35958657-35959856	2.74122	4.29194	3.72347	5.00314	4.90257	5.44117	2
Ifi47	chr11:48900556-48910473	0.815199	1.87571	2.13729	2.31077	3.6466	3.76349	2
Ifitm1	chr7:148153327-148155726	-2.29259	-2.55144	-2.91831	-1.87451	-1.9257	-0.963512	2
Ifitm2	chr7:148140737-148141860	5.06467	5.28244	5.04995	5.0749	5.9836	6.44988	2
Ifitm3	chr7:148195488-148196643	5.75732	6.22584	5.889	6.12031	6.64155	6.9559	2
Ifitm5	chr7:148134860-148136138	-1.48543	-1.41263	-1.06142	-1.47595	-1.19148	-0.173803	2
Ifrd1	chr12:40929715-40949776	6.02501	6.17594	6.40881	6.24141	6.7068	6.30668	2
Il17d	chr14:58143665-58162003	-3.03415	-2.6184	-2.53092	-2.29863	-2.56742	-2.40074	2
Il18bp	chr7:109163590-109166669	0.257326	0.659014	0.313319	0.203815	1.22605	1.15295	2
Il1rn	chr2:24192379-24207011	0.154695	1.49467	1.38645	3.50616	3.85715	6.11128	2
Il20rb	chr9:100358137-100386892	-0.746653	-0.687566	-0.659616	-0.0498814	-0.667382	0.1446	2
Il28ra	chr4:135242371-135264095	-1.44447	-1.04858	-1.0472	-0.550992	-0.374891	-0.47607	2
Il4ra	chr7:132695795-132722988	1.45927	2.12559	2.30152	2.63906	2.68402	2.65391	2
Il7	chr3:7572076-7613427	-2.7595	-0.847535	-1.98519	-1.30488	-0.480449	-0.937247	2
Irf1	chr11:53583515-53591876	1.92899	2.64329	3.37281	3.93554	4.29872	3.85513	2
Isg20	chr7:86058650-86065282	1.21142	1.59373	1.48725	1.53484	1.87698	2.35109	2
Jak2	chr19:29326317-29387570	1.2663	1.60965	1.71637	2.15075	2.10035	2.28282	2
Jsrp1	chr10:80271240-80276243	-3.10868	-2.38304	-2.54115	-2.5221	-2.17256	-2.47828	2
Kctd1	chr18:15127193-15309955	-2.36079	-1.91976	-2.44815	-2.17188	-2.09811	-1.44858	2
Kctd15	chr7:35424035-35437860	1.79455	2.29548	1.95739	2.21099	2.23735	2.52402	2
Kdm6b	chr11:69212019-69227177	0.140117	0.678937	0.0484767	0.818934	0.499728	0.761636	2
Klk14	chr7:50945787-50950905	-1.63721	-1.07388	-1.32861	-1.13579	-0.804229	-0.869878	2
Kri1	chr9:21077900-21092413	2.49548	2.96413	2.83164	2.94998	3.00167	3.10124	2
Krt17	chr11:100117530-100122303	-0.695066	0.189857	-0.248781	0.322111	0.590827	0.813547	2
Lbp	chr2:158132228-158158588	3.99447	4.12733	4.39891	4.47367	4.51802	4.63694	2
Lck	chr4:129225587-129250885	-2.95358	-2.13448	-2.82717	-2.60382	-1.83901	-1.74511	2
Lcn2	chr2:32240156-32243259	9.2134	9.89184	9.39701	10.0833	10.2077	10.3773	2
Lgals3bp	chr11:118254065-118263245	3.86529	4.34922	4.10082	4.09492	4.5555	4.55609	2
Lgals6	chr7:29619200-29626652	-3.32188	-3.00961	-3.32187	-3.27397	-2.82904	-2.60446	2
Lix1l	chr3:96405055-96429275	-1.19325	-0.966511	-0.118047	0.521804	0.126518	1.34867	2
LOC319574	chr8:124969167-124975222	-2.72832	-1.61274	-1.4709	-1.79018	-1.55903	-1.22899	2
LOC547349	chr17:35402723-35462354	-1.87291	-1.90525	-1.90526	-2.57121	0.144845	-0.542195	2
LOC622070	chr7:111463544-111473352	-3.16366	-2.81471	-3.13989	-3.02565	-2.95716	-2.30613	2
Lrrc8c	chr5:105948489-106037973	-3.01389	-2.15938	-2.58904	-2.18009	-1.45803	-1.4521	2
Ly6a	chr15:74825306-74828318	-2.88221	-2.6922	-2.94732	-2.91148	-2.27085	-2.44508	2
Ly6c1	chr15:74874447-74879267	-3.32193	-3.14123	-2.96709	-2.72991	-2.96433	-2.42831	2
Ly6k	chr15:74627303-74630398	-1.42102	-1.02555	-1.04678	-1.25721	-0.670093	-0.862284	2
Maff	chr15:79178107-79189506	4.97032	5.22986	5.43136	5.56782	5.74371	5.80829	2
Map2k3	chr11:60745558-60766305	4.66111	5.03913	4.87832	5.28129	4.8192	5.12533	2
Map3k8	chr18:4331324-4352951	-1.57371	0.250046	-1.01617	-0.328057	0.76375	0.800191	2
Mapk11	chr15:88972913-88980036	-1.86897	-1.72592	-0.951423	-1.19788	-0.492517	-0.711482	2
Mapkapk3	chr9:107157257-107192208	3.01417	3.44821	3.58174	3.60457	3.70292	3.56009	2
Marcks	chr10:36853048-36858732	-1.87449	-1.75534	-2.11011	-1.76381	-1.07056	0.937233	2
Mast4	chr13:103522568-104124572	-0.785638	0.023469	-0.428767	-0.174237	0.633276	0.732591	2
Mcam	chr9:43942740-43950809	-2.37358	-1.88598	-2.31954	-2.1498	-2.27621	-1.59465	2
Mcoln2	chr3:145812796-145858476	-3.22715	-3.1551	-3.20529	-3.27148	-2.87592	-1.14526	2
Mctp2	chr7:79222715-79451481	1.25341	2.02175	1.26608	1.61015	2.15351	2.3434	2
Mfsd7c	chr12:87087488-87154535	-1.31232	-1.42581	-1.20116	-1.20822	-1.24301	0.039083	2
Mir3096	chr5:23216793-23216894	-3.32193	-3.32193	-3.32193	4.64814	-3.32193	13.3934	2
Mllt6	chr11:97524725-97546772	0.922884	1.346	1.23604	1.34024	1.69102	1.56838	2
Mnda	chr1:175826485-175843053	-2.74423	-2.48816	-2.77745	-2.77244	-2.50541	-1.9536	2
Mocs2	chr13:115608444-115619628	3.83767	4.20685	3.97058	4.01859	4.43355	4.40193	2
Mreg	chr1:72205806-72258881	0.972515	1.62285	1.30065	1.02469	2.96563	2.04109	2
Mrgprh	chr17:13068899-13070708	-3.18913	-2.48217	-3.24256	-3.32193	-2.07032	-1.36053	2
Mst1r	chr9:107809219-107822714	-3.15648	-2.82453	-2.71973	-2.66104	-2.63535	-2.38486	2
Mup14	chr4:60961068-60965030	-3.32193	-3.32193	-3.32193	-3.32193	-3.32193	4.32135	2
Mup15	chr4:61096818-61100736	-3.32193	-3.32193	-3.32193	-3.32193	-3.32193	4.05781	2
Mup2	chr4:60961070-61100735	-3.32193	-3.32193	-3.32193	-3.32193	-3.32193	2.98685	2
Myd88	chr9:119245105-119249158	1.94126	3.41336	2.67285	3.21842	3.84329	3.9662	2
Mylpf	chr7:134355121-134357801	-1.93636	-1.68175	-1.16223	-1.38127	-1.39247	-1.12923	2
Myo10	chr15:25552304-25743426	1.89425	2.3168	1.94158	2.5353	2.54117	2.46304	2
Necap2	chr4:140622426-140634260	2.64665	2.68498	3.07915	2.98046	3.24989	3.06193	2
Nek6	chr2:38367216-38443010	3.98553	4.37779	4.13407	4.34528	4.48276	4.63414	2
Net1	chr13:3881808-3917466	4.37562	4.82129	4.99555	4.94663	5.24846	4.93641	2
Neurl1a	chr19:47253309-47333931	-0.959633	-0.589804	-0.487028	-0.588134	-0.357893	-0.390721	2
Nfkbiz	chr16:55811489-55838754	-0.353327	1.38927	0.313335	3.07783	1.9747	3.83438	2
Nfya	chr17:48526209-48549145	-0.0917375	0.566835	0.170189	0.664943	0.383914	0.655866	2
Niacr1	chr5:124313578-124315525	-1.36267	-0.813721	-0.639927	-0.0197515	1.12066	1.14064	2
Ninj1	chr13:49282915-49291620	3.70634	4.35947	4.53201	5.03244	5.5419	5.52776	2
Nipal1	chr5:73039034-73062317	3.58866	4.4109	3.87041	4.28033	4.4412	4.46909	2
Nos1ap	chr1:172247626-172519980	-2.78356	-1.16827	-2.3744	-1.6982	-1.06112	-0.0152416	2
Npas2	chr1:39251116-39420085	-1.61366	-1.86364	-1.95176	-1.80068	-1.5687	-0.763751	2
Ogfr	chr2:180324111-180330542	4.03692	4.54507	4.23066	4.40359	4.61964	4.81058	2
Olfr56	chr11:48864234-48948889	-3.20622	-2.94	-2.93182	-2.75668	-1.61175	-1.44218	2
Olfr920	chr9:38560380-38564448	-2.79904	-2.32158	-2.74675	-2.15226	-2.00179	-2.33511	2
Olr1	chr6:129435265-129457183	-3.10516	-2.99896	-2.95688	-2.45563	-2.52768	-2.29005	2
Orm1	chr4:63005599-63009196	9.80109	10.0131	9.87042	9.79647	10.2777	10.5682	2
Orm2	chr4:63023482-63026911	5.35354	5.58263	5.50687	5.49889	5.93941	6.06652	2
Osmr	chr15:6763576-6824313	-2.01663	1.99071	-0.631327	0.268148	2.57953	2.71102	2
Ovol1	chr19:5549136-5560575	-2.81194	-2.39951	-2.64014	-1.85334	-2.20609	-1.66479	2
Pabpc1	chr15:36525412-36538728	4.25401	4.78289	4.27127	4.65156	4.51475	4.88076	2
Pak4	chr7:29343837-29383203	2.00772	2.44841	2.66184	2.71793	3.06823	3.03105	2
Parp10	chr15:76063424-76073870	2.37912	2.75641	2.89714	2.89967	2.95354	3.06702	2
Parp12	chr6:39036410-39068348	2.08005	2.88938	2.2462	2.45526	3.17457	3.33868	2
Parp14	chr16:35832963-35871468	-0.222484	2.11578	1.1663	1.92924	3.48814	3.66495	2
Parp8	chr13:117643630-117814323	-2.9842	-2.95113	-2.91473	-2.64207	-2.83009	-1.98424	2
Parp9	chr16:35938555-35972707	1.38583	2.91183	2.03978	2.32844	3.56183	3.68607	2
Pcsk5	chr19:17507321-17912122	-0.856984	-0.928453	-1.03712	-0.935447	-0.73613	0.707098	2
Pde4b	chr4:101927346-102279867	0.120488	0.889617	2.25374	4.2314	4.29227	5.12609	2
Pdgfb	chr15:79826305-79845238	-2.91359	-2.55176	-2.49468	-2.00902	-1.75784	-2.05868	2
Pdzrn3	chr6:101099600-101327891	-2.60512	-2.4972	-2.49776	-2.30349	-2.4781	-1.50706	2
Pfkfb3	chr2:11393057-11475556	1.26108	2.92123	1.75001	3.64426	3.74239	4.7988	2
Pfn3	chr13:55516048-55516593	-3.32193	-3.32193	-2.71929	-3.32193	-2.99238	-2.90594	2
Phlda1	chr10:110943341-110945705	0.999862	1.87035	1.13999	1.98231	1.91571	2.66373	2
Pim1	chr17:29627989-29632404	2.93362	3.32099	3.30226	4.14902	4.24638	4.76409	2
Pip5k1a	chr3:94863519-94910780	2.90855	3.17181	3.06296	3.23262	3.34944	3.52287	2
Plat	chr8:23868215-23893320	-1.08745	-0.346419	-0.995799	-0.082279	-0.611913	-0.269503	2
Plaur	chr7:25247518-25260892	5.34018	5.58701	5.66926	6.00775	5.83619	5.96794	2
Plscr1	chr9:92145031-92167399	7.15641	7.89025	8.26013	8.69957	8.72982	8.81855	2
Pnldc1	chr17:13081767-13102866	-2.57679	-2.11227	-2.34715	-2.38249	-1.56267	-0.933883	2
Pnp	chr14:51563977-51573087	4.65377	5.01916	5.05077	5.22928	5.44914	5.60257	2
Pnp2	chr14:51575815-51584424	1.98134	2.43593	2.36147	2.47352	2.84802	3.01772	2
Pnrc1	chr4:33332397-33335762	3.84932	4.7025	4.63928	5.32393	5.68839	5.8084	2
Ppm1j	chr3:104583973-104588935	-2.5585	-2.1897	-1.84836	-0.916218	-1.06327	-0.618963	2
Ppp1r42	chr1:9958706-9999211	-1.49329	-1.20501	-0.961665	-1.41053	-1.07157	-0.879125	2
Ppp1r9b	chr11:94852525-94868212	-1.90313	-2.09695	-1.85806	-1.77764	-1.56736	-1.30368	2
Prap1	chr7:147279294-147283102	-3.10101	-2.47731	-2.04946	-2.22986	-2.9515	-2.54408	2
Psmb10	chr8:108459627-108462292	2.55611	2.74211	3.40321	3.69981	3.96832	3.92689	2
Psmb8	chr17:34335139-34338399	1.16204	1.41403	1.7936	1.81492	2.38055	2.64859	2
Psmb9	chr17:34319043-34324275	0.318383	0.724799	0.730688	0.81763	1.53653	1.45007	2
Ptges2	chr2:32251409-32258260	3.03056	3.23673	3.17965	3.57981	3.21385	3.78498	2
Rab20	chr8:11453976-11478499	2.93409	3.67803	3.61813	4.28998	4.24049	4.29943	2
Rab37	chr11:114952744-115023554	-3.21412	-2.76833	-3.12641	-3.05228	-3.17514	-2.36603	2
Rabgef1	chr5:130647688-130690207	2.40244	2.79993	2.46126	2.96782	2.75011	3.07218	2
Rad52	chr6:119852715-119872841	2.83	3.10847	3.31211	3.23476	3.61781	3.44054	2
Ramp3	chr11:6558535-6577478	-2.9912	-2.5134	-2.77252	-2.51225	-2.92584	-2.39221	2
Rap1b	chr10:117251652-117283030	4.67413	5.09232	4.81589	5.14366	5.22103	5.32281	2
Rapgef2	chr3:78866450-78949797	3.05842	2.68532	2.60057	2.35256	2.95131	3.30486	2
Rasip1	chr7:52882906-52894462	-1.7189	-1.30052	-1.65981	-1.38696	-1.39971	-1.01559	2
Rcan1	chr16:92392197-92466391	5.05916	5.7756	5.14183	5.46183	5.78527	5.98844	2
Relb	chr7:20191570-20214787	2.04696	2.52151	3.93318	3.95966	4.4589	4.20868	2
Rgs16	chr1:155587482-155592598	-0.694427	-1.55332	-0.825283	0.230804	-0.435848	1.24078	2
Rhob	chr12:8504564-8506791	3.8128	4.85731	4.14692	5.2092	6.43258	6.53402	2
Rhog	chr7:109387636-109398632	1.03658	1.6573	1.57437	2.0944	2.17827	2.15145	2
Rnd1	chr15:98499635-98507892	3.97318	4.20487	5.59688	7.058	7.10068	8.20791	2
Rnd3	chr2:50985958-51004631	4.27066	4.38803	4.7876	5.4687	4.83612	5.78231	2
Rnf125	chr18:21103125-21142349	4.25167	4.80957	4.20792	4.2586	5.74584	6.0559	2
Rps6ka2	chr17:7374463-7507664	-0.834961	-0.873154	-0.880235	-0.483616	-0.612475	-0.133359	2
Rsad2	chr12:27127607-27141317	1.9436	2.52026	2.03181	2.17676	2.67387	2.8498	2
Rsl1	chr13:67274117-67284434	1.11795	1.21263	2.04941	1.82595	2.25955	1.85631	2
Rtn4rl2	chr2:84712102-84726849	-3.32193	-2.90106	-3.32193	-3.21059	-2.31031	-2.6344	2
S100a11	chr3:93324417-93330210	4.26326	5.00084	4.32201	4.91492	4.99077	5.02441	2
Saa1	chr7:53995868-53998350	9.91357	9.80713	9.895	10.0408	10.2605	11.269	2
Saa2	chr7:54007202-54009684	10.3895	10.418	10.3842	10.4072	10.8659	11.5395	2
Saa3	chr7:53967367-53971046	5.32095	5.28505	5.59824	6.59526	6.38279	8.4734	2
Saa4	chr7:53983368-53987913	1.87406	1.90107	1.98114	2.31079	2.09077	2.76178	2
Samd9l	chr6:3322256-3349571	2.32349	3.21279	2.61972	2.808	3.66164	3.75344	2
Sap25	chr5:138082700-138084130	-2.21905	-2.97065	-2.90288	-2.52341	-2.78371	-2.08113	2
Sav1	chr12:71065998-71087989	2.3513	2.90301	2.52119	2.7064	3.06243	3.13194	2
Scarna3b	chr12:81492600-81492724	-3.32193	0.184809	3.6329	-3.32193	0.543198	4.63694	2
Sdc4	chr2:164249746-164268688	8.07485	9.21763	8.54897	8.97718	9.33017	9.49813	2
Sele	chr1:165978364-165987808	-3.12702	-2.9314	-2.67404	-1.41433	-2.74773	-1.08714	2
Selp	chr1:166045394-166080157	-3.2202	-3.08997	-3.1974	-2.86241	-3.039	-2.38176	2
Serpina3c	chr12:105385116-105392082	-1.88114	-1.03267	-1.5793	-1.40562	-0.663908	-0.445643	2
Serpina3f	chr12:105452753-105459339	-2.8145	-0.851239	-2.79861	-2.16365	1.74846	2.95401	2
Serpina3g	chr12:105452753-105480144	-2.99109	-1.89069	-2.44982	-2.06756	-1.22797	-1.58414	2
Serpina3h	chr12:105486105-105492615	-3.04898	-3.1831	-3.0817	-2.92891	-2.1942	-1.9457	2
Serpina3i	chr12:105501331-105507575	-3.26601	-1.52388	-3.12641	-2.73137	-0.41701	0.3983	2
Serpina7	chrX:135613788-135619775	3.15998	5.54967	4.05285	4.30389	6.38051	6.25876	2
Serpinb2	chr1:109407999-109422177	-2.22432	-1.92177	-2.38055	-2.15515	-1.72401	-1.41175	2
Serpind1	chr16:17331463-17343665	2.27671	2.56846	2.4397	2.51677	3.09546	3.14405	2
Serpine1	chr5:137537375-137548142	6.92102	7.32497	6.74233	7.28077	7.80913	8.34634	2
Sh2d4b	chr14:41629156-41706254	-1.90852	-1.60964	-1.23614	-0.839095	-0.827118	-0.549006	2
Skiv2l	chr17:34976170-34987149	3.51828	3.48195	3.54	3.5719	3.59447	4.12065	2
Slc11a2	chr15:100218330-100253486	3.10424	3.77423	3.5658	4.39943	4.08684	4.75761	2
Slc12a7	chr13:73901144-73954190	1.01808	1.41466	1.27928	1.51111	1.64324	2.00634	2
Slc16a2	chrX:100892752-101017327	0.76576	0.91769	1.15427	1.09382	1.65976	1.5767	2
Slc17a2	chr13:23898895-23915394	2.09119	2.12128	1.98299	1.86323	2.19921	3.47878	2
Slc22a26	chr19:7856472-7877157	-2.94124	-2.37295	-3.01997	-2.62601	-2.00696	-1.73742	2
Slc25a43	chrX:34283653-34317197	-2.99919	-2.84498	-2.79894	-2.86517	-2.84523	-2.40253	2
Slc26a9	chr1:133640598-133666982	-3.32193	-3.28416	-3.24295	-3.28489	-3.23273	-2.33667	2
Slc39a1	chr3:90052113-90057534	6.12014	6.56779	6.37741	6.58356	6.65511	6.76711	2
Slc39a6	chr18:24738381-24762318	2.55573	3.20611	2.77433	3.18744	3.16357	3.18157	2
Slc39a8	chr3:135488454-135551536	1.00891	0.758565	0.949201	0.899151	1.22888	1.64493	2
Slc44a1	chr4:53453284-53635350	2.30029	2.57631	2.62595	2.91136	2.97117	3.3289	2
Slc6a14	chrX:21292025-21319483	-3.32193	-3.32193	-3.24211	-3.28259	-3.11776	-2.52746	2
Slc7a5	chr8:124405045-124431586	2.23113	2.90871	2.32968	2.71338	2.74406	3.03918	2
Slc9a3r1	chr11:115024654-115042492	3.90834	4.22082	4.15003	4.54855	4.82375	5.87973	2
Slfn2	chr11:82878613-82884180	-1.85007	-0.893258	-0.879959	1.12516	0.368259	1.41799	2
Smad5	chr13:56804370-56843739	2.12048	2.32045	2.45664	2.60462	2.73429	2.7327	2
Snapc1	chr12:75065516-75085807	2.4833	2.89058	2.4234	2.62988	2.87038	3.27188	2
Snora31	chr14:76247729-76247841	1.09072	8.80956	1.27971	7.56055	8.60209	8.3476	2
Snora34	chr15:98350147-98350265	0.858386	5.71421	1.92335	5.12099	6.35092	5.60601	2
Snora47	chr13:96100565-96100691	-3.32193	0.582795	0.017453	3.89932	4.46341	4.15231	2
Snx10	chr6:51473901-51540669	4.00796	5.07055	4.46782	4.77875	5.58093	5.74747	2
Socs2	chr10:94874123-94879491	1.37466	3.02005	3.24854	2.68937	3.78208	3.56545	2
Sod2	chr17:13200704-13210985	4.27443	4.4979	4.77793	5.18911	5.90557	6.27412	2
Sowahc	chr10:58684669-58689181	2.70616	2.96609	3.40175	3.60666	3.6895	3.84032	2
Specc1	chr11:61890598-62036515	1.55611	1.99368	1.92443	2.12268	2.13241	2.19441	2
Sphk1	chr11:116393224-116397989	2.26841	2.87318	2.46738	2.76971	3.02721	3.02523	2
Sprr2j-ps	chr3:92222008-92223318	-3.32193	-3.09445	-3.32193	-3.32193	-2.87246	-2.59354	2
Srms	chr2:180940267-180947876	-2.42469	-1.99154	-2.63414	-2.12582	-2.13055	-1.80369	2
Ssx2ip	chr3:146067605-146103101	1.59873	1.6109	2.1253	2.52061	2.52699	2.86262	2
St3gal3	chr4:117604757-117807519	0.780877	0.664336	0.625146	0.859536	0.864595	1.36685	2
St6gal1	chr16:23224812-23360423	1.7907	1.59593	2.41309	2.59914	2.31954	2.96104	2
Stat5a	chr11:100720664-100746483	1.7073	1.34348	1.67935	1.56508	1.94551	3.30545	2
Steap2	chr5:5664830-5694568	-1.46329	-0.955415	-1.39341	-1.11365	-0.114055	-0.0460316	2
Steap4	chr5:7960471-7982213	2.85674	6.5326	4.59987	6.46413	7.58194	8.58533	2
Stip1	chr19:7095185-7114516	5.17486	5.36446	5.46879	5.94661	5.74994	6.25071	2
Stk19	chr17:34960937-34973848	2.39839	2.94468	2.525	2.55248	2.94147	3.48676	2
Stk40	chr4:125781200-125818273	3.32653	3.87482	3.54626	3.9337	4.06076	4.19458	2
Syne2	chr12:76919304-77211915	0.381643	0.87153	0.710834	1.22054	0.949409	1.15683	2
Tac1	chr6:7505070-7512973	0.301068	0.611815	0.159522	0.646998	0.624358	1.17884	2
Tap2	chr17:34341423-34353266	1.14083	1.60953	1.63725	1.9646	2.40504	2.48857	2
Tapbpl	chr6:125174229-125181878	1.82527	2.16943	2.89782	2.97738	3.43933	3.26287	2
Tbc1d1	chr5:64551449-64742725	1.63146	2.01097	2.16804	2.39914	2.26982	2.35133	2
Tbk1	chr10:120983512-121023850	3.76067	4.44363	4.04092	4.18327	4.6896	4.74602	2
Tbxa2r	chr10:80791475-80797917	-2.61554	-2.01965	-2.16475	-2.02791	-2.29422	-1.71534	2
Tcof1	chr18:60973409-61008618	1.42237	1.98011	1.55692	1.98131	2.01396	2.50042	2
Tcp10b	chr17:13253976-13275092	-3.03562	-3.09836	-2.67405	-2.37926	-2.17367	-1.78429	2
Tdg	chr10:82092582-82113239	1.75321	2.14724	1.99161	1.98072	2.05505	2.44296	2
Tgtp1	chr11:48798830-48805748	-1.65175	-1.53315	-1.08679	-2.38591	1.58092	0.412826	2
Tgtp2	chr11:48798830-48805756	-3.22703	-1.43006	-3.20714	-2.06128	-1.05552	-0.881864	2
Tgtp2	chr11:48870697-48877714	-2.42337	-0.925326	-1.88171	-1.93126	0.730753	1.91031	2
Timm8a2	chr14:122433895-122437644	-2.74797	-2.75137	-2.84761	-3.05318	-2.89007	-2.09488	2
Tmem158	chr9:123168174-123169907	-1.44471	-1.47089	-1.59338	-1.04355	-1.08738	-0.783482	2
Tor3a	chr1:158583747-158604470	-0.834267	-0.42634	-0.488378	-0.128251	0.14073	0.108197	2
Tpbg	chr9:85735986-85740662	-3.1913	-1.84774	-3.05806	-1.15041	-1.17654	0.61289	2
Traf1	chr2:34798777-34817292	-3.22026	-3.15543	-2.57149	-2.84676	-2.56454	-2.59064	2
Trafd1	chr5:121821733-121835624	2.33047	3.01518	2.75429	2.60683	3.40932	3.48987	2
Trex1	chr9:108960445-108962237	2.03842	3.09896	2.55525	2.57629	3.8075	3.3178	2
Trim12a	chr7:111448410-111464009	-0.10627	0.822361	0.305106	0.88856	1.2988	1.80597	2
Trim12c	chr7:111487267-111501872	-0.557434	0.116594	-0.523847	-0.0528509	0.14364	0.62017	2
Trim47	chr11:115967063-115971549	4.2654	4.71922	5.06871	5.11715	5.29951	5.16905	2
Trim56	chr5:137587155-137592077	1.14565	1.63362	1.27469	1.76838	1.88608	2.29564	2
Trip10	chr17:57388873-57403120	3.29503	4.05348	3.68132	3.97226	4.25242	4.1719	2
Tulp2	chr7:52769075-52777973	-3.25155	-3.11154	-3.10572	-3.11058	-3.04148	-2.54634	2
Uba7	chr9:107877897-107886387	-0.602181	-0.291906	-0.203835	0.219987	0.116343	0.443474	2
Ubd	chr17:37330836-37333046	0.713174	0.601147	1.89749	1.1811	2.49587	1.57929	2
Ube2f	chr1:93146895-93182602	4.7614	4.83231	4.92427	4.94618	5.33602	5.37137	2
Ube2l6	chr2:84638984-84650160	2.69177	3.3633	2.89331	2.88434	3.99864	4.02515	2
Upk1a	chr7:31388110-31397493	-2.69415	-2.64933	-2.63613	-2.15904	-2.50638	-1.70583	2
Vezf1	chr11:87881842-87898231	1.34083	1.64795	1.9389	2.21466	2.34349	2.21527	2
Vnn1	chr10:23614493-23625149	-0.259355	-0.275033	-0.327667	0.592075	-0.135402	1.56832	2
Vnn3	chr10:23571267-23589649	2.69354	2.41557	2.72161	3.15058	2.61272	4.42692	2
Vwa5a	chr9:38525852-38550922	2.42929	2.8859	2.78433	2.76339	3.24025	3.06144	2
Wsb1	chr11:79052883-79068197	3.37705	4.02384	3.62232	3.92185	4.08592	4.25355	2
Zbtb46	chr2:181125590-181194131	0.0764719	0.639942	1.14563	1.23344	1.57216	1.54952	2
Zbtb7c	chr18:75979831-76308218	-0.860818	0.156044	1.04169	1.59467	1.4216	1.52041	2
Zc3h12d	chr10:7552267-7590195	-2.00005	-1.47491	-1.72995	-1.55895	-1.40286	-1.3937	2
Zc3hav1l	chr6:38237393-38249259	-2.80352	-2.47195	-2.57724	-2.2799	-2.66561	-2.20953	2
Zcchc11	chr4:108132030-108232020	0.385274	0.587974	0.365701	0.75179	0.825904	1.13701	2
Zeb1	chr18:5591857-5775466	0.793019	1.35086	1.3589	2.22347	2.44043	2.95904	2
Zfp217	chr2:169934142-169968175	1.24772	1.57466	1.60244	2.1205	2.02316	2.40892	2
Zfp429	chr13:67490264-67500703	0.510645	0.793125	1.7546	1.41194	2.05342	1.57618	2
Zfp455	chr13:67295441-67310234	-1.25672	-0.917738	-1.17919	-0.942931	-0.639397	-0.930377	2
Zfp456	chr13:67464519-67476699	-0.313712	-0.331057	0.917596	0.517354	1.06447	0.640205	2
Zfp598	chr17:24806696-24818961	3.54467	3.75915	3.93538	4.034	4.31371	4.42174	2
Zfp697	chr3:98186403-98235872	0.864804	2.30729	1.09341	1.90029	2.20872	2.49892	2
Zfp949	chr9:88442857-88465924	0.796869	1.12908	0.870176	0.886486	1.13279	1.92019	2
Zhx2	chr15:57526221-57671387	1.36995	1.80737	1.76719	2.34539	2.09048	2.3363	2
Znfx1	chr2:166861296-166888515	2.06918	2.41233	2.13331	2.34575	2.58223	2.72936	2
Znrf1	chr8:114060539-114149930	1.96838	2.20645	2.73701	2.99681	2.85936	3.1254	2
0610040F04Rik	chr6:108527032-108610928	-1.36555	-2.24484	-1.20017	-1.25	-1.44258	-1.35614	3
0610043K17Rik	chr4:101026387-101071790	-1.22068	-1.10828	-1.40978	-0.973862	-0.523344	-1.20713	3
1200009I06Rik	chr12:112655640-112669394	-3.20205	-3.01093	-2.92271	-2.3538	-2.87651	-3.03455	3
1700001F09Rik	chr14:44020916-44026344	3.48126	2.6663	3.71426	3.70134	3.14002	3.42608	3
1700001K19Rik	chr12:111905898-111920829	-2.51353	-1.84113	-1.74697	-1.48794	-1.9241	-2.35593	3
1700016C15Rik	chr1:179659944-179683436	-2.53817	-3.32193	-2.61365	-2.51275	-2.78754	-2.8719	3
1700020O03Rik	chr12:87582827-87632318	1.80583	1.68962	2.31278	2.55261	2.15705	2.28369	3
1700024P16Rik	chr4:104586060-104689468	2.97699	2.62258	3.94545	4.25254	3.17635	3.12233	3
1700028K03Rik	chr5:107963729-107980561	-1.87869	-2.71892	-2.12968	-2.01037	-2.38596	-2.11539	3
1700029G01Rik	chr4:125827845-125840585	-1.54741	-1.937	-1.36805	-0.323434	-1.62146	-1.10352	3
1700029I01Rik	chr4:146514185-146556724	-0.788832	-0.74892	-0.230101	-0.376076	-0.0351407	-0.491785	3
1700029I15Rik	chr2:92223074-92223760	-2.47568	-3.32193	-2.51924	-2.40152	-2.78326	-2.65974	3
1700030N03Rik	chr19:3153798-3197703	-3.32193	-2.17078	-2.42729	-1.63714	-2.70814	-3.00403	3
1700061J05Rik	chr15:78208829-78226342	-1.5323	-1.98001	-1.45312	-1.42517	-2.38611	-1.73454	3
1700102P08Rik	chr9:108295164-108300098	-1.28243	-0.865398	-0.516739	-0.235695	-0.661315	-0.887014	3
1700110K17Rik	chr9:40141056-40150922	-3.32193	-2.88578	-3.09391	-2.59937	-2.99919	-3.17086	3
1700120C14Rik	chr15:99082218-99092472	-1.86092	-1.94182	-2.24538	-0.804552	-1.72358	-2.38266	3
1700125H20Rik	chr11:84984597-84994656	-2.12775	-2.88856	-2.10036	-1.98693	-2.14635	-2.46587	3
1810020O05Rik	chr6:87625586-87640841	-2.98367	-2.73416	-2.80376	-2.39718	-2.94708	-2.61358	3
1810062O18Rik	chr14:21365514-21389902	-2.30789	-2.4674	-1.60554	-1.6619	-1.98099	-1.49269	3
2010002N04Rik	chr18:60633844-60661637	2.9128	3.12848	3.99964	4.32809	4.0884	4.09748	3
2210417K05Rik	chr10:61803354-61812614	-3.32193	-2.82238	-3.02181	-2.44346	-3.32193	-3.1198	3
2310047M10Rik	chr11:68873276-68875078	1.91905	1.94813	2.24424	2.78878	2.48313	2.48856	3
2310069G16Rik	chr15:44619308-44637375	-2.58834	-3.32193	-2.70505	-2.55932	-2.27489	-2.41783	3
2400009B08Rik	chr8:3671184-3672321	-0.028284	-0.765116	-0.276977	0.228831	-0.190671	-0.331744	3
2600006L11Rik	chr9:63928567-63935852	-3.32193	-3.32193	-2.72991	-2.77451	-2.67188	-2.88011	3
2610203C22Rik	chr1:9550913-9621173	-0.943677	-1.68234	-0.652765	-1.00419	-1.37038	-0.954661	3
2700090O03Rik	chr8:34852583-34858242	-2.69075	-3.04721	-2.70163	-2.02325	-2.78988	-2.50007	3
3010026O09Rik	chr11:49988352-50013617	1.53761	1.64338	2.03228	2.26594	2.00594	1.91902	3
3110043O21Rik	chr4:35138530-35173129	4.21323	4.12037	5.24174	5.50005	5.20546	5.22617	3
4732415M23Rik	chr8:125736757-125745945	-1.76628	-2.69385	-2.99499	-1.99795	-2.13856	-1.67176	3
4922501C03Rik	chr9:87086797-87150367	-0.0315381	0.0931609	0.562227	0.328647	0.626394	0.217673	3
4930405J17Rik	chr10:19919052-19921660	-3.32193	-2.63938	-3.06118	-2.547	-2.95591	-3.32193	3
4930408F14Rik	chrX:70420640-70422328	-3.14894	-3.32193	-3.17545	-2.48835	-2.47861	-2.73627	3
4930478L05Rik	chr16:78560560-78565114	-2.52411	-3.17477	-2.62958	-2.41705	-2.77937	-2.4462	3
4930523C07Rik	chr1:161974510-162008717	0.168558	-0.24334	0.787508	0.34352	0.512309	-0.0201343	3
4930548H24Rik	chr5:31788231-31790635	-2.04697	-1.88408	-1.54477	-1.27427	-1.88712	-1.50366	3
4933403O03Rik	chr10:57692726-57694761	-3.2426	-3.32193	-2.84369	-2.99399	-2.55727	-3.23608	3
4933416M07Rik	chr8:28253381-28260178	0.008338	0.240071	0.331616	0.783291	-0.0720558	0.41655	3
4933417D19Rik	chr8:125758990-125766259	-1.26319	-1.18278	-1.09625	-0.73347	-0.666266	-0.856864	3
5730528L13Rik	chr4:48552817-48574792	-0.62021	-0.865639	0.59836	1.33167	0.186699	0.610447	3
6430571L13Rik	chr9:107242970-107252014	-1.58091	-1.25761	-0.787023	-1.12913	-0.790637	-1.38929	3
9030625A04Rik	chr14:77424007-77436424	1.7257	1.21721	2.69483	3.38226	2.14351	2.47026	3
A330023F24Rik	chr1:196843592-196864102	0.424273	-0.224045	0.326187	0.928347	-0.597125	-0.07239	3
A530072M11Rik	chr4:16091256-16193372	-2.65399	-2.84173	-1.86554	-1.37116	-2.20276	-1.48431	3
A930012L18Rik	chr18:44821318-44835925	-1.16553	-2.52618	-0.237822	0.330955	-1.56872	-1.44988	3
A930015D03Rik	chr17:36131448-36175119	0.661008	-0.127337	0.773641	0.903985	0.375596	0.135455	3
A930019D19Rik	chr2:146085021-146092896	-2.97442	-2.88061	-2.34212	-2.79133	-3.14576	-2.98756	3
AA467197	chr2:122463622-122466812	-1.77533	-2.46752	-2.03297	-1.72855	-1.36471	-1.4408	3
Abcc1	chr16:14361650-14474971	-0.0535119	0.112155	0.653552	1.91962	0.478607	1.40757	3
Abcg5	chr17:85057573-85082263	-0.487816	-1.09676	-0.434206	-0.321848	-1.0412	-0.535637	3
Ablim2	chr5:36100528-36227628	-2.94954	-3.05843	-1.73684	-1.5482	-2.42497	-2.682	3
Abtb2	chr2:103406466-103558580	3.16083	3.03581	3.88624	3.88468	3.79668	3.54717	3
Acer2	chr4:86520317-86566785	1.51745	1.30932	2.21	2.25074	1.97216	2.06382	3
Acpt	chr7:51508456-51512574	-3.12981	-2.99366	-3.08756	-2.19899	-2.76674	-2.94177	3
Adam17	chr12:21329369-21379452	2.46933	2.5153	2.94871	3.22118	2.90456	3.07281	3
Adamts7	chr9:90057815-90094940	-2.11101	-2.29103	-1.07609	-1.55358	-1.66339	-1.91167	3
Adhfe1	chr1:9538126-9568049	2.74995	2.8887	3.13106	3.38928	3.17943	3.32549	3
Agrn	chr4:155539398-155571597	1.29083	1.61059	1.94069	2.80475	2.14437	2.67928	3
Agrp	chr8:108090597-108092198	-2.97418	-2.31467	-2.19095	-1.97133	-2.13154	-2.47732	3
Ahcyl1	chr3:107466037-107499466	2.57263	2.73603	2.51226	3.38618	1.81635	2.52861	3
Aim1	chr10:43670112-43724652	2.02426	2.02514	2.56876	2.53834	2.69182	2.55606	3
Akap13	chr7:82600419-82899495	1.97028	2.53767	2.46665	2.87455	2.42634	2.59799	3
Akna	chr4:63028161-63064479	-2.53059	-2.71879	-1.65965	-0.639597	-1.9865	-1.27522	3
Aldh1a7	chr19:20767442-20802046	4.3274	3.81772	4.91057	4.94547	3.71842	3.81213	3
Ampd3	chr7:117916117-117955909	2.48337	2.04537	3.04784	3.40291	2.31672	2.45784	3
Ano6	chr15:95621273-95805903	2.04926	1.80724	2.32755	2.75984	1.95784	2.00941	3
Anxa13	chr15:58173018-58220829	-3.32193	-3.20184	-2.69796	-2.83076	-2.65197	-3.32193	3
Appbp2	chr11:85004811-85048622	3.42067	3.51401	3.33751	3.70536	2.82938	3.37772	3
Arg2	chr12:80231774-80257288	-0.0540475	-0.528048	0.296498	0.853626	0.240723	0.472452	3
Arhgef3	chr14:28051224-28217090	4.04804	2.73057	4.69179	4.84225	3.77736	3.60422	3
Arhgef40	chr14:52604507-52625922	-0.241588	-0.664619	0.986501	0.929922	0.321163	0.0385438	3
Arl9	chr5:77433079-77438502	-1.09358	-2.263	-0.661348	-0.999662	-1.16975	-0.816946	3
Aspa	chr11:73118489-73138136	-0.909709	-1.60052	-0.510959	-0.506364	-1.67205	-1.39585	3
Atp13a4	chr16:29396123-29544950	1.11479	0.913235	1.29606	1.73241	0.847266	1.22603	3
AV051173	chr4:116357569-116358627	-1.41432	-1.38032	-1.18217	-0.784047	-1.98062	-1.08453	3
AW112010	chr19:11122101-11125056	3.5836	3.13806	4.41093	5.02228	3.81307	4.15699	3
B230217C12Rik	chr11:97702093-97704357	-3.13271	-2.87553	-2.50067	-2.12871	-2.66281	-2.54596	3
B3gnt9-ps	chr8:107776537-107779051	0.388414	-0.163329	0.127093	0.411295	-0.242156	0.358463	3
B4galt2	chr4:117545604-117556081	-2.6834	-2.61803	-2.32995	-1.99258	-2.52808	-2.49357	3
B9d2	chr7:26466176-26471577	-1.05065	-0.74458	-0.522751	0.199195	-0.147709	-0.409116	3
Bace2	chr16:97578334-97660619	-1.73869	-1.8452	-1.15231	-0.999554	-1.73414	-1.39723	3
BC023829	chrX:67713230-67730218	1.1869	1.29877	1.78093	2.48739	1.70117	2.22443	3
BC028528	chr3:95688895-95695853	-2.9913	-3.32193	-2.31113	-2.37836	-2.37277	-3.05348	3
BC049715	chr6:136777363-136789075	-2.93023	-2.9523	-2.31544	-2.70161	-2.69646	-3.02047	3
BC061237	chr14:45119792-45126016	-1.55907	-1.76452	-1.36525	-1.05686	-1.02717	-0.895277	3
BC090627	chr15:89246835-89260358	-1.22655	-1.82194	-0.981235	-1.04612	-0.944547	-1.34519	3
Bcl10	chr3:145587341-145597247	3.66842	3.82083	4.48179	4.52286	4.50328	4.35354	3
Bcl2a1d	chr9:88618125-88626688	-2.90563	-3.32193	-3.12182	-2.2153	-3.32193	-2.87757	3
Bcl6b	chr11:70037628-70043300	-2.10307	-2.22748	-1.8679	-1.439	-2.07725	-1.81057	3
Bid	chr6:120843136-120866838	4.51764	4.27552	5.74857	6.17857	5.44196	5.49571	3
Birc2	chr9:7818225-7835255	2.71517	2.35042	4.25051	4.83718	5.02863	4.91866	3
Birc3	chr9:7848700-7873170	2.27078	2.26315	3.94283	4.69146	4.88279	5.09777	3
Bmp4	chr14:47003195-47010274	-2.4217	-1.99372	-1.74351	-1.77379	-1.49188	-2.1127	3
Bok	chr1:95582270-95592339	3.31606	2.90295	3.99075	3.64028	3.20995	2.90869	3
Btg1	chr10:96079634-96085445	2.76731	2.83078	3.77368	3.86697	3.574	3.58093	3
C1qtnf6	chr15:78353775-78360081	-1.77015	-1.57641	-1.91992	-1.04057	-1.0728	-1.44337	3
Cabp4	chr19:4135422-4139609	-2.18741	-2.00943	-1.97452	-1.46215	-1.59644	-1.93641	3
Car8	chr4:8068639-8166188	1.06202	0.615298	1.72067	1.72855	0.860504	0.898356	3
Cbr3	chr16:93683463-93691236	0.938414	0.209922	1.69155	1.53145	0.276285	0.207558	3
Ccdc122	chr14:77436578-77512011	2.29161	1.84742	2.90063	2.85556	2.64697	2.63917	3
Ccdc146	chr5:20798778-20930495	-3.22063	-3.20073	-2.60934	-2.13303	-2.78686	-2.61307	3
Ccdc24	chr4:117541866-117545075	-2.5467	-2.64725	-2.82489	-1.74885	-2.81249	-2.13158	3
Ccdc69	chr11:54863239-54891633	-2.27062	-3.02955	-2.01099	-2.13769	-2.94849	-2.34297	3
Ccdc99	chr11:34622686-34647143	-1.13697	-1.804	-0.483148	-0.433596	-0.687177	-0.926349	3
Ccl2	chr11:81849078-81850954	4.14444	3.13404	9.12172	10.4214	8.47894	9.44066	3
Ccl20	chr1:83113340-83115742	-2.45224	-2.97687	0.9311	3.80824	0.17536	2.95295	3
Ccl5	chr11:83339280-83344020	-2.42098	-2.4014	-1.75912	-1.60474	-2.75228	-2.2664	3
Ccl7	chr11:81859213-81861025	-0.0810803	-0.603117	4.20298	5.9045	2.297	3.24784	3
Ccl9	chr11:83386418-83392138	2.07512	1.837	2.65738	2.66169	2.08854	2.25846	3
Ccrl2	chr9:110957338-110959774	-1.8446	-1.78702	0.575984	1.60306	0.582201	0.807088	3
Cd40	chr2:164881135-164897154	-3.24844	-3.14622	-2.51803	-2.08606	-2.79244	-2.58791	3
Cd44	chr2:102651299-102741822	0.370623	0.301887	1.04328	2.1795	0.66092	1.48934	3
Cd74	chr18:60963502-60972306	-1.74958	-2.01257	-1.41946	-0.856792	-1.49742	-1.58144	3
Cd82	chr2:93259268-93303103	4.46311	4.64503	4.85894	5.04895	4.93576	4.98657	3
Cd83	chr13:43880475-43898501	-3.32193	-3.18942	-3.25544	-1.60156	-3.09625	-2.50283	3
Cdadc1	chr14:60178224-60216796	0.772753	0.598914	0.514156	1.23659	0.00343137	0.43851	3
Cdc14a	chr3:115975470-116126950	-2.22806	-2.57118	-1.4082	-1.26785	-1.61453	-1.78225	3
Cenpk	chr13:105019034-105039697	-2.0677	-2.89029	-1.96117	-1.91923	-2.4326	-2.12272	3
Cep192	chr18:67959760-68044824	1.73364	1.29252	2.35881	2.07507	1.96629	1.75639	3
Cep350	chr1:157692093-157820385	1.26576	1.32003	1.51399	1.86963	1.57843	1.78436	3
Cga	chr4:34841027-34854623	-2.78801	-3.10122	-2.1208	-2.45189	-2.59278	-2.8357	3
Cgn	chr3:94563991-94590437	3.38629	3.52269	3.77369	4.04934	3.71193	3.48371	3
Chac1	chr2:119176977-119180062	3.76518	3.58605	3.84165	4.68794	3.81434	4.44401	3
Chd4	chr6:125046180-125080519	4.28668	4.46356	4.73621	4.92524	4.81361	4.82939	3
Chst8	chr7:35459486-35597730	-3.17534	-2.95405	-2.6126	-1.51912	-2.71943	-2.18367	3
Cilp2	chr8:72404264-72411291	-3.18036	-3.12616	-1.52922	1.65949	-2.68004	-0.391885	3
Clic4	chr4:134769884-134828675	5.89998	5.99395	6.3217	6.75102	6.47485	6.58396	3
Cnfn	chr7:26152634-26154743	-3.32193	-3.32193	-3.32193	-2.54342	-3.32193	-3.32193	3
Col5a3	chr9:20574493-20619478	-1.97109	-2.06376	-1.298	-1.73092	-2.05158	-2.03747	3
Crlf1	chr8:73017054-73027980	-2.44216	-2.55131	-2.34987	-2.29951	-3.05702	-2.39179	3
Crp	chr1:174628186-174630097	6.0961	5.77292	6.48945	6.86043	6.11096	6.42469	3
Crtc2	chr3:90058202-90068047	1.68248	2.05157	1.74762	2.28003	1.91891	2.10606	3
Csf1	chr3:107543965-107563387	0.341771	0.404238	2.53836	5.51428	1.09889	3.25431	3
Csf2	chr11:54060771-54063401	-3.32193	-3.32193	-3.17134	-0.725842	-3.20491	-3.01338	3
Ctf1	chr7:134856249-134861699	-0.199624	-0.856037	-0.372705	-0.294767	-0.645498	-0.226417	3
Cxcl1	chr5:91320270-91322141	2.76311	3.97727	6.0743	8.94994	7.04502	8.90973	3
Cxcl16	chr11:70267735-70273486	2.40912	2.03477	4.19064	4.56447	3.9423	4.04879	3
Cxcl2	chr5:91332924-91334964	0.00773725	-0.257184	4.03022	8.27192	4.27352	7.63551	3
Cxcl3	chr5:91215128-91217116	-3.07462	-3.17293	-1.46441	2.17963	-0.878026	1.43787	3
Cxcl5	chr5:91188324-91190651	-3.25118	-3.23659	-3.23482	0.42032	-2.43395	0.104804	3
Cyba	chr8:124948670-124956840	-2.02147	-2.03881	-1.45485	-1.01528	-1.34573	-1.70982	3
D230025D16Rik	chr8:107749087-107776951	3.27067	2.71617	3.11515	3.27641	2.6235	3.15384	3
Dapp1	chr3:137593969-137644513	-2.24562	-2.46281	-2.10116	-1.18647	-2.49293	-2.01052	3
Dbndd1	chr8:126028617-126039355	-0.850748	-0.496592	-0.568349	-0.149992	-0.935611	-0.324611	3
Dcbld1	chr10:51953424-52041183	-0.0393935	-0.221664	0.459395	0.721182	-0.182421	0.00385871	3
Dcbld2	chr16:58408647-58469858	0.927996	0.44909	1.36639	1.68268	0.725873	0.789712	3
Dgat2	chr7:106302172-106331223	5.98473	5.65378	6.12643	7.03452	5.72982	6.6302	3
Dhrs3	chr4:144482729-144517548	1.24402	0.59732	0.898308	2.11397	0.803473	1.39082	3
Dlc1	chr8:37630792-38015496	0.140381	-0.672003	1.73487	2.46377	0.945263	0.901391	3
Dock4	chr12:41172639-41573075	-0.404945	-0.556694	-0.425009	0.299513	-0.883758	-0.256769	3
Dot1l	chr10:80217950-80257092	2.01179	2.31667	2.11471	2.64925	2.15484	2.45328	3
Dtx4	chr19:12540825-12576486	0.541382	-0.454416	0.777779	0.9641	-0.186377	-0.238716	3
Duox2	chr2:122106172-122123901	-3.10431	-2.91905	-2.4886	0.614298	-2.0664	0.415149	3
Duoxa2	chr2:122124635-122128621	-2.8334	-2.37387	-1.56413	2.50717	-0.445585	2.38654	3
Dusp16	chr6:134665490-134742646	4.45159	3.79875	4.6414	4.99382	3.87373	4.23501	3
Dynll2	chr11:87793026-87811800	1.88349	2.25948	1.62931	2.47191	1.77951	1.99272	3
Dynlrb2	chr8:119028914-119039815	-3.32193	-3.32193	-3.32193	-2.73158	-2.96992	-3.32193	3
Dynlt1e	chr17:6853656-6860656	-3.32113	-3.32143	-2.94978	-2.60105	-3.03376	-2.98331	3
Eftud1	chr7:89797123-89926362	2.31237	2.45795	2.66489	3.02001	2.53382	2.71057	3
Egln3	chr12:55279967-55304861	4.01303	4.11886	4.25228	4.87854	4.40504	4.7623	3
Ehd1	chr19:6276895-6300096	4.33984	4.24915	4.80209	5.26023	4.36188	4.74975	3
Eif3b	chr5:140895258-140919312	3.86372	4.02376	3.89656	4.57112	3.24811	3.79665	3
Elf3	chr1:137150150-137155049	-1.59823	-0.709124	0.639084	4.16993	1.31705	4.06607	3
Enpp4	chr17:44233258-44242757	1.06696	0.859897	1.48688	1.72678	1.46155	1.73246	3
Ephb4	chr5:137791336-137815750	-0.719915	-1.06524	-0.00182438	-0.319394	-0.233056	-0.337959	3
Eps8l3	chr3:107680147-107695818	-3.02812	-2.99329	-2.26502	-1.58247	-3.22429	-2.72883	3
Ereg	chr5:91503642-91522675	-3.15879	-3.22161	-2.86813	-1.84397	-2.93705	-2.66251	3
Etaa1	chr11:17838751-17853878	-0.367813	-0.280303	0.176622	0.444084	-0.13002	-0.165321	3
Etohi1	chr2:177757988-177770564	2.91103	2.32258	3.10432	3.05416	2.66581	2.75427	3
Ets1	chr9:32503626-32565405	2.0531	2.02486	3.38125	3.9825	3.13269	3.50538	3
Ets2	chr16:95924013-95942656	4.4123	4.69322	4.76297	5.08552	5.02988	4.96425	3
Etv3	chr3:87329499-87344078	1.09765	1.18463	1.37642	1.82546	1.39675	1.7084	3
Extl2	chr3:115710366-115731934	1.77058	1.57763	2.16069	2.43136	2.15228	2.48968	3
F2rl3	chr8:75285778-75287784	-2.95284	-2.8324	-2.53036	-2.30914	-2.91355	-2.72551	3
Fam107a	chr14:9128791-9142290	0.204841	-0.870094	0.770097	0.441789	-0.705354	-0.120191	3
Fam110a	chr2:151795133-151805955	0.505018	-0.15207	0.954136	1.03605	0.334779	-0.247989	3
Fam124a	chr14:63174573-63227322	2.20824	1.81874	2.31757	2.96001	1.99002	1.7972	3
Fam129b	chr2:32731653-32780773	-1.5155	-1.31496	-0.61969	-0.452088	-0.520881	-0.49315	3
Fam132b	chr1:93263006-93270794	-0.226785	-0.131223	0.339062	0.621597	-0.237093	-0.07188	3
Fam43a	chr16:30599808-30602883	-0.80183	-0.550243	0.5809	1.1521	1.00416	0.85861	3
Fam46b	chr4:133036047-133043855	-2.25567	-3.10426	-1.92496	-1.5417	-2.86889	-2.85095	3
Fam83c	chr2:155654918-155660590	-1.17639	-1.09479	-0.746087	-0.571446	-0.593844	-0.685056	3
Fam84a	chr12:14154403-14158844	-2.42682	-2.25769	-2.13768	-0.967934	-2.21908	-1.85398	3
Fam98a	chr17:75936425-75951286	1.81913	1.66965	1.71915	2.24671	1.115	1.56646	3
Fgd6	chr10:93498745-93608084	1.75737	1.74496	2.15322	2.36289	2.03019	2.05255	3
Fgfr2	chr7:137305964-137410322	-1.41659	-1.59924	-0.913392	-0.331042	-1.20413	-0.892622	3
Fgfr3	chr5:34064372-34079717	2.49459	1.90006	2.61464	2.73505	1.9407	2.10474	3
Fhod3	chr18:24867945-25292002	-1.74352	-1.91167	-1.01694	-0.964027	-1.23066	-1.05924	3
Fjx1	chr2:102289522-102291949	0.756316	0.710653	0.969955	1.38206	0.375074	0.222464	3
Frk	chr10:34203205-34331036	0.989383	0.609892	1.1479	1.78666	0.94069	1.53661	3
Frmd6	chr12:71926500-72003221	1.60847	1.47277	2.2202	2.48184	1.89791	1.82109	3
Fsd1	chr17:56125933-56136304	-3.12313	-2.95347	-2.68268	-2.04038	-1.98758	-2.24329	3
G0s2	chr1:195098353-195099382	0.647618	-0.796919	0.734824	2.4352	-0.886377	0.000283747	3
Gas2l3	chr10:88871567-88906712	0.3586	-0.334915	0.224677	0.66804	-0.289431	-0.0162768	3
Gata4	chr14:63817751-63864097	0.0459546	0.158978	0.301271	0.745933	0.371091	0.303737	3
Gbp8	chr5:105443171-105482580	-3.27228	-3.21932	-3.08122	-2.51417	-2.93179	-2.84656	3
Gem	chr4:11631593-11642140	-2.94453	-2.92445	-1.51323	0.810088	-0.972009	0.0819256	3
Ggt7	chr2:155316115-155340582	-3.23135	-3.16266	-2.5425	-2.16988	-3.0115	-3.18682	3
Ghrl	chr6:113666112-113669874	-2.3213	-2.49394	-3.0016	-2.13249	-2.15803	-2.04376	3
Gimap8	chr6:48597232-48610874	-1.97421	-1.75472	-1.60986	-1.20647	-1.68633	-1.73206	3
Glt25d1	chr8:74134922-74148810	4.43234	4.23254	5.07687	5.0346	4.79762	4.62008	3
Gm10375	chr14:44180291-44185678	4.04776	3.41291	4.3428	4.40676	3.80393	4.24152	3
Gm10377	chr14:43688720-43694109	2.70514	1.99678	3.60366	3.08261	2.93141	2.77818	3
Gm10377	chr14:43371374-43376742	2.67752	2.01133	2.43429	3.10444	1.64855	2.79795	3
Gm10804	chr2:93292975-93310031	-2.11812	-1.70138	-1.50813	-1.14873	-1.52347	-1.90537	3
Gm10865	chr15:78825384-78841471	-2.68124	-2.37996	-2.46357	-2.03277	-2.45285	-2.32133	3
Gm11517	chr11:96656645-96659470	-1.4081	-1.1482	-2.05281	-0.324966	-0.966373	-1.47728	3
Gm12060	chr11:23458059-23458842	-2.14243	-2.9691	-2.14959	-2.32841	-2.20822	-2.13919	3
Gm12505	chr4:55423314-55431714	0.83053	0.751151	2.32049	2.92112	1.94075	2.36974	3
Gm13157	chr4:147128082-147183897	0.907014	0.615215	1.64434	1.62108	1.50344	1.26206	3
Gm13212	chr4:145207048-145214297	-1.50725	-1.71837	-1.06131	-1.00226	-0.836558	-1.27566	3
Gm13547	chr2:29617047-29619609	-2.22187	-2.08118	-3.06118	-1.6184	-2.47511	-2.43392	3
Gm13889	chr2:93795966-93797257	6.19776	6.67258	6.52703	6.80231	6.7386	6.43028	3
Gm14288	chr2:175100624-175112306	0.374349	-1.1549	0.300956	0.0273597	0.896949	0.802651	3
Gm14288	chr2:176318181-176329863	0.315769	-1.17931	0.319537	0.00419428	0.859598	0.760387	3
Gm14288	chr2:175788488-175800170	0.351647	-1.16443	0.347839	0.0194134	0.876816	0.786167	3
Gm14308	chr2:175150243-175163712	-1.77811	-2.38838	-2.24488	-1.5981	-2.14611	-2.20888	3
Gm14322	chr2:177493992-177507980	1.2521	0.617115	1.72214	2.09207	0.962363	1.45244	3
Gm14325	chr2:177563695-177575023	2.10744	1.7491	2.59979	2.87426	2.48565	2.60236	3
Gm14405	chr2:175594788-176850107	-0.949341	-1.72623	-0.685842	-0.404567	-1.11481	-0.73424	3
Gm14405	chr2:176637496-176649142	-1.39719	-1.98515	-0.998332	-0.810347	-1.48642	-1.11165	3
Gm14420	chr2:177249446-177263899	3.56663	2.59565	4.2786	4.47387	3.83743	3.8953	3
Gm14431	chr2:175197962-175210780	0.876873	0.064162	1.46317	1.44901	0.82019	0.949381	3
Gm14431	chr2:175917414-175930232	0.598785	-0.085778	1.04796	1.0835	0.462232	0.568973	3
Gm14436	chr2:175295560-175308823	1.40411	0.739498	1.89473	1.99586	1.47413	1.51997	3
Gm14436	chr2:176131456-176144719	1.40372	0.741396	1.8986	1.99812	1.47341	1.52288	3
Gm14440	chr2:175100625-175112306	-1.2936	-1.63059	0.476478	0.740037	-2.92443	-2.44977	3
Gm14440	chr2:176318181-176329862	-1.35385	-1.65501	0.342542	0.668546	-2.94669	-2.49118	3
Gm14440	chr2:175788488-175800169	-1.32049	-1.64018	0.372813	0.701485	-2.93687	-2.46713	3
Gm14477	chrX:10882780-10883098	-0.450855	2.15515	-0.40001	2.3607	2.19196	-0.586683	3
Gm14478	chrX:10895411-10895853	-1.93619	-3.3165	-2.12031	-0.576207	-3.32082	-3.31986	3
Gm15471	chr3:103607051-103612363	-2.82744	-3.32193	-2.89034	-1.99455	-3.32193	-2.65667	3
Gm16515	chr11:60715747-60727294	0.335532	0.203498	0.431625	1.02706	0.297659	0.381552	3
Gm16793	chr8:36645556-36652074	-2.28916	-2.75513	-1.8608	-0.743345	-1.89485	-0.793802	3
Gm17689	chr9:36388862-36390220	-3.32193	-3.32193	-2.2061	-2.80786	-3.32193	-3.32193	3
Gm3258	chr10:31133531-31134241	-1.80916	-2.48341	-1.94598	-1.97822	-2.05467	-1.80181	3
Gm4013	chr18:42434033-42434851	-2.14222	-2.65662	-1.9876	-0.910877	-2.28891	-2.46114	3
Gm5934	chrX:24051433-24077886	-3.29208	-3.03813	-3.23782	-2.69325	-3.27789	-3.32193	3
Gm7008	chr12:40949950-40955770	-3.32193	-2.88399	-3.32193	-2.64391	-2.84564	-3.01065	3
Gm8898	chr2:175917414-175930232	-1.24424	-2.32798	-0.394081	-0.461059	-1.16506	-0.948776	3
Gm8898	chr2:175690012-175702830	0.875592	0.0594386	1.45529	1.46058	0.802919	0.946497	3
Gmip	chr8:72332585-72345769	0.391133	0.29032	0.444987	1.09435	0.297231	0.723883	3
Gnrh1	chr14:68363285-68367493	-0.658783	-1.36626	-0.691441	-0.651244	-1.25445	-0.483745	3
Gpkow	chrX:7274259-7287385	1.47222	1.3602	1.45116	1.76559	0.726327	1.26296	3
Gpr37l1	chr1:137056826-137064258	-3.07078	-3.26007	-2.81782	-0.666059	-3.22355	-2.13279	3
Gramd1b	chr9:40105491-40263349	-2.67356	-2.99946	-2.04864	-1.79641	-2.09288	-2.28508	3
Grk5	chr19:60965651-61168458	0.114064	-0.0900055	0.565307	0.848574	0.479266	0.695912	3
Grlf1	chr7:17079821-17200342	3.49285	3.43593	3.79973	4.13451	3.72071	3.80826	3
Guca2b	chr4:119329207-119331550	-3.32193	-3.32193	-3.32193	-2.31533	-2.8013	-2.99085	3
H2-K2	chr17:34111603-34115736	2.57241	1.62169	3.82853	3.33176	3.18227	2.37295	3
H2-M3	chr17:37407178-37411430	-0.0250152	-0.329636	0.325397	0.62826	0.052871	0.502018	3
H2-Q8	chr17:35531043-35532577	1.69183	1.39701	2.35155	2.17747	2.03314	2.14129	3
Hcn3	chr3:88950696-88964079	-1.37179	-1.6247	-0.289381	0.270113	-0.725099	-0.338072	3
Hddc3	chr7:87488022-87490983	-1.42328	-2.22693	-1.80406	-1.41071	-1.54824	-1.23897	3
Hes7	chr11:68933954-68936761	-2.91052	-3.16974	-2.74492	-2.1764	-3.32193	-2.6437	3
Hist2h2ab	chr3:96023838-96024231	0.551731	0.268963	1.14585	1.13492	0.630755	0.688779	3
Hmox1	chr8:77617516-77624492	6.8402	7.40455	7.39524	7.72805	7.36614	7.38668	3
Hnf1a	chr5:115398988-115421071	2.75752	2.17009	3.1245	3.05064	2.37795	2.37081	3
Hrct1	chr4:43740069-43740982	-2.52231	-3.15504	-2.41653	-2.55961	-2.88907	-2.75932	3
I830077J02Rik	chr3:105728808-105735582	-2.90368	-2.96173	-2.69968	-2.78426	-2.22945	-2.79714	3
Icam2	chr11:106238969-106243955	-2.19408	-2.37003	-1.63909	-1.45034	-1.90105	-1.59936	3
Icosl	chr10:77532112-77542270	-2.0092	-1.72551	-1.86479	0.0686122	-1.71967	-1.30623	3
Ifngr2	chr16:91547338-91564252	4.0268	3.91135	4.89388	5.04903	4.76294	4.58582	3
Igfals	chr17:25015714-25018953	2.72326	2.38006	3.45663	3.39801	3.09779	3.07517	3
Igsf9	chr1:174412343-174429008	-2.14209	-1.90388	-1.70192	-0.865399	-1.89975	-1.40296	3
Ihh	chr1:74991891-74998225	-1.71644	-1.61964	-2.20756	-0.947782	-1.93338	-1.21484	3
Ikbke	chr1:133151178-133176140	1.25955	1.15255	3.99786	5.6158	3.38658	4.79296	3
Il10rb	chr16:91406479-91426079	1.37366	1.53409	2.15215	2.64079	2.37843	2.4353	3
Il15	chr8:84855522-84926485	-3.13027	-2.91027	-2.10443	-2.58929	-2.73723	-2.7777	3
Il15ra	chr2:11627162-11655589	1.5163	1.88552	2.85643	4.09462	3.4037	4.03646	3
Il17rd	chr14:27852186-27920472	-3.00446	-3.01605	-2.97108	-2.06152	-3.06	-2.57155	3
Il22ra1	chr4:135284073-135311298	1.43628	-0.194082	2.97153	4.59165	1.14352	3.23623	3
Il23a	chr10:127733195-127735140	-0.989854	-1.70195	4.13538	6.60684	1.87039	3.80425	3
Il34	chr8:113265728-113329803	-0.536826	-1.29472	-0.195972	-0.275076	-0.927553	-1.10579	3
Il4i1	chr7:52091657-52096179	-2.23548	-2.4926	-1.77837	-1.34043	-1.79832	-1.68607	3
Ino80d	chr1:63094374-63160841	0.348411	0.360136	0.726171	1.11294	0.601268	0.739471	3
Inpp5a	chr7:146575007-146765551	0.0245094	0.403601	0.117476	0.653353	0.518449	0.457252	3
Irak2	chr6:113588460-113645020	3.48069	3.2269	3.68642	4.09985	3.74624	4.20343	3
Irak3	chr10:119578709-119638593	0.756255	0.377066	2.07794	2.99377	1.69733	2.3553	3
Irf5	chr6:29476624-29487320	1.22296	1.1242	3.33093	3.74082	3.3707	3.16649	3
Irg1	chr14:103446228-103455790	-3.14456	-3.2128	-2.75435	-1.94888	-2.61619	-2.3012	3
Irgq	chr7:25315666-25323619	2.75365	2.60583	3.14399	3.2731	3.1164	3.36296	3
Itga2	chr13:115626119-115722249	-2.72879	-2.96568	-1.93839	-1.33351	-2.63752	-2.46429	3
Itga5	chr15:103174717-103197179	0.716083	0.868765	1.10427	2.09127	1.35851	1.83456	3
Itgb6	chr2:60436348-60560660	-2.49864	-2.72377	-1.97794	-1.65978	-2.69856	-2.25095	3
Itpripl2	chr7:125628625-125635489	1.27582	1.23634	1.80973	2.04432	1.48082	1.57463	3
Jdp2	chr12:86940054-86980828	-0.656549	-0.910259	0.0121458	0.2967	-0.446725	0.249216	3
Kcne3	chr7:107325179-107333379	-2.05443	-2.66004	-2.38885	-2.03646	-2.04188	-1.82708	3
Kcnmb3	chr3:32371242-32390891	-3.13549	-2.59187	-3.09817	-2.4865	-2.58429	-2.86614	3
Kdm2b	chr5:123320684-123439101	0.848547	0.790217	0.90674	1.46054	0.691102	0.61926	3
Klhl25	chr7:82993223-83019016	2.51679	1.36271	3.20171	3.36437	2.69638	2.5429	3
Klhl3	chr13:58106317-58203789	-0.980239	-1.14695	-0.118853	0.250208	-0.166521	0.0621664	3
Klhl35	chr7:106614513-106622530	-2.44228	-3.0506	-2.6907	-2.57961	-2.69615	-2.35797	3
Klk1b26	chr7:51268047-51272335	-2.54347	-2.41434	-2.65184	-1.76453	-2.6512	-2.43251	3
Krt16	chr11:100107405-100110216	-3.16707	-3.22818	-2.6183	-1.53419	-2.37867	-1.52841	3
Krt23	chr11:99339286-99354424	0.304497	-0.206056	1.76102	2.42681	0.612478	1.00282	3
Krt24	chr11:99141406-99146552	-3.24842	-3.09572	-2.85074	-2.44446	-2.93219	-2.93561	3
Krt42	chr11:100124195-100131185	-3.32193	-3.14902	-2.88705	-2.69063	-2.89209	-3.05085	3
Lama5	chr2:179911077-179960564	-1.9874	-2.22292	-1.79068	-1.23661	-2.01947	-1.64646	3
Lamb3	chr1:195128187-195170072	-1.90535	-2.25148	-1.86943	-0.772159	-2.46952	-1.93855	3
Lancl2	chr6:57652448-57689443	1.52602	1.46361	1.74043	2.19256	1.70236	2.00746	3
Lbx2	chr6:83036358-83038235	-3.04346	-2.8012	-2.98861	-2.09461	-2.66624	-2.56399	3
Lce1g	chr3:92554072-92556260	-2.15586	-2.44083	-2.7444	-2.20813	-2.48845	-2.10257	3
Lgals2	chr15:78681289-78685959	-1.255	-0.765326	-1.40872	-0.483204	-2.00544	-0.915072	3
Lgr4	chr2:109757803-109854414	1.90283	1.17766	2.72937	2.95734	1.68195	1.60044	3
Lhb	chr7:52676315-52677224	-3.04089	-2.457	-2.22023	-2.35657	-3.32193	-2.92327	3
Lif	chr11:4157570-4172517	-1.58458	-2.08249	-1.166	0.728767	-1.8903	-0.259815	3
Lnx2	chr5:147828230-147888148	1.95935	1.21685	1.62017	2.31309	1.1034	1.52456	3
Loxl4	chr19:42666768-42687296	2.93798	2.83556	3.60468	3.23828	3.35526	2.84001	3
Lpar2	chr8:72346463-72355001	-1.14123	-1.19051	-1.09011	0.183648	-1.15774	-0.219021	3
Lpar3	chr3:145883924-145949178	-2.97462	-3.10344	-2.85823	-2.08525	-2.78777	-2.57996	3
Lrch1	chr14:75154479-75347684	-0.0870169	-0.349822	0.380536	0.631519	-0.0171203	0.277825	3
Lrig1	chr6:94554522-94650139	3.84344	3.53605	4.29641	4.87286	3.62931	4.10268	3
Lrrc3b	chr14:16190030-16271501	-3.32193	-3.32193	-3.15761	-1.34558	-3.32193	-2.73406	3
Lrrc8b	chr5:105844793-105915208	-0.934274	-0.804968	-0.439627	0.28634	-0.231927	0.0800838	3
Lrrc8d	chr5:106128987-106244234	1.31376	1.74898	2.06261	3.1233	2.28937	2.87459	3
Ltc4s	chr11:50049973-50051973	-2.7903	-3.32193	-2.17174	-2.06412	-2.79667	-2.47673	3
Maml3	chr3:51491534-51908928	-1.55237	-1.78754	-1.39231	-0.942129	-1.68118	-0.861673	3
Manba	chr3:135148574-135234367	1.93919	2.16551	2.54863	2.76479	2.8376	2.54475	3
Mbtd1	chr11:93747532-93808298	0.308973	0.494267	0.243317	1.03376	0.320341	0.531757	3
Mcc	chr18:44584713-44971836	0.178158	-1.02509	1.22262	1.78475	-0.464331	-0.054861	3
Meox1	chr11:101738823-101755668	-2.49607	-2.8167	-1.88661	-1.44757	-2.35777	-2.16495	3
Mex3b	chr7:90015842-90020086	-1.95319	-1.92681	-1.52602	-0.286294	-1.90244	-1.76528	3
Mfhas1	chr8:36650851-36742503	1.10504	0.871648	1.44159	2.2445	1.55798	2.358	3
Micall2	chr5:140182646-140212287	-3.1531	-3.08378	-2.87138	-2.35095	-3.08051	-2.78468	3
Mll1	chr9:44611437-44689357	-0.0309785	0.323418	0.358127	0.708127	0.331985	0.513325	3
Mogat2	chr7:106367593-106387121	-2.39578	-3.0236	-2.53415	-2.09055	-2.79435	-2.39178	3
Mov10	chr3:104597749-104621481	0.0327381	0.189797	0.551689	0.720741	0.592721	0.669464	3
Mpzl1	chr1:167522311-167564672	-1.78097	-2.00803	-1.62856	-1.17756	-2.61852	-2.05832	3
Mtmr12	chr15:12134848-12201995	0.907861	1.04396	1.23891	2.7766	1.19443	2.16414	3
Mtmr14	chr6:113187836-113231386	2.55289	2.37586	3.40549	3.62501	3.3855	3.32949	3
Mtmr7	chr8:41635512-41720146	0.700582	0.413638	1.55843	1.8472	1.22687	1.27825	3
Myom3	chr4:135315629-135371479	-2.87541	-3.08828	-2.46207	-1.74585	-3.06714	-2.55564	3
N4bp3	chr11:51456590-51464575	2.07162	2.08623	2.72875	2.58802	2.77797	2.29321	3
Nbl1	chr4:138638206-138648885	-1.52259	-1.72848	-0.954146	-0.85373	-0.788518	-1.15061	3
Nck1	chr9:100395421-100446472	2.54894	2.46542	2.94397	3.40582	2.95652	3.59341	3
Neurl3	chr1:36321446-36330270	-1.47025	-1.47517	1.08728	3.42727	1.12729	2.58651	3
Nfatc1	chr18:80802943-80909810	0.284113	-0.0799412	0.872523	1.55275	0.446484	0.692793	3
Nfe2l1	chr11:96678727-96691282	4.35541	4.2565	4.93731	5.32702	4.53047	4.79627	3
Nfe2l2	chr2:75513575-75542698	4.66382	4.95696	5.08345	5.36711	5.2553	5.12067	3
Nfkb1	chr3:135247618-135354511	2.91466	3.24175	4.33485	5.22945	4.8271	5.3862	3
Nfkb2	chr19:46379226-46386580	3.08105	3.19492	4.78004	4.85808	4.9391	4.81991	3
Nfkbia	chr12:56590395-56593634	3.22129	2.98005	5.22344	5.64583	5.47189	6.09725	3
Nfkbib	chr7:29543269-29551543	2.56991	2.96396	3.28341	3.96905	3.41716	3.62713	3
Nfkbid	chr7:31208322-31213765	-3.14658	-3.32193	-3.32193	-2.3559	-3.21151	-2.86634	3
Nfkbie	chr17:45692664-45700117	-0.868819	-0.794003	1.75005	2.54585	2.03607	2.03944	3
Nfxl1	chr5:72904542-72950884	1.10827	1.19535	1.40129	2.22739	0.81439	1.60209	3
Nlrp3	chr11:59356187-59380458	-3.26324	-3.25244	-3.25375	-1.96144	-3.16352	-2.56524	3
Nod1	chr6:54873935-54922606	-1.45891	-1.35983	-1.09329	-0.495451	-1.34366	-0.507877	3
Nos2	chr11:78734360-78773626	-3.20973	-3.25189	-2.17141	3.299	-2.62502	2.3267	3
Noxa1	chr2:24941189-24950725	-2.56953	-2.8509	-2.73478	-0.91213	-3.02816	-2.46698	3
Npm3-ps1	chr6:85026134-85027120	-1.51773	-2.32992	-1.75937	-1.12531	-2.21519	-2.17758	3
Nppa	chr4:147374854-147376176	-2.2281	-3.32193	-2.57726	-2.08426	-1.90471	-1.97458	3
Nr3c2	chr8:79426406-79767538	-0.405519	-0.906256	0.484419	2.14895	-0.494174	1.32175	3
Nr4a3	chr4:48064119-48096224	-3.32193	-3.32193	-3.16601	-1.62761	-3.32193	-1.9524	3
Nr5a2	chr1:138740160-138857025	1.14996	1.57726	2.25272	2.93046	2.52985	2.52411	3
Nrn1l	chr8:108417469-108418915	-1.70466	-1.91832	-2.40139	-1.27405	-1.51036	-1.65858	3
Nrp2	chr1:62749890-62865266	-0.904628	-0.715995	-0.438691	-0.0659587	-0.355355	-0.325895	3
Nuak2	chr1:134212701-134230065	-1.26516	-1.75141	-0.468438	1.01353	-0.644258	-0.132049	3
Nudt22	chr19:7067508-7070527	1.98516	1.46319	2.63028	2.24161	2.25352	1.78072	3
Olfm2	chr9:20472429-20532658	-2.76986	-2.56175	-2.08122	-2.01154	-2.30411	-2.36573	3
Orai2	chr5:136623331-136646526	-2.87546	-2.6279	-2.15506	-1.43662	-2.60629	-2.04543	3
Osbpl8	chr10:110601857-110734303	3.08261	2.70691	3.76118	3.85205	3.34333	3.28048	3
Pacs1	chr19:5133684-5273119	-1.46301	-1.62078	-1.39023	-0.76295	-1.65479	-1.06571	3
Palld	chr8:63993819-64381487	-0.32845	-0.00187127	-0.282196	0.39781	-0.654236	0.11073	3
Pard6g	chr18:80243633-80316379	-2.45201	-2.95821	-1.6902	-0.0687881	-2.24162	-1.02999	3
Pbx4	chr8:72356602-72396191	-2.76964	-2.8342	-2.26623	-1.63655	-2.92861	-2.23058	3
Pcp2	chr8:3623370-3625545	-2.82271	-2.97605	-2.60789	-1.76407	-2.20153	-2.30604	3
Pcyox1	chr6:86335999-86347144	4.61831	4.18097	5.60042	6.25953	4.98407	5.42229	3
Pdgfrl	chr8:42011586-42076124	-2.90368	-3.22942	-2.73544	-1.85682	-2.50454	-2.32645	3
Peli3	chr19:4931854-4943092	-2.40299	-2.7542	-1.71693	-1.77171	-2.24746	-2.44173	3
Pf4	chr5:91201460-91202409	-3.32193	-3.32193	-3.32193	-2.49138	-3.32193	-2.9392	3
Pgd	chr4:148524093-148540816	4.23399	4.5209	4.55562	5.3362	4.22355	4.68746	3
Pglyrp1	chr7:19470038-19475787	-2.86155	-2.37947	-1.88521	-1.71898	-2.25485	-1.88556	3
Pglyrp3	chr3:91818504-91835506	-3.32193	-3.32193	-3.04926	-2.24138	-3.32193	-3.12627	3
Phf15	chr11:51626957-51670983	0.222041	-0.412053	0.106705	0.661502	-0.0786914	0.178753	3
Phldb1	chr9:44494390-44543281	2.56989	2.44979	3.46536	3.61075	3.2364	3.25136	3
Phtf2	chr5:20264481-20387942	0.443681	0.142768	0.800898	1.22746	0.32178	0.726835	3
Pid1	chr1:84032867-84281220	3.55164	3.95332	4.34881	4.82675	4.22805	4.39855	3
Pik3ap1	chr19:41348707-41459560	2.89221	2.38513	3.77626	4.13863	3.28418	3.60318	3
Pik3cd	chr4:149023276-149075738	-3.27104	-3.20412	-3.11682	-2.59007	-3.12031	-2.95278	3
Pilra	chr5:138263179-138277506	-0.547761	-0.787999	0.0618498	0.414188	-0.536675	-0.506403	3
Pilrb1	chr5:138293374-138299277	-1.55204	-1.16436	-0.515951	0.0642598	-0.466527	0.0868203	3
Pilrb2	chr5:138307056-138312986	-2.49998	-2.57097	-2.11415	-1.55438	-2.69379	-2.18226	3
Pion	chr5:20692084-20797519	0.335486	-0.146401	1.54713	2.5358	0.906231	1.75324	3
Pkdcc	chr17:83614622-83624409	1.78698	2.25666	2.73617	3.59128	2.81054	2.88114	3
Pklr	chr3:88940063-88950516	3.01769	2.76654	3.74439	3.72619	3.3903	3.39079	3
Pla2g4e	chr2:119992147-120071071	-3.32193	-3.22927	-3.26066	-2.6349	-2.95052	-2.66183	3
Plau	chr14:21655883-21662610	-2.31074	-2.68446	-1.74956	-0.162457	-2.57532	-1.55536	3
Plscr2	chr9:92170439-92192590	2.4577	2.21112	3.11506	3.33825	3.1179	3.1947	3
Pnpla2	chr7:148641086-148646642	1.46483	1.38217	1.592	2.2102	0.85095	1.13291	3
Pnpla3	chr15:83998245-84019951	-2.00486	-2.74521	-1.04058	-1.45212	-2.66103	-2.57195	3
Polm	chr11:5727862-5738019	-1.15654	-1.33612	-1.31217	-0.325412	-1.77076	-1.14906	3
Ppap2b	chr4:104829951-104905372	1.50238	1.67258	3.27931	4.0254	3.93665	4.16579	3
Ppfibp2	chr7:114738564-114892097	2.96519	2.07741	3.715	4.32105	2.42559	2.79377	3
Ppp1r14a	chr7:30074338-30078409	-1.89181	-2.64678	-1.36876	-1.78622	-1.22388	-1.81561	3
Ppp1r18	chr17:36002539-36012541	-1.51886	-1.71442	-0.581395	0.228006	-0.510028	-0.254978	3
Prkcd	chr14:31408539-31439394	2.57108	2.63912	3.09732	3.4034	3.00632	3.09226	3
Prpf3	chr3:95634544-95659676	0.949372	1.10197	1.05641	1.54733	0.560831	1.12972	3
Prr13	chr15:102289600-102293237	4.0427	4.23271	4.31941	4.7069	4.35695	4.38108	3
Prr7	chr13:55565627-55574516	-1.20535	-1.32115	0.377221	0.426814	-0.0931764	-0.124476	3
Prrc1	chr18:57514386-57552373	1.53062	1.23915	1.45141	1.82023	0.62591	1.2237	3
Prrg1	chrX:75694951-75829235	-2.34619	-2.41103	-1.77196	-1.63722	-1.83301	-1.95062	3
Psd	chr19:46386576-46401646	-1.37455	-1.51956	-0.247763	0.0170724	-0.351182	-0.0647409	3
Psmd10	chrX:137482963-137491250	3.55588	3.34224	4.45462	4.57166	4.30479	4.37474	3
Psme2	chr14:56206276-56209938	5.3723	5.45157	5.87045	6.16232	5.9908	6.17975	3
Psors1c2	chr17:35670145-35671592	-3.32193	-3.14549	-2.69142	-1.28122	-2.96183	-1.22265	3
Ptplb	chr16:35022506-35109261	1.66942	1.82461	1.88692	2.48418	1.97729	2.20721	3
Ptpn23	chr9:110287592-110310714	2.90308	3.01423	2.96588	3.53963	2.57459	3.22769	3
Ptx3	chr3:66023808-66029728	-3.25775	-3.32193	-2.96938	-2.51618	-3.03012	-2.7626	3
Pygb	chr2:150612531-150657484	0.276323	0.0701709	0.650287	0.930947	-0.085264	0.183738	3
Rab11fip1	chr8:28249244-28285118	1.49761	1.37245	1.56645	2.2889	1.11983	1.77375	3
Rab12	chr17:66843851-66869010	3.33975	3.10566	4.05344	4.03203	3.98266	3.86919	3
Rab32	chr10:10264836-10278005	2.47126	2.1625	3.1697	4.33351	2.56289	3.60812	3
Ralb	chr1:121366881-121401359	5.04681	4.59003	5.56601	5.83646	5.011	5.21261	3
Rap2b	chr3:61168428-61172625	1.03319	1.00611	1.5711	2.48641	0.836811	1.36596	3
Rasal1	chr5:121098830-121129602	-3.21282	-3.27738	-3.18846	-2.2357	-3.28666	-3.13842	3
Rassf5	chr1:133072986-133141755	-0.942141	-0.969618	-0.0262189	1.2978	0.259377	0.918395	3
Rbp4	chr19:38191109-38199811	7.72445	7.67255	7.62614	8.15108	7.03328	7.39409	3
Rbp7	chr4:148823810-148829077	-2.69188	-2.21216	-3.04344	-1.90173	-2.4952	-2.60861	3
Rcl1	chr19:29175864-29218333	4.82707	4.72459	5.24519	5.63745	5.12965	5.42429	3
Rel	chr11:23641728-23670970	-1.67753	-1.46343	-0.951062	0.0516107	-1.02716	-0.0481092	3
Rela	chr19:5637489-5648130	3.79956	4.0302	4.29549	4.44957	4.36799	4.28761	3
Rffl	chr11:82617320-82684712	3.3225	3.24029	3.63049	3.94818	3.67178	3.88801	3
Rfx5	chr3:94758936-94765483	0.254256	-0.3636	1.24517	1.27798	1.17087	0.827007	3
Rgs19	chr2:181423127-181428629	-1.21229	-1.52334	-0.564177	-0.668508	-0.696891	-0.832777	3
Rgs3	chr4:62220880-62364053	-2.80132	-2.79586	-2.5055	-2.18048	-2.5902	-2.83851	3
Rhbdf1	chr11:32109584-32122293	2.6252	2.80534	3.37025	3.62537	3.383	3.59305	3
Rhbdf2	chr11:116459478-116488333	3.36597	3.5969	3.71159	4.15655	3.7402	3.99853	3
Rhoc	chr3:104591951-104597377	4.21683	4.36129	5.21793	5.85942	5.49782	5.94525	3
Ripk2	chr4:16050521-16090645	1.15912	1.18734	3.31727	5.37565	3.68	5.48791	3
Rnf135	chr11:79997373-80013255	1.13292	1.00419	1.6966	1.83191	1.67008	1.80935	3
Rnf144a	chr12:26991662-27100121	-1.42704	-1.30503	-0.874078	-0.211515	-0.895854	-0.515526	3
Rprl1	chr6:69276930-69277168	-3.32193	-3.32193	-3.32193	-2.43468	-3.32193	-3.32193	3
Rps27	chr3:90016588-90017570	4.518	5.44968	4.27667	6.2621	3.6369	5.73201	3
S100a8	chr3:90472992-90473956	-2.92961	-2.61133	-3.32193	-2.23057	-2.45772	-3.32193	3
S100a9	chr3:90496554-90499613	-3.32193	-3.32193	-2.63437	-2.99692	-3.32193	-3.32193	3
S1pr2	chr9:20770395-20781237	1.62068	1.51557	3.40265	3.11086	3.33825	2.59636	3
Scamp3	chr3:88981406-88986692	3.2259	3.36454	3.23822	3.65357	2.59636	3.23394	3
Serpina3j	chr12:105552779-105558796	-2.94264	-3.1294	-2.31137	-2.42849	-2.92925	-2.7521	3
Sh2d4a	chr8:70800426-70871603	0.594102	-0.241158	1.63518	1.72819	0.796431	0.785289	3
Sh3bp4	chr1:90967036-91050368	0.717375	-0.0167825	1.48465	1.39195	0.776751	0.682091	3
Sipa1l3	chr7:30105396-30290479	-0.137811	-0.457635	0.188639	0.569082	-0.0589684	0.0409024	3
Sirpa	chr2:129418574-129457964	-2.599	-2.8493	-2.38087	-1.99483	-2.66046	-2.5699	3
Slc10a4	chr5:73398142-73404194	-3.15596	-3.25489	-2.99376	-2.41852	-3.26677	-2.38193	3
Slc11a1	chr1:74421776-74432625	-3.07953	-3.09136	-2.61011	-2.42507	-2.80311	-3.01096	3
Slc15a3	chr19:10917033-10932405	-3.32193	-3.15128	-2.92878	-2.60341	-2.99449	-2.80325	3
Slc25a25	chr2:32270006-32306990	4.23983	4.31959	4.66084	4.97038	4.76281	4.7794	3
Slc25a36	chr9:96977429-97011460	-2.31499	-2.38321	-1.89546	-1.51037	-2.17908	-1.79671	3
Slc43a3	chr2:84776802-84798666	0.941039	1.10079	1.62259	2.08732	1.38317	1.60672	3
Slc4a7	chr14:15535538-15632457	2.13102	2.16354	2.42692	2.92712	2.35809	2.61558	3
Slc7a1	chr5:149138985-149211480	1.61412	2.0067	1.81664	2.52464	1.55219	2.15273	3
Slc7a11	chr3:50168857-50247535	3.11389	2.97494	3.48951	3.87859	3.15674	3.41725	3
Slc7a2	chr8:41947720-42007424	3.57455	2.44707	5.26809	6.79026	4.26532	5.44272	3
Slc7a6	chr8:108692774-108722604	0.426686	0.656752	0.84457	1.62014	0.987177	1.66197	3
Slc7a7	chr14:54989125-55036539	0.170367	0.422213	1.06731	1.53053	0.910288	1.35296	3
Slc9a1	chr4:132925686-132979613	-1.19666	-1.20488	-0.897779	-0.487618	-0.955414	-0.643977	3
Slco3a1	chr7:81420303-81699666	-2.45762	-2.28134	-2.16102	-1.62912	-2.04603	-1.68672	3
Slmo1	chr18:67624502-67640235	-3.01981	-3.07063	-2.95647	-2.38486	-2.81532	-2.63131	3
Snai2	chr16:14705951-14709475	-0.168918	-0.637821	0.294975	0.760629	-0.280875	-0.271878	3
Snai3	chr8:124978105-124984592	-2.96755	-3.01719	-2.45262	-2.52761	-2.16077	-2.76553	3
Snora41	chr1:63225596-63225709	0.876473	-3.32193	-3.32193	1.0255	-3.32193	0.854842	3
Snora75	chr1:88247744-88247860	-3.32193	-3.32193	-3.32193	0.699741	0.735549	-3.32193	3
Snrpd3	chr10:74980786-74998185	3.85494	3.52873	3.6834	4.25692	3.2402	3.82393	3
Spint2	chr7:30041348-30066996	4.70625	4.63062	4.90051	5.67612	3.94135	4.65814	3
Spire1	chr18:67647862-67712375	2.2279	2.33596	2.49758	3.03744	2.64157	2.96929	3
Sqstm1	chr11:50013653-50024292	9.81818	9.97071	10.2549	10.4107	10.2461	10.2275	3
Ssh1	chr5:114392227-114443766	1.16275	1.49606	1.24589	1.75479	1.24266	1.38739	3
Stap2	chr17:56136501-56144991	3.49494	3.73382	4.52805	4.92429	4.7226	4.63977	3
Stfa1	chr16:36277233-36285457	-2.96145	-3.32193	-3.32193	-2.30196	-2.8696	-3.02799	3
Stil	chr4:114672722-114715803	-2.54111	-2.70606	-2.20538	-1.79571	-2.21822	-1.99462	3
Stk10	chr11:32433265-32524595	-0.752001	-1.05386	0.303003	0.789307	0.174361	0.324779	3
Stx11	chr10:12659786-12684065	-1.59534	-1.64486	2.13191	3.33168	2.18452	2.46466	3
Stx6	chr1:157005832-157050647	2.41583	2.54221	2.85353	3.34518	2.7951	3.05132	3
Stxbp1	chr2:32643126-32702757	-2.27409	-2.39317	-1.92385	-1.65297	-2.24096	-2.39531	3
Syt7	chr19:10463579-10527671	-2.83021	-2.68619	-2.54184	-2.05505	-2.78874	-2.52839	3
Tank	chr2:61416642-61492226	3.02521	2.95084	3.4935	3.52621	3.62435	3.54534	3
Tapbp	chr17:34056422-34066235	3.65392	3.86572	4.25817	4.701	4.47462	4.63008	3
Tas2r126	chr6:42384533-42385460	-0.596234	-1.36489	0.0280678	0.232423	-0.701036	-0.478828	3
Tat	chr8:112514335-112523704	7.50554	6.93643	7.96985	8.52532	6.89297	7.31012	3
Tbc1d14	chr5:36833252-36928875	0.335317	0.0744668	0.849346	1.01435	0.09852	0.130369	3
Tbc1d24	chr17:24312375-24342507	2.05152	1.46571	2.86491	2.59881	2.161	1.93065	3
Tbc1d2b	chr9:90096886-90165607	1.49963	1.57292	1.99697	2.25137	2.05897	1.91424	3
Tec	chr5:73146961-73259687	2.23048	1.58512	2.18205	2.77693	1.68099	2.15676	3
Tfe3	chrX:7339786-7352328	2.40585	2.74691	2.77823	3.33661	3.00527	3.26224	3
Tfrc	chr16:32608981-32632880	3.13756	2.73587	3.17353	3.75199	2.95756	3.82649	3
Tgfb2	chr1:188447064-188529871	1.32902	1.81859	1.69771	1.95626	1.79044	1.55487	3
Tjp3	chr10:80735944-80754012	-0.0674705	-0.941461	0.608569	1.18314	-0.686843	-0.384136	3
Tlr2	chr3:83640193-83645530	-0.22904	-1.00072	3.6844	4.98303	3.21365	3.96484	3
Tlr3	chr8:46481018-46495893	-1.10938	-0.853977	-0.679842	-0.0899177	-0.280462	-0.23437	3
Tmem132e	chr11:82202401-82259829	-2.96588	-2.96638	-2.74895	-2.28723	-2.65599	-2.34523	3
Tmem171	chr13:99456192-99464786	-0.719129	-1.24991	-0.31944	0.163497	-1.28856	-1.04251	3
Tmem2	chr19:21852831-21932817	0.951496	0.39341	0.936949	1.47762	0.936695	1.63031	3
Tmem200b	chr4:131477685-131479055	-0.120555	0.57514	0.374884	1.75948	0.890859	1.5645	3
Tmsb15b2	chrX:133489528-133492518	-3.32191	-3.32083	-2.64125	-2.9563	-3.32192	-3.3219	3
Tnf	chr17:35336335-35338941	-3.32193	-3.32193	-2.83536	-0.328826	-2.87875	-2.05455	3
Tnfaip2	chr12:112680871-112693229	-0.679532	0.081475	1.46644	4.16717	1.72717	2.85781	3
Tnfaip3	chr10:18720716-18735216	1.44685	1.18741	4.15489	5.59155	4.7144	5.48109	3
Tnfaip6	chr2:51893632-51912201	-0.108612	-0.339714	-0.436837	0.00639328	-0.747491	-0.114579	3
Tnfrsf14	chr4:154296318-154302186	0.195325	-0.33091	1.0117	1.3814	1.18671	1.51809	3
Tnfrsf1b	chr4:144802270-144836773	2.17328	2.55386	2.67971	4.21283	3.05791	4.2511	3
Tnip1	chr11:54724288-54776442	2.07821	1.70441	2.66861	3.39619	2.31214	2.94173	3
Traf2	chr2:25373501-25402414	1.64117	1.7346	2.14186	2.32737	2.24135	2.38827	3
Traf3ip2	chr10:39332739-39375113	0.219569	0.17181	0.399208	1.23069	0.151843	1.20353	3
Trim21	chr7:109706435-109713983	-0.158347	0.0765955	0.522634	1.13199	0.771984	1.16468	3
Trp53	chr11:69393860-69405375	3.99398	3.89923	4.47554	4.58172	4.3745	4.38415	3
Trp53inp2	chr2:155207591-155215583	2.64713	1.90104	3.41234	3.5983	2.18767	2.19478	3
Tsku	chr7:105499177-105509838	4.81761	4.08407	5.52962	5.87977	6.20449	6.21118	3
Tssk6	chr8:72426113-72427417	-2.1078	-1.90234	-1.92327	-1.43448	-2.43264	-2.20238	3
Txn2	chr15:77745480-77759424	5.3599	5.31753	5.3012	5.95763	4.30028	4.92402	3
Txnip	chr3:96361879-96365780	0.830655	0.507833	0.665922	0.935957	0.12647	0.827501	3
Usp43	chr11:67668024-67735655	-1.58984	-1.78935	-1.43413	-0.392552	-1.81287	-1.14714	3
Vcam1	chr3:115812937-115832606	-0.66919	-1.18978	3.12896	6.30045	3.05111	4.94003	3
Vegfc	chr8:55162885-55271808	-1.06674	-0.821617	-0.0210517	0.0170022	-0.518449	-0.53645	3
Wdr92	chr11:17111895-17135203	4.89564	5.09703	5.19053	5.52372	5.33328	5.25867	3
Wnt11	chr7:105987354-106003257	-3.19617	-3.22085	-2.49018	-2.41772	-2.64226	-2.49782	3
Wnt5b	chr6:119382548-119494365	-1.59638	-2.30264	-1.28286	-1.46179	-1.69552	-1.92385	3
Yipf3	chr17:46385028-46389486	2.67666	2.41803	2.57214	3.27367	1.76427	2.16828	3
Ywhae	chr11:75546388-75579343	4.97439	5.16299	4.94739	5.66066	4.79615	5.01527	3
Ywhag	chr5:136384248-136410511	4.74276	5.28472	4.67826	5.40431	4.65429	4.99263	3
Zbtb17	chr4:141000587-141023852	2.77106	2.90826	3.29179	3.29476	3.42594	3.23739	3
Zc3h12a	chr4:124795657-124805125	-1.86752	-1.58672	-1.13185	2.04841	-0.984313	1.54627	3
Zeb2	chr2:44839153-44968799	-1.61067	-1.03663	-0.894336	0.00859318	-0.712121	-0.762134	3
Zfp275	chrX:70587958-70604419	1.53742	1.41469	2.18195	2.20143	2.1866	1.91595	3
Zfp57	chr17:37138107-37147674	-0.596526	-0.240786	0.0531597	0.851119	0.0179601	0.582445	3
Zfp607	chr7:28645603-28665844	-0.29361	-0.617285	0.069729	0.629843	-0.190376	0.249432	3
Zkscan17	chr11:59299022-59320142	1.88305	1.781	2.34605	2.47978	1.99134	2.01202	3
Zmynd15	chr11:70273123-70279701	-0.212349	-0.593334	1.22731	1.60416	1.03546	1.24034	3
Zswim4	chr8:86734840-86760941	2.89621	2.90505	4.03443	3.9686	3.78657	3.60142	3
0610005C13Rik	chr7:52823164-52830546	1.32515	0.542578	0.971841	0.684509	0.395462	0.261562	4
0610008F07Rik	chr2:163319539-163367457	0.0171444	-0.541251	-0.13446	-0.523363	-0.900005	-0.635705	4
0610009B14Rik	chr12:81787361-81793453	-2.72659	-3.32193	-3.16252	-3.0259	-3.19186	-2.98032	4
0610010B08Rik	chr2:174952492-175261278	-0.173574	-1.74877	-1.88287	-0.226277	-1.31241	-0.935962	4
0610010B08Rik	chr2:176266768-176598837	-0.479363	-0.9969	-0.473423	-0.600118	-1.10026	-0.99959	4
0610040B10Rik	chr5:144090986-144094383	1.5215	1.04783	1.14856	0.47539	0.586202	0.506083	4
100043387	chr2:176083704-176097171	-0.516524	-0.951592	-0.450513	-0.559966	-1.35977	-0.941392	4
100043387	chr2:176493061-176506522	-0.42676	-0.771055	-0.271427	-0.402944	-1.21429	-0.851647	4
1110002L01Rik	chr12:3403882-3426747	3.35437	2.70063	2.98117	2.56396	2.59186	2.47061	4
1110008J03Rik	chr5:121059068-121062598	1.07615	-0.0292669	0.837646	0.815458	0.0510116	0.162171	4
1110019D14Rik	chr6:13821568-13846421	-0.375878	-0.824157	-0.456023	-0.644497	-0.993213	-1.10258	4
1110020A21Rik	chr17:85316521-85357050	0.531684	0.0216647	0.251463	-0.152965	-0.203579	-0.563646	4
1110021L09Rik	chr10:23516791-23547774	-1.30286	-1.96588	-1.58508	-1.78962	-1.91882	-1.76713	4
1110028F11Rik	chr11:87513025-87518829	-1.30516	-2.04976	-1.89143	-1.89896	-2.3109	-2.06687	4
1110038D17Rik	chr10:74969558-74980067	4.97349	3.83918	4.92378	4.53753	4.06165	3.77213	4
1110049F12Rik	chr4:135531516-135543159	3.87897	3.53094	3.67037	3.40123	3.3612	3.15867	4
1110067D22Rik	chr11:20723357-20731111	1.74995	1.4357	1.18374	0.924088	1.15337	0.81134	4
1190002N15Rik	chr9:94418282-94438500	3.94823	3.71688	3.79392	3.39528	3.59363	3.27329	4
1190005I06Rik	chr8:123132501-123158282	2.3697	2.07863	2.33372	2.05065	1.84792	1.63036	4
1300002E11Rik	chr16:21794419-21809112	2.43227	1.77754	2.42595	2.03039	1.60288	1.88475	4
1600002H07Rik	chr17:24352000-24357714	1.09872	0.545421	0.785974	0.538818	0.523642	0.311446	4
1600014C10Rik	chr7:38968235-38982584	3.66696	3.02881	3.8328	3.2482	3.12916	2.84861	4
1600014C23Rik	chr17:45869812-45870793	1.35	0.519974	0.889915	0.870681	0.475893	0.743526	4
1700001C19Rik	chr17:47549682-47574324	-0.682583	-1.00395	-0.807695	-0.969877	-1.38142	-0.973886	4
1700003E16Rik	chr6:83106397-83112969	-1.98718	-2.2436	-2.15285	-2.02403	-2.61886	-2.13793	4
1700003F12Rik	chr2:154374639-154375784	-2.22735	-2.20248	-2.43044	-2.46119	-2.91392	-2.56061	4
1700010I14Rik	chr17:9181197-9201184	-0.78441	-1.40958	-1.30981	-1.47137	-1.65208	-1.33099	4
1700013G23Rik	chr11:59760393-59761649	-2.61231	-2.79485	-3.00303	-3.32193	-2.53932	-3.10625	4
1700013N18Rik	chr5:108259271-108260783	-1.55401	-2.49295	-2.11333	-2.43695	-2.66662	-2.35898	4
1700017B05Rik	chr9:57100128-57110406	3.452	2.84105	3.36928	3.51085	2.44836	2.69989	4
1700029J11Rik	chr2:172298053-172299816	-0.592711	-1.13048	-0.416592	-1.22968	-0.843799	-0.861601	4
1700034I23Rik	chr3:40704120-40706465	-2.53351	-2.93719	-2.98229	-2.9484	-3.18447	-3.05271	4
1700042O10Rik	chr11:11768125-11785324	-1.5167	-3.1822	-1.76506	-2.00939	-3.1662	-2.86889	4
1700048M11Rik	chr16:92308960-92312711	-2.16455	-2.97519	-2.62574	-2.30146	-3.32193	-2.56164	4
1700048O20Rik	chr9:121846392-121856134	-2.09677	-1.90884	-2.25295	-2.36525	-2.21544	-2.76751	4
1700052K11Rik	chr11:105040334-105042747	0.0347038	-0.186049	-0.183324	-0.214817	-0.579478	-0.564012	4
1700054O13Rik	chrX:9424072-9424626	-2.19205	-2.53404	-2.64388	-3.06032	-3.32193	-2.70988	4
1700056E22Rik	chr1:185856910-185857877	0.479442	0.326817	0.10696	-0.308656	-0.556809	-0.429619	4
1700066B19Rik	chr18:35886642-35890523	-1.39262	-1.93786	-1.81378	-2.04191	-2.15652	-1.87179	4
1700066M21Rik	chr1:57434463-57442266	1.86443	1.36762	1.65546	1.45212	1.26714	1.16556	4
1700088E04Rik	chr15:78965084-78971681	1.36096	0.869743	1.07768	1.36621	0.591558	0.789041	4
1700091E21Rik	chr18:64317377-64436834	-2.48153	-3.08369	-3.07678	-2.94762	-2.5876	-2.82334	4
1700092C10Rik	chr14:69782855-69789900	-2.11488	-3.32193	-2.74901	-2.79825	-2.91418	-3.12509	4
1700094J05Rik	chr10:75851759-75864252	-2.6696	-3.17524	-3.32193	-2.93209	-3.20023	-2.83279	4
1700096K18Rik	chr5:25035835-25037284	-0.12901	-0.441472	-0.322659	-0.415659	-0.698678	-0.774438	4
1700101I11Rik	chr6:129482201-129483302	-1.06182	-1.49347	-0.977623	-1.59176	-1.74582	-2.14948	4
1700102H20Rik	chr17:3557823-3559863	-2.34273	-3.32193	-2.44722	-2.64577	-2.29256	-3.32193	4
1700106N22Rik	chr17:85490039-85857920	-0.589143	-0.790521	-0.5854	-0.711205	-0.882117	-1.4832	4
1700108F19Rik	chr14:77077374-77086915	-2.70472	-3.32193	-2.82112	-2.99903	-3.06126	-2.85946	4
1700119H24Rik	chr16:34935940-34939415	-1.18719	-1.99961	-0.469199	-0.758367	-1.80575	-2.36775	4
1810008I18Rik	chr7:72948937-72951109	4.08839	3.55452	3.86791	3.83352	3.49767	3.56742	4
1810010H24Rik	chr11:106889536-106891756	-1.10518	-1.54497	-1.59397	-1.70326	-1.84978	-1.72227	4
1810011O10Rik	chr8:25548087-25549418	1.75231	0.532057	1.55605	1.08966	0.59611	0.114573	4
1810012K16Rik	chr8:23509192-23510063	-2.14379	-2.51922	-3.32193	-3.0533	-3.07542	-3.11276	4
1810013A23Rik	chr17:28408652-28410108	-2.96032	-2.9164	-2.22094	-2.94857	-3.32193	-3.32193	4
1810014B01Rik	chr10:86148271-86152699	-0.452337	-0.699845	-0.574348	-0.986809	-0.935885	-1.06252	4
1810019D21Rik	chr8:108659299-108662622	1.22894	1.23672	0.862401	0.632505	0.514361	0.567823	4
1810021B22Rik	chr15:88901627-88906284	-1.84813	-2.6633	-2.50193	-2.80719	-2.50829	-2.16121	4
1810034E14Rik	chr13:64350007-64369453	0.821043	0.167228	0.819974	0.343643	-0.0734707	0.0142771	4
1810049H13Rik	chr11:120317917-120319377	1.57925	1.22308	1.33668	1.305	1.11785	0.884384	4
1810053B23Rik	chr16:93343960-93359788	-1.41542	-2.83961	-2.12509	-2.76672	-2.56046	-2.48486	4
1810063B05Rik	chr8:128946400-128949335	3.64981	3.04374	3.5099	3.19151	3.14618	2.83895	4
2010001E11Rik	chr10:39640187-39646729	-2.17886	-2.38491	-2.38552	-2.45526	-2.81591	-2.49767	4
2010001M06Rik	chr5:135487991-135489027	-2.20078	-2.26745	-2.43018	-2.20591	-2.26372	-3.32193	4
2010003K15Rik	chr10:25247748-25256078	2.99344	2.24136	2.72022	2.20286	2.20739	2.14897	4
2010003O02Rik	chr4:40216611-40217254	3.08216	2.67476	2.96733	2.70154	2.73317	2.34017	4
2010015L04Rik	chr4:154783298-154817219	-0.82298	-1.13504	-1.45985	-1.0045	-1.13065	-0.988221	4
2010107G23Rik	chr10:61570403-61573761	1.4987	1.17762	1.35296	1.07351	0.9613	0.861975	4
2010109A12Rik	chr5:93635543-93642500	-1.32308	-2.36203	-1.73251	-2.58536	-1.82073	-1.31496	4
2010111I01Rik	chr13:63116293-63400964	1.94773	2.01097	1.63014	1.33632	1.63113	1.58833	4
2010204K13Rik	chrX:6988942-7000114	1.58741	1.31436	1.35416	1.28267	1.12335	0.885249	4
2210013O21Rik	chrX:150158096-150175839	-1.66305	-1.36338	-1.35202	-1.55359	-1.06261	-1.89052	4
2210016L21Rik	chr5:115392210-115398549	2.46043	2.02264	2.43387	2.12377	1.78735	1.68387	4
2210020M01Rik	chr11:115761452-115767583	-1.66876	-1.60714	-1.99779	-1.29807	-2.04238	-2.26918	4
2210021J22Rik	chr15:85637401-85642127	2.99335	2.48214	2.66896	2.46321	2.50179	2.18803	4
2210404O07Rik	chr10:80855808-80857824	-1.60142	-2.08461	-2.25929	-2.45728	-2.91879	-1.92043	4
2210417A02Rik	chr5:149553415-149554715	-1.02632	-2.16288	-0.807607	-1.02928	-1.06691	-2.12341	4
2310001K24Rik	chr2:163298280-163298739	-1.686	-2.02435	-1.32065	-2.97146	-2.14433	-2.0934	4
2310007B03Rik	chr1:95047931-95057525	-1.64689	-2.10418	-2.12656	-2.30358	-2.57631	-2.58225	4
2310014F07Rik	chr9:50296903-50312910	-1.21058	-1.57704	-1.09586	-1.24121	-1.67961	-1.80926	4
2310014L17Rik	chr7:13512764-13516421	0.395138	-0.0845439	-0.143554	-0.0584207	-0.969039	-0.384587	4
2310015B20Rik	chr10:69667414-69682459	-2.67005	-2.93608	-3.32193	-3.32193	-2.90067	-3.32193	4
2310034G01Rik	chr19:46422690-46423478	-2.00621	-2.65415	-2.38334	-2.23862	-2.28362	-2.55108	4
2310034O05Rik	chr5:100639710-100647068	-0.0388283	-0.900332	-0.177408	-0.59854	-1.46921	-1.0947	4
2310040G24Rik	chr6:86433369-86438221	1.88908	1.66107	1.81842	1.70339	1.53821	1.19205	4
2310046K01Rik	chr2:151822246-151834994	-1.90006	-2.66166	-2.32943	-2.31921	-2.40476	-2.67272	4
2310046O06Rik	chr9:57385334-57390994	1.63699	1.31002	1.48288	1.47396	0.934322	0.958956	4
2410075B13Rik	chr15:75810301-75812715	-1.6847	-1.98203	-1.89474	-1.83735	-2.52431	-2.14062	4
2510003D18Rik	chr3:153513337-153515388	-1.48205	-1.42025	-1.5814	-1.17781	-0.739444	-1.90709	4
2510003E04Rik	chr10:62021217-62041205	1.38318	0.952439	1.18073	1.16762	0.788512	0.850723	4
2510049J12Rik	chr6:115533564-115542594	2.29075	1.58373	2.09295	1.92191	1.32861	1.47234	4
2610008E11Rik	chr10:78527118-78560345	-0.670165	-0.889371	-0.678832	-0.892792	-1.22032	-1.33874	4
2610019F03Rik	chr8:13952007-13974777	1.69438	1.53052	1.48544	1.30269	1.21721	0.988361	4
2610044O15Rik	chr17:95214078-95233760	0.488057	-0.184721	0.318269	0.24467	-0.099927	-0.322879	4
2610204G22Rik	chr4:155135300-155137669	-1.81769	-2.38107	-2.1104	-2.37897	-2.06484	-2.67999	4
2610306M01Rik	chr6:86798400-86799434	1.59377	1.21256	1.34542	1.22498	1.00418	0.933144	4
2610507I01Rik	chr11:59011294-59015933	1.00731	-0.008709	0.66436	0.577332	-0.29114	-0.174359	4
2610524H06Rik	chr5:115271945-115273477	-0.582054	-1.17686	-0.823147	-1.33504	-1.06951	-1.16614	4
2610528J11Rik	chr4:118199879-118202822	-1.23797	-1.92863	-1.7549	-1.80237	-1.75906	-1.92274	4
2810008D09Rik	chr11:116938096-116940269	3.13274	2.49016	2.99888	3.0151	2.48292	2.60125	4
2810055F11Rik	chr12:73174414-73186300	1.58967	0.976445	1.22671	0.794393	1.06541	0.826294	4
2810403D21Rik	chrX:106029816-106082235	-1.50069	-1.66221	-1.69263	-1.26754	-1.41866	-2.22624	4
2810459M11Rik	chr1:87942437-87952031	1.59199	1.1633	1.13571	0.951273	0.383141	0.370522	4
2900005J15Rik	chr5:24606792-24608825	-0.00936344	-0.782189	-0.36069	-0.205594	-1.15002	-0.909656	4
2900009J06Rik	chr1:129650193-129670631	2.11051	1.79204	2.09792	2.05346	1.50367	1.60255	4
2900026A02Rik	chr5:113515342-113592333	2.69643	2.40062	2.203	2.26481	1.69241	1.71664	4
3000002C10Rik	chr9:109732667-109733945	-0.688433	-0.846781	-0.805582	-0.364134	-1.24997	-1.3304	4
3110007F17Rik	chrX:120217167-120256902	-1.36441	-1.79993	-1.82544	-1.66348	-1.96696	-2.55478	4
3110021A11Rik	chr6:119798210-119799034	-1.18346	-1.32672	-1.70096	-2.28784	-1.50853	-1.68458	4
3110045C21Rik	chr1:171899539-171902527	-0.686586	-1.57555	-1.05465	-1.05844	-1.8337	-1.97316	4
3110056O03Rik	chr10:80318019-80331453	1.8176	1.69563	1.65569	1.37407	1.24256	1.22254	4
3110057O12Rik	chr3:40698198-40740229	0.580723	-0.020608	0.526527	0.108325	-0.241473	0.00209907	4
3300002I08Rik	chr2:150136672-150188501	-1.34399	-1.49568	-1.37643	-2.45631	-1.52018	-1.67537	4
3300005D01Rik	chr17:5798656-5803242	0.420117	-0.258326	-0.0474329	-0.251685	-0.674858	-1.44418	4
4632428C04Rik	chr16:30008752-30021516	-1.51204	-2.00004	-1.82662	-2.46203	-1.97384	-2.11561	4
4732416N19Rik	chr6:148160809-148184185	-1.34252	-1.87248	-1.98221	-1.58167	-1.66265	-2.04557	4
4732491K20Rik	chr17:12511718-12520116	-0.156224	-0.487392	-0.0298193	-0.362918	-0.754067	-0.943023	4
4831440E17Rik	chr5:25005614-25010291	-2.10274	-2.76061	-2.33941	-2.55533	-2.9323	-2.74011	4
4833418N02Rik	chr17:87674225-87682154	-0.678914	-1.45617	-1.249	-1.20733	-1.30757	-1.48194	4
4833422C13Rik	chr13:91841269-91881477	1.04375	-0.358292	0.3244	0.078658	-0.858945	-0.782534	4
4921530L18Rik	chr2:13991959-13995561	0.0857708	0.0239259	-0.00121668	-0.235978	-0.280833	-0.605317	4
4921531C22Rik	chr2:179711557-179713718	-0.619146	-1.22303	-0.667708	-0.703925	-0.722456	-0.860355	4
4930412C18Rik	chr4:9697731-9750558	-0.912614	-1.32627	-1.10202	-1.27197	-1.34654	-1.60071	4
4930414N06Rik	chr19:45046606-45059040	-1.94563	-2.14747	-1.29503	-2.20961	-2.30958	-2.50893	4
4930429B21Rik	chr3:32264410-32266360	-1.08348	-1.17945	-1.60809	-1.67312	-1.68358	-1.29113	4
4930432K21Rik	chr8:86671936-86696496	-1.41944	-1.75139	-1.72457	-1.83942	-1.84131	-2.11116	4
4930449E18Rik	chr19:57348449-57351542	-2.67503	-2.88098	-3.32193	-3.32193	-3.32193	-3.32193	4
4930481A15Rik	chr19:5406873-5422847	0.348729	-0.112007	0.238819	-0.0559251	-0.0335683	-0.353548	4
4930483K19Rik	chr10:76008615-76024971	-0.803383	-1.31245	-0.762322	-0.795607	-1.44672	-1.19261	4
4930509E16Rik	chr9:72366056-72379665	-2.62769	-3.19677	-3.32193	-2.82299	-2.92049	-2.64787	4
4930511M06Rik	chr18:57705014-57712051	-2.36075	-2.8959	-2.56242	-2.69078	-3.06807	-2.42656	4
4930515G01Rik	chr5:115223741-115224992	-1.1549	-1.9059	-1.37226	-1.68718	-1.5536	-1.4854	4
4930539E08Rik	chr17:29033339-29052269	-1.71273	-2.02103	-1.80689	-2.1913	-2.1163	-2.60242	4
4930546K05Rik	chr9:41990320-42017314	-1.30897	-2.10449	-1.92935	-2.08622	-2.18211	-2.30913	4
4930550C14Rik	chr9:53213390-53240908	-1.58189	-2.04912	-1.8344	-2.27619	-1.69394	-2.26568	4
4930556M19Rik	chr15:10644590-10719878	0.14286	-0.182162	-0.0551368	-0.26431	-0.541463	-0.431385	4
4930557A04Rik	chrX:9426828-9427378	-2.07613	-3.32193	-2.63929	-2.86523	-2.75373	-3.32193	4
4930564G21Rik	chr10:119183117-119198755	-2.69114	-3.32193	-3.32193	-3.13051	-2.90755	-3.32193	4
4930568K20Rik	chr5:124679733-124687146	-2.05237	-1.97641	-2.26512	-2.66803	-2.87875	-2.77478	4
4930579G18Rik	chr14:55269347-55273937	-1.76424	-2.15192	-2.05593	-1.89133	-2.51225	-2.11152	4
4930579G22Rik	chr5:130384409-130387151	-1.56586	-2.17887	-1.27401	-1.71914	-1.8495	-1.84931	4
4930579G24Rik	chr3:79433000-79436741	-0.165305	-0.735468	0.144916	-0.277796	-0.644121	-0.783896	4
4930583K01Rik	chr7:125387420-125389065	-2.51642	-2.8453	-2.5728	-2.63831	-2.22266	-3.32193	4
4931406H21Rik	chr14:26406289-26410147	-0.614394	-1.67401	-0.961623	-1.0385	-2.36968	-1.81571	4
4931408A02Rik	chr16:90831103-90905130	-0.412937	-1.18251	-0.507349	-0.518288	-1.40813	-1.52702	4
4931408D14Rik	chr19:37332918-37338585	0.152288	-1.48854	-0.638978	-1.37773	-2.22988	-2.24176	4
4931414P19Rik	chr14:55202499-55224745	-0.906682	-1.54027	-0.928654	-1.03092	-1.34865	-1.50515	4
4933405D12Rik	chr3:122585509-122627034	-2.19917	-2.27839	-2.63093	-2.41299	-2.93473	-2.68263	4
4933407H18Rik	chr5:33721344-33762403	0.314984	0.0298358	0.201508	0.143046	-0.272682	-0.172326	4
4933407K13Rik	chrX:72970796-73010038	-0.499136	-0.734783	-0.639696	-0.997973	-1.00505	-1.32025	4
4933421O10Rik	chr4:33114113-33118298	-0.800482	-1.11682	-0.960055	-0.90115	-1.39861	-1.18653	4
4933431E20Rik	chr3:107691767-107699131	-0.777198	-1.8293	-0.614043	-0.530032	-1.75464	-1.66857	4
4933431G14Rik	chr6:72070206-72073191	-1.76181	-3.20468	-2.54385	-2.24351	-3.13029	-3.19338	4
4933433P14Rik	chr12:106923561-106941267	3.06787	2.47015	3.34222	2.76091	2.58031	2.32609	4
4933436C20Rik	chr8:94849931-94880019	-2.25125	-2.33079	-2.28197	-2.49025	-2.49202	-2.99629	4
5031434O11Rik	chr3:51363678-51371038	-2.0665	-2.93677	-2.78843	-2.76181	-2.90429	-2.85327	4
5033406O09Rik	chr12:113180201-113182693	2.38282	2.09016	2.27904	2.10872	1.67904	1.70389	4
5430407P10Rik	chr2:6019545-6051231	0.119505	-0.748606	0.396714	0.0477984	-0.589419	-0.407598	4
5430435G22Rik	chr1:133585271-133610041	-0.270777	-1.35645	-0.641445	-0.774741	-2.36323	-1.679	4
5730403B10Rik	chr16:4765460-4789935	3.90236	3.48679	3.68666	3.56965	3.29338	3.2171	4
5730405O15Rik	chrX:12619140-12622421	-0.892757	-1.30855	-1.48125	-1.40943	-0.786633	-1.04695	4
5730409E04Rik	chr4:126287097-126291615	1.50847	0.776569	1.14314	1.26326	0.492649	0.425071	4
5730480H06Rik	chr5:48786811-48805533	-1.34929	-1.96306	-1.54137	-1.68183	-2.11544	-1.65995	4
5730559C18Rik	chr1:138110098-138130857	-1.83959	-2.47391	-2.00323	-2.08496	-1.66281	-2.03472	4
5730577I03Rik	chr9:20411918-20421715	-2.30212	-2.63728	-2.52421	-2.48889	-2.90395	-2.98719	4
6030407O03Rik	chr1:73664954-73911040	-1.63247	-2.04764	-2.03816	-2.38494	-2.02815	-2.12385	4
6030498E09Rik	chrX:36125956-36315865	-1.07919	-2.11322	-1.23104	-1.6782	-2.0939	-2.02659	4
6330418K02Rik	chr5:138705272-138707889	-1.3336	-2.61236	-1.89863	-1.47324	-2.23073	-2.76092	4
6330545A04Rik	chr4:140769870-140776029	-2.18564	-3.04031	-2.07316	-2.31611	-1.73873	-2.57758	4
6430531B16Rik	chr7:147158201-147164654	-1.92331	-2.6002	-2.20012	-2.22039	-2.78568	-2.16908	4
6430548M08Rik	chr8:122638051-122689207	0.945864	0.875954	0.726055	0.331604	0.352473	0.267382	4
6430550D23Rik	chr2:155826178-155833713	-1.56338	-2.19737	-2.38168	-1.75806	-2.25978	-2.07719	4
6430706D22Rik	chr1:90159687-90165983	2.15881	1.58349	2.1948	2.11021	1.5325	1.71161	4
8430408G22Rik	chr6:116600701-116602865	4.00777	2.56832	3.58278	3.55667	2.67483	3.78729	4
8430419L09Rik	chr6:135148004-135186258	0.737599	0.399194	0.530398	0.456234	-0.0241155	0.0359779	4
9030617O03Rik	chr12:102017332-102110820	2.84902	2.27274	2.61096	2.5292	1.94739	2.04111	4
9030624G23Rik	chr12:24728066-24782134	-0.118847	-0.0832134	-0.566827	-0.437857	-0.30774	-0.80631	4
9130409I23Rik	chr1:182981367-182990798	-0.291405	-0.724431	-0.649236	-0.736203	-0.926413	-0.434864	4
9230114K14Rik	chr5:52581919-52589223	0.0649403	-0.598093	-0.474192	-0.863947	-0.831842	-1.08968	4
9230116N13Rik	chr1:138308492-138312096	-2.11871	-2.50552	-2.55501	-2.39111	-2.60121	-2.7799	4
9330175E14Rik	chr8:96957026-96959003	-2.18261	-2.5116	-2.67773	-2.40338	-2.84643	-2.74759	4
9430018G01Rik	chr6:43392427-43424317	-2.45285	-2.87495	-2.8126	-2.85648	-2.84014	-3.1347	4
9430038I01Rik	chr7:144567251-144602439	1.00673	0.740883	0.847972	0.823101	0.279885	0.922476	4
9430076C15Rik	chr6:53237288-53347210	0.106642	-0.162096	-0.296924	-0.420588	-0.678286	-0.69637	4
9430083A17Rik	chr13:51193106-51196096	-1.97716	-2.37276	-2.49145	-2.65123	-2.77434	-2.6511	4
9530077C05Rik	chr9:22216020-22249123	-1.96868	-1.98355	-2.44768	-2.5154	-2.59577	-2.63141	4
9930111J21Rik1	chr11:48759651-48792883	0.44111	-0.338704	-0.0808398	-1.24275	-0.59455	-1.12175	4
9930111J21Rik2	chr11:48779318-48792900	-2.01746	-2.53573	-2.7376	-2.63497	-2.66627	-2.62638	4
9930111J21Rik2	chr11:48851161-48864744	-0.152171	-0.789898	-0.828756	-1.38763	-1.16886	-1.36334	4
A030009H04Rik	chr11:69154270-69156149	-1.52136	-1.48271	-1.51637	-1.7856	-2.26191	-2.2527	4
A130022J15Rik	chr6:97060937-97098877	2.04901	1.67343	1.79984	1.57936	1.36782	1.32602	4
A1cf	chr19:31943250-32023896	0.0172967	-0.592444	0.0692835	0.172005	-0.46427	-0.515522	4
A230050P20Rik	chr9:20673085-20678751	2.44959	2.0669	2.16168	1.80689	1.68401	1.67809	4
A330040F15Rik	chr19:12660357-12671056	-0.36535	-0.873049	-1.07326	-0.62346	-1.43884	-1.30657	4
A430105I19Rik	chr2:118579880-118588397	0.796348	-0.270146	0.467702	-0.170391	-1.06672	-0.988507	4
A630095N17Rik	chr1:75216669-75228668	-1.28006	-1.56346	-1.45649	-2.0345	-2.06478	-2.14123	4
A730020M07Rik	chr3:121337855-121349371	0.191653	0.0133266	0.219122	-0.0615818	-0.398611	-0.576767	4
A730036I17Rik	chr2:129044704-129061342	-2.41666	-3.05421	-2.64406	-2.74255	-2.97267	-3.00912	4
A830010M20Rik	chr5:107926763-107941575	-0.704144	-1.14215	-1.05197	-1.12493	-1.27096	-1.36151	4
A830052D11Rik	chr18:32518710-32537938	0.0470298	-0.421538	-0.148418	-0.749203	-0.622043	-0.667322	4
A830093I24Rik	chr12:4753021-4776073	-1.25102	-1.81362	-1.4764	-1.49401	-1.60047	-1.92216	4
A930001C03Rik	chr19:4439322-4448325	0.41861	0.0283101	0.366833	-0.190157	-0.0864053	-0.206644	4
A930005H10Rik	chr3:115584496-115591048	2.43686	2.23471	2.05911	1.82826	2.21975	1.97692	4
A930013F10Rik	chr8:23744856-23747281	-1.33025	-1.87811	-1.72077	-1.55364	-2.3322	-1.60728	4
A930018P22Rik	chr2:103962925-103964903	-1.66667	-2.00028	-1.43649	-1.55103	-2.13475	-2.37938	4
A930024E05Rik	chr5:123439362-123448350	-1.82069	-2.54219	-1.82929	-1.87884	-2.91974	-2.459	4
AA465934	chr11:83105200-83108139	-1.0622	-1.3206	-2.4031	-2.42542	-2.8271	-2.16257	4
AA543186	chr2:25182969-25188091	-0.617462	-0.844453	-0.500085	-1.24595	-0.822807	-1.06497	4
AA986860	chr1:132628552-132641199	1.49408	0.504612	0.89244	0.631859	-0.397419	-0.0608232	4
Abca8b	chr11:109794719-109857130	1.3204	0.864157	1.36285	1.13245	0.703765	0.821273	4
Abca9	chr11:109962135-110029467	-2.21871	-2.73904	-2.62537	-2.84779	-2.95761	-2.88187	4
Abcb9	chr5:124511865-124545807	-1.97332	-2.61789	-2.19096	-2.13527	-2.77917	-2.46322	4
Abcc12	chr8:89028739-89090489	-0.474731	-1.14357	-0.796458	-1.25346	-1.40325	-1.64679	4
Abcc2	chr19:43856797-43912708	4.11418	3.72568	4.24623	4.3437	3.52388	3.58226	4
Abcd4	chr12:85943480-85958416	1.83466	1.48333	1.51613	1.65327	0.951742	1.1858	4
Abcg8	chr17:85082470-85099673	-1.14776	-1.93932	-1.55626	-1.43743	-1.81302	-1.94838	4
Abhd14b	chr9:106350970-106355249	4.09464	3.62798	3.84599	3.68225	3.49599	3.54314	4
Abhd15	chr11:77328618-77334130	0.213305	-0.295437	0.511324	0.534061	-0.641455	-0.415325	4
Abhd6	chr14:8835415-8889069	3.23439	2.83203	3.18438	3.30713	2.46243	2.70921	4
Ablim3	chr18:61959046-62071506	0.706752	0.060421	0.405135	0.0926497	-0.13937	-0.123274	4
Acbd4	chr11:102963001-102973513	2.42471	1.6507	2.57457	2.22714	1.84397	1.50614	4
Acbd7	chr2:3253439-3258269	-2.71224	-3.32193	-2.70596	-3.32193	-3.07145	-3.32193	4
Acot12	chr13:91881125-91925753	3.96015	3.50918	3.77828	3.44813	3.57522	3.36754	4
Acot4	chr12:85379328-85385673	1.29935	0.689884	0.999967	0.425237	0.257282	0.334824	4
Acot5	chr12:85410274-85416969	1.91693	0.845303	0.910418	0.412784	0.467892	0.0484923	4
Acot6	chr12:85441603-85450733	1.20818	0.884804	0.710374	0.078238	0.144315	-0.0502551	4
Acpl2	chr9:96723761-96789841	0.411572	-0.701082	0.0866	-0.415252	-0.942397	-1.12675	4
Acss3	chr10:106373219-106560720	-1.37092	-1.76937	-1.54959	-1.65145	-1.68364	-2.02617	4
Actc1	chr2:113873024-113878547	-1.9339	-2.94346	-1.87582	-2.29311	-2.92728	-2.79588	4
Actr5	chr2:158450648-158464947	0.840108	0.672909	0.796286	0.737226	0.219763	0.478828	4
Actr6	chr10:89174717-89195040	1.84284	1.11032	1.72441	1.45243	1.10076	0.965236	4
Acvrl1	chr15:100958967-100975767	-0.50604	-0.952822	-0.986148	-0.592107	-1.28852	-0.808084	4
Acy1	chr9:106335326-106340567	2.89503	2.55428	2.63734	2.74703	2.30098	2.35212	4
Acyp1	chr12:86613347-86621385	3.20865	2.72585	3.07549	2.77735	2.93061	2.60637	4
Adal	chr2:120967876-120982414	1.59929	1.2023	1.50959	1.36417	1.067	0.987756	4
Adamtsl5	chr10:79803460-79811191	-0.0869937	-0.621208	-0.88844	-0.544888	-0.895123	-1.15879	4
Adap2	chr11:79967663-79992329	1.24723	0.973251	1.0076	0.679864	0.732648	0.613306	4
Adc	chr4:128609389-128639661	0.0964986	0.526141	-0.472132	-0.746628	-0.386004	-0.672017	4
Adcy9	chr16:4287544-4419587	1.28976	1.12023	0.790861	0.608167	0.623917	0.46524	4
Adh6-ps1	chr3:138037084-138051255	0.293741	-0.144769	0.0321887	-0.23426	-0.245043	-0.424593	4
Adh7	chr3:137880736-137895006	-0.859459	-1.42714	-1.31721	-1.30001	-1.64135	-1.33287	4
Adig	chr2:158328347-158333934	-0.821499	-0.968074	-1.61612	-2.01267	-1.12678	-1.4013	4
Adora1	chr1:136095798-136132008	-0.388146	-0.334131	-0.937996	-1.06957	-1.14295	-0.899593	4
Adrb2	chr18:62337469-62339613	1.38226	-0.574167	1.04051	0.827938	-0.506429	-0.555038	4
Afp	chr5:90919739-90937933	-0.320176	-0.768407	-0.555205	-0.488072	-0.866487	-1.05245	4
Agfg2	chr5:138092081-138125921	3.6215	1.97524	2.99934	2.52927	1.81386	1.93893	4
Agphd1	chr9:54765096-54797731	-2.24868	-2.81859	-2.77547	-2.74504	-2.79823	-2.83505	4
Agtr1a	chr13:30428224-30474736	-0.463297	-1.16384	-0.773915	-1.2072	-1.24054	-1.46503	4
Ahdc1	chr4:132567420-132634025	0.508431	0.244622	0.00125753	0.0853092	-0.416482	-0.337474	4
AI413582	chr17:27700713-27702672	4.52235	3.96983	4.49144	4.1773	4.02134	3.91243	4
AI462493	chr19:8954503-8955423	2.99545	2.70892	2.92446	2.71561	2.39444	2.36759	4
AI463170	chr12:77647958-77648912	-0.718414	-1.16124	-1.31829	-0.998806	-1.28565	-1.95684	4
AI464131	chr4:41442633-41450108	0.263246	-0.28497	0.119961	-0.141028	-0.683743	-0.487304	4
AI661453	chr17:47573587-47607587	1.18806	0.901526	0.677803	0.619241	-0.0296969	0.199379	4
Aip	chr19:4114445-4125827	2.17638	2.16581	2.00808	2.4911	1.54286	1.96047	4
Airn	chr17:12934176-13052750	-0.77154	-1.04115	-0.675636	-1.38144	-0.950061	-1.19404	4
Akap14	chrX:34690692-34708837	-2.61756	-2.78912	-2.87645	-2.60043	-3.02591	-3.26811	4
Akr1b3	chr6:34253929-34267489	-1.60074	-2.19334	-2.17502	-3.32077	-2.1035	-3.32053	4
Akr1c14	chr13:4058836-4089668	1.8047	0.958261	1.74909	1.50778	1.02707	1.14905	4
Akr1c19	chr13:4232985-4247605	1.85011	1.21457	1.93574	1.60715	1.19211	1.20116	4
Akr1c20	chr13:4506404-4522579	1.11994	0.504446	0.869682	1.03333	0.628151	0.726193	4
Akr7a5	chr4:138866658-138874701	4.65512	4.30841	4.58462	4.62707	3.94522	4.23905	4
Aldh1a1	chr19:20676471-20717952	6.31253	5.7147	6.4556	6.28361	5.53315	5.55189	4
Aldh1b1	chr4:45811893-45817480	-0.0368886	-0.852798	-0.095139	-0.514353	-0.509565	-0.525404	4
Aldh3b1	chr19:3913490-3929716	-0.490112	-0.547038	-0.478509	-0.697023	-1.20752	-0.813811	4
Aldh8a1	chr10:21097105-21116384	2.16203	1.1893	1.70888	1.51527	1.19178	1.12641	4
Alpl	chr4:137297646-137352292	1.28051	0.87825	1.19732	1.14209	0.627642	0.693531	4
Amd1	chr10:40007263-40021994	2.195	1.98882	-0.934967	1.92843	2.13817	-0.139531	4
Amica1	chr9:44887265-44916614	-2.15023	-2.82869	-2.71605	-2.71297	-2.61739	-2.67644	4
Amigo3	chr9:107955489-107958032	-0.209105	-0.818376	-0.308552	-0.408995	-0.979879	-0.61204	4
Amot	chrX:141880966-141921589	-0.761047	-1.29259	-1.11433	-1.24659	-1.68555	-1.57753	4
Amotl2	chr9:102620133-102635747	4.05413	3.46465	3.55993	3.42809	3.25932	3.39612	4
Angptl2	chr2:33071480-33103234	-0.0225951	-0.519167	-0.170132	-0.418096	-0.707295	-0.83464	4
Ank3	chr10:68996455-69490184	-0.727816	-1.56702	-1.33086	-1.52887	-1.78085	-1.63922	4
Ankrd10	chr8:11611582-11635754	1.98483	1.54433	1.66845	1.33222	1.09339	1.00285	4
Ankrd23	chr1:36587378-36592574	2.27676	1.38538	1.6543	0.993656	0.513234	0.343983	4
Ankrd24	chr10:81091284-81110357	-0.711041	-0.968199	-1.11452	-1.31664	-1.21469	-0.992644	4
Ankrd37	chr8:47082261-47085204	3.17141	2.78182	2.65478	2.48019	2.5349	2.90393	4
Ankrd39	chr1:36595017-36604046	1.36384	0.568969	1.03942	0.797532	0.215066	0.308922	4
Ankrd55	chr13:113078658-113174210	0.58794	0.660985	0.162412	-0.168233	0.190985	-0.217171	4
Ankrd9	chr12:112213562-112217231	-0.506051	-1.07942	-0.610089	-1.07228	-1.54941	-1.74299	4
Anks4b	chr7:127317371-127327230	3.15752	1.43511	2.77075	2.58811	1.24506	1.43864	4
Anln	chr9:22135657-22193650	-0.912548	-1.3712	-1.31654	-1.58292	-2.05491	-2.06759	4
Anubl1	chr6:116214252-116279644	1.07095	0.341687	1.17417	0.675166	0.0939359	0.490048	4
Aox1	chr1:58086812-58163254	2.62351	2.02068	2.84254	2.73616	2.06789	1.9778	4
Apbb3	chr18:36830812-36839020	3.58126	3.02028	3.43632	3.35237	2.6667	3.11024	4
Apcdd1	chr18:63081980-63112849	-2.69765	-3.27249	-2.98761	-2.90633	-3.22374	-3.28824	4
Apeh	chr9:107987744-107996811	2.84659	2.69868	2.79297	2.89302	2.25788	2.43009	4
Aph1b	chr9:66623293-66643230	-0.842337	-1.50708	-1.11631	-1.23365	-1.4671	-1.61405	4
Aph1c	chr9:66662800-66682513	-2.07534	-2.42656	-2.41527	-2.36175	-2.38598	-2.69722	4
Apoo-ps	chrX:91612462-91643541	-0.882251	-1.63096	0.661944	-0.562886	0.998948	-1.7919	4
Appl2	chr10:83062778-83111409	1.88989	1.30051	1.59636	1.52858	1.14751	1.34613	4
Areg	chr5:91568640-91577458	3.98624	3.24309	3.57385	3.9693	2.95727	3.20428	4
Arg1	chr10:24635012-24647276	8.49383	7.79208	8.3251	8.21685	7.84861	7.98164	4
Arhgap18	chr10:26492317-26638454	1.23899	1.18341	1.03215	0.691202	0.857131	0.622694	4
Arhgap24	chr5:102910409-103326956	-2.10675	-2.25231	-2.75057	-2.73293	-2.30626	-2.53058	4
Arhgap27	chr11:103192797-103225006	0.359445	-0.201127	0.480299	0.674121	-0.640888	-0.556646	4
Arhgap4	chrX:71139690-71156637	-1.60187	-2.20658	-1.54054	-1.98105	-1.93534	-1.84237	4
Arhgap6	chrX:165233030-165742367	-0.0100901	0.39524	-0.412303	-0.617558	-0.127687	-0.758928	4
Arhgdig	chr17:26336127-26338295	-2.45628	-2.91653	-3.02731	-2.76741	-3.20479	-3.13756	4
Arhgef10	chr8:14911716-15001085	0.0135524	-0.0914038	-0.380577	-0.717168	-0.636514	-0.728092	4
Arhgef16	chr4:153652578-153674004	0.434999	0.301314	0.594168	0.383625	0.332112	-0.159195	4
Arhgef18	chr8:3393007-3456600	3.38735	2.71453	3.1813	2.92819	2.40623	2.43081	4
Arhgef19	chr4:140798798-140813477	-1.2971	-1.9069	-1.3681	-1.27207	-2.28899	-1.85828	4
Arhgef37	chr18:61653447-61696190	-1.04505	-1.66982	-1.64445	-1.55423	-2.08427	-1.93688	4
Arhgef5	chr6:43215642-43239319	4.32661	3.94871	4.13149	4.06982	3.70801	3.64882	4
Arl16	chr11:120325639-120328914	1.29326	0.679139	1.201	0.89388	0.865659	0.635949	4
Arl2	chr19:6134388-6141137	2.00906	1.88699	1.83755	1.70728	1.34469	1.41298	4
Arl2bp	chr8:97190654-97198322	4.11622	3.95011	3.99457	4.10611	3.50629	3.62383	4
Arl4a	chr12:40759877-40764574	2.55829	1.66869	1.94351	1.70276	1.15115	1.20846	4
Arl4d	chr11:101526854-101529146	5.16311	3.32729	4.31669	3.96895	2.09235	2.69997	4
Armc1	chr3:19032143-19063065	2.95762	2.40577	2.84553	2.81589	2.31852	2.42237	4
Arrdc1	chr2:24780871-24790801	0.853886	0.28623	0.507893	0.584428	-0.0152843	0.332683	4
Arrdc2	chr8:73359036-73363619	1.32401	-0.372558	1.01644	0.768542	-0.893427	-0.524857	4
Arrdc3	chr13:81022682-81035303	3.0372	2.24964	2.18199	1.92582	1.63616	1.94513	4
Arrdc5	chr17:56433533-56439709	-2.41252	-2.8264	-2.17903	-2.30878	-2.94503	-3.11609	4
Arsg	chr11:109334687-109434643	3.1474	3.29305	2.88374	2.54313	2.92299	2.56636	4
Arvcf	chr16:18348366-18407167	0.632228	0.34615	0.515006	0.0600455	-0.00641321	-0.16884	4
Asap1	chr15:63920100-64214481	0.630295	0.38643	0.471492	0.61904	-0.00183361	-0.133665	4
Asf1b	chr8:86479592-86494094	-2.26369	-2.4302	-2.47678	-2.4326	-2.77799	-2.88198	4
Atg4c	chr4:98860624-98926478	1.30285	0.542817	0.848965	0.716607	0.112421	0.205274	4
Atoh8	chr6:72156171-72185571	-0.139203	-1.45282	-1.48728	-1.31858	-1.94253	-1.28382	4
Atp1b1	chr1:166367397-166388486	0.463063	0.310363	0.0880292	0.464128	-0.271252	-0.115208	4
Atp6v0e2	chr6:48487567-48491799	-0.519056	-1.12154	-0.954015	-0.800345	-1.34798	-1.21204	4
Atp7b	chr8:23104819-23170546	0.827239	0.399827	0.634929	0.584113	0.231842	0.227744	4
Atp8b4	chr2:126146708-126317289	-1.56015	-2.16332	-1.78735	-2.23404	-2.3837	-2.22348	4
Atp8b5	chr4:43280030-43386703	-1.37168	-1.97427	-1.93592	-1.7701	-2.17876	-2.20675	4
Atxn7l1	chr12:33987379-34053142	-1.79617	-1.69452	-0.647246	-1.91735	-2.10311	-1.87388	4
Aurka	chr2:172181695-172196006	-0.934175	-1.18483	-1.01581	-1.20735	-1.78219	-1.55158	4
AV039307	chr2:120676391-120692426	-0.645819	-1.19018	-0.547525	-1.02823	-1.2991	-1.05792	4
Avpr1a	chr10:121885554-121890509	2.11999	1.39275	1.61918	1.21898	0.908187	0.927191	4
Awat2	chrX:97597560-97607901	-0.908898	-1.51744	-1.19936	-1.29504	-1.60964	-1.45725	4
Azi1	chr11:119925743-119948141	-1.66337	-1.94473	-1.8189	-1.71186	-2.34992	-2.21024	4
B130006D01Rik	chr11:95584899-95588087	-2.08207	-2.70759	-2.34597	-2.41784	-2.56528	-2.50416	4
B230206H07Rik	chr7:148545076-148551009	0.403523	0.198018	-0.00202359	0.111457	-0.258581	-0.340264	4
B230208H11Rik	chr10:12636443-12642925	-0.999235	-1.83415	-1.02977	-1.81064	-1.65451	-1.9519	4
B230312A22Rik	chr4:43045285-43059092	2.79649	2.27333	2.65848	2.63105	1.99342	1.91137	4
B230319C09Rik	chr6:83391748-83398316	-0.706883	-1.15337	-0.878211	-0.600121	-1.74054	-1.34199	4
B330016D10Rik	chr4:141102076-141104228	-0.647938	-0.764078	-0.905563	-0.738358	-1.43119	-0.86779	4
B3galt2	chr1:145487826-145497067	-1.98032	-2.28228	-2.38944	-2.42918	-2.47497	-2.63468	4
B3gat2	chr1:23768764-23854697	-1.90463	-1.96412	-2.42395	-2.38091	-2.50017	-2.0953	4
B3gnt1	chr19:5038825-5041134	1.88806	1.57352	1.80194	1.5807	1.31668	1.2677	4
B4galt6	chr18:20843099-20904905	0.0629111	0.158224	-0.375116	-0.830962	-0.618238	-0.750314	4
B930059L03Rik	chr12:111829583-111830889	-0.557468	-1.29027	-0.86962	-0.578271	-1.13184	-0.950281	4
Bace1	chr9:45646611-45670567	1.24041	0.740154	0.928827	0.726201	0.356736	0.277023	4
Bach2	chr4:32504409-32673083	-1.62724	-2.34623	-1.70368	-1.9239	-2.33298	-2.32854	4
Bahcc1	chr11:120094260-120153611	-1.87849	-2.38745	-1.98742	-2.03669	-2.62916	-2.45895	4
Baiap2	chr11:119804405-119868096	4.74939	3.12225	4.21052	4.19531	2.55485	2.85359	4
Bambi	chr18:3507954-3516402	-1.41661	-2.19461	-2.1287	-2.23142	-2.45881	-2.63465	4
Batf3	chr1:192922292-192932822	-3.32193	-3.32193	-3.32193	-3.32193	-2.57586	-3.32193	4
BB123696	chr13:52824738-52852574	-2.27403	-2.49979	-2.97191	-2.59369	-2.68538	-2.76746	4
Bbs10	chr10:110735734-110738792	1.16303	0.314438	0.717438	0.388711	0.114828	0.220137	4
BC002163	chr4:123389952-123395404	4.70092	0.163177	4.83778	4.91365	-0.67194	-3.19595	4
BC020402	chr10:7398768-7400956	-0.18653	-0.787536	-0.293767	-0.480334	-0.597822	-0.529657	4
BC024139	chr15:75949947-75956986	-0.348628	-0.667429	-0.549602	-1.10675	-0.876271	-0.900157	4
BC024582	chr4:32646654-32658637	0.483892	-0.107697	0.316723	-0.0984383	-0.359808	-0.449319	4
BC025920	chr10:81069052-81072581	-0.54992	-1.07372	-0.929339	-0.697695	-1.56327	-1.15783	4
BC048403	chr10:121176992-121189915	0.141053	0.364587	-0.0891094	0.338363	-0.590131	-0.0989452	4
BC048609	chr19:6080037-6080785	-2.04803	-2.52169	-2.11656	-2.06677	-2.88766	-2.25923	4
BC049762	chr11:51067152-51076453	-1.59997	-1.67532	-1.84852	-1.68297	-2.40792	-2.85641	4
BC051226	chr17:34045126-34046123	-0.647455	-0.737138	-0.434349	-0.747093	-1.04378	-1.50402	4
BC053749	chr7:31324152-31337291	-1.53871	-1.63939	-1.80119	-1.89046	-2.17463	-2.08238	4
BC088983	chr8:59010318-59029363	1.77801	1.42593	1.63093	1.48542	1.37327	1.1888	4
Bcar3	chr3:122122697-122233100	2.33856	0.993693	1.75816	1.53236	0.215297	0.395066	4
Bcat2	chr7:52825522-52845080	-0.343012	-1.31955	-0.700022	-0.909262	-1.77841	-1.67811	4
Bckdk	chr7:135047586-135053178	1.17693	0.681037	1.07396	0.759661	0.534679	0.312361	4
Bcl2l14	chr6:134346346-134388742	2.54776	1.75503	2.47127	2.0307	1.66815	1.34858	4
Bcl2l15	chr3:103636618-103658541	-1.72664	-2.31831	-1.23492	-2.04623	-2.02085	-1.74474	4
Bcl7a	chr5:123794456-123824092	-0.758177	-1.0029	-0.840067	-0.959048	-1.60308	-1.51529	4
Bcl9l	chr9:44307218-44318495	0.650637	-0.308084	0.0736666	0.200957	-0.686399	-0.165261	4
Bco2	chr9:50341191-50363243	-0.827823	-1.32639	-1.00199	-1.33056	-1.03951	-1.62602	4
Bex2	chrX:132601103-132602775	-0.65269	-0.860458	-1.08128	-1.20897	-1.25386	-1.34413	4
Bgn	chrX:70728973-70741275	-2.35059	-2.65097	-2.75281	-2.76568	-2.79956	-3.0527	4
Bhmt2	chr13:94426051-94444257	3.06522	2.45259	2.72647	2.62235	2.25559	2.41401	4
Bik	chr15:83357291-83375065	0.746459	0.38591	0.751946	0.580337	0.355534	0.153964	4
Bivm	chr1:44176812-44201616	1.751	1.43122	1.60107	1.41276	1.35282	1.09655	4
Bmf	chr2:118354492-118375414	-2.31198	-2.99528	-2.55774	-2.31529	-2.59464	-2.81421	4
Bmp1	chr14:70874361-70920067	3.09072	2.65453	2.99926	2.92741	2.52932	2.40214	4
Bmyc	chr2:25562398-25563239	-0.144339	-0.446973	-0.576818	-0.0813498	-0.871208	-0.251115	4
Bnipl	chr3:95045214-95055115	-1.26839	-2.01968	-1.57624	-1.71218	-1.88756	-2.27463	4
Bpgm	chr6:34426355-34455610	1.28269	0.692426	1.06686	1.07635	0.757995	0.663652	4
Brca1	chr11:101350077-101413269	-1.39687	-1.99625	-1.73977	-1.91025	-2.15198	-2.12715	4
Brca2	chr5:151325197-151372324	-0.67903	-0.931738	-0.966935	-1.20454	-1.10548	-1.4769	4
Btbd19	chr4:116791822-116798330	0.607284	-0.409891	0.371255	0.253809	-0.663974	-0.460595	4
Btbd6	chr12:114214692-114217151	1.87253	1.74183	1.73803	1.66901	1.42897	1.16634	4
Btbd8	chr5:107867015-107920615	-0.274038	-0.28117	-0.384565	-0.541112	-0.913632	-0.768117	4
Btc	chr5:91786286-91832020	2.85723	2.30288	2.52864	2.40823	1.97433	2.05546	4
Btg3	chr16:78360104-78377030	-0.687807	-1.45819	-1.13456	-0.55832	-3.31863	-1.7162	4
C030039L03Rik	chr7:28459679-28491501	-1.51543	-1.63992	-1.66291	-1.89653	-2.11651	-1.71855	4
C130083M11Rik	chr5:52591222-52607672	-0.99381	-1.64785	-1.53381	-1.84892	-1.94976	-1.74306	4
C1qtnf9	chr14:61386970-61399706	-1.87316	-2.41514	-2.3118	-2.47017	-2.70683	-2.55636	4
C230035I16Rik	chr13:23519844-23522886	-1.40029	-1.81763	-1.5622	-1.67081	-2.03622	-2.11039	4
C2cd2l	chr9:44117319-44128365	1.92839	1.45726	1.47558	1.28195	1.13854	1.09696	4
C330013E15Rik	chr15:100444570-100445541	-0.84775	-1.62011	-1.48375	-1.24686	-1.35195	-1.2066	4
C430002E04Rik	chr3:41291602-41297121	-1.64988	-1.8909	-1.77929	-2.29143	-2.29043	-2.25972	4
C4bp-ps1	chr1:132566778-132578148	-0.0187338	-0.53122	-0.321241	-0.452498	-0.927457	-0.84925	4
C85492	chr9:121890723-121905144	1.27691	0.605175	1.12759	0.741069	0.368796	0.233391	4
C86695	chr8:23069185-23074775	-2.60452	-3.2449	-2.37125	-2.87208	-3.23556	-3.22339	4
C920006O11Rik	chr9:78023720-78026689	-0.441381	-1.10248	-0.822691	-0.627114	-1.1259	-1.24648	4
Cables1	chr18:11997782-12104136	-2.04409	-2.33097	-2.11847	-2.2892	-2.77184	-2.19527	4
Cabp2	chr19:4082487-4087339	-2.66334	-3.32193	-2.55173	-2.63474	-2.80147	-3.18099	4
Cacna1d	chr14:30853124-31304342	-1.03219	-1.72294	-1.5501	-1.69057	-2.17998	-1.9901	4
Camk1d	chr2:5214502-5635710	0.0914288	-0.250944	0.553563	0.322077	-0.140864	-0.518103	4
Camk2d	chr3:126299890-126547972	2.51816	2.31609	2.07502	1.92298	1.71566	1.57641	4
Camk2n1	chr4:138011062-138016041	0.26065	-0.171716	-0.0193181	-0.266495	-0.208843	-0.435835	4
Camsap3	chr8:3587449-3609075	1.84893	1.73675	1.68315	1.64667	1.19688	1.34327	4
Camta2	chr11:70482964-70501607	-0.288958	-0.508946	-0.589336	-0.564816	-0.949064	-0.945529	4
Capn10	chr1:94830984-94844525	1.26935	0.439451	1.01211	0.756664	0.389652	0.311575	4
Capn8	chr1:184495137-184562483	-2.17851	-2.38822	-2.41206	-2.7137	-2.91417	-2.63309	4
Car5a	chr8:124440043-124468812	-0.535269	-0.786492	-0.893191	-0.572047	-1.37668	-0.968506	4
Car6	chr4:149561124-149575244	-2.71439	-3.21402	-3.10403	-3.125	-3.08932	-3.32193	4
Casp9	chr4:141349526-141371890	1.32803	0.739035	1.22052	1.24783	0.435626	0.638068	4
Cblb	chr16:52031661-52208159	1.56824	1.19205	1.12045	0.952073	0.811047	0.773907	4
Cbr1	chr16:93608081-93610594	3.49962	3.01121	3.51705	3.59653	2.71295	2.90777	4
Cbx2	chr11:118884342-118892584	0.56582	-0.00201988	0.620965	0.353945	-0.388684	-0.381618	4
Cbx6	chr15:79654327-79664763	-2.16273	-2.43392	-2.43431	-2.58881	-2.99569	-2.80367	4
Cbx8	chr11:118899749-118902227	0.235308	-0.34937	0.0374375	-0.522636	-0.709812	-0.914835	4
Cby1	chr15:79489656-79498090	0.393826	0.0292785	0.188061	0.294952	-0.213695	-0.145167	4
Ccbl1	chr2:30040650-30061219	6.34542	6.01177	5.99536	5.71571	5.78478	5.7472	4
Ccdc120	chrX:7308839-7318450	2.78154	2.69967	2.58752	2.45653	2.23753	2.14175	4
Ccdc125	chr13:101439435-101467195	0.19497	-0.354022	0.197214	-0.254886	-0.27482	-0.782738	4
Ccdc126	chr6:49269351-49291580	-0.62869	-0.814664	-0.633437	-0.927743	-1.32638	-1.23492	4
Ccdc14	chr16:34690701-34725280	-0.247079	-0.486327	-0.334441	-0.380699	-0.933285	-0.655824	4
Ccdc141	chr2:76847962-77008692	-0.860568	-1.51683	-0.810313	-0.96366	-1.36243	-1.18626	4
Ccdc142	chr6:83051509-83059115	-0.521517	-1.17095	-0.714917	-0.614579	-1.25387	-1.24817	4
Ccdc152	chr15:3230626-3253526	-2.41846	-2.792	-3.12237	-2.89671	-2.7502	-3.32193	4
Ccdc159	chr9:21731914-21740316	-0.331722	-0.933311	-0.241412	-0.406156	-0.779434	-0.894739	4
Ccdc17	chr4:116269334-116272871	-0.53961	-0.94494	-0.844861	-0.93357	-1.34296	-1.18892	4
Ccdc34	chr2:109857973-109885482	-0.515244	-0.921798	-0.65463	-0.899217	-0.903085	-1.26981	4
Ccdc64	chr5:116099294-116181568	-1.89678	-2.35568	-2.00991	-2.53615	-2.49038	-2.56741	4
Ccdc78	chr17:25923524-25927458	-2.00776	-2.50336	-2.25672	-2.37488	-2.53278	-2.73114	4
Ccne1	chr7:38883002-38892509	0.599423	0.663312	0.236727	-0.0860113	0.156267	-0.0235011	4
Ccne2	chr4:11118500-11131926	0.154526	-0.37455	-0.187767	-0.69454	-0.263093	-0.852298	4
Ccnf	chr17:24360176-24388354	-0.312407	-1.17907	-0.651557	-0.675857	-1.27947	-1.16001	4
Ccng2	chr5:93696598-93705257	2.91172	2.15859	2.91376	2.81238	2.12358	2.41554	4
Ccnj	chr19:40905768-40923060	0.170782	-0.136325	0.0108607	0.182093	-0.44809	-0.219045	4
Ccrl1	chr9:104000467-104028973	-2.36761	-2.90742	-2.94041	-2.87651	-3.00608	-3.19376	4
Cd276	chr9:58372106-58388747	0.26922	-0.179289	-0.0312447	-0.02907	-0.281764	-0.525072	4
Cd320	chr17:33980035-33986719	0.852298	0.143478	0.730358	0.901751	0.26403	0.289339	4
Cd9	chr6:125410283-125444773	4.54461	4.16937	4.4868	4.69453	3.88848	4.02307	4
Cdan1	chr2:120541889-120557253	0.470589	0.178546	0.27697	0.1273	-0.153755	-0.208328	4
Cdc25a	chr9:109778082-109796394	1.28767	0.98911	1.02158	1.42578	0.553972	0.87434	4
Cdc25c	chr18:34892650-34911187	-1.86875	-2.62994	-2.10533	-2.33892	-2.05603	-2.06951	4
Cdc42ep5	chr7:4102861-4116301	4.99365	3.23453	4.37381	3.59459	2.70851	2.46602	4
Cdca8	chr4:124595708-124614161	-0.524984	-1.03261	-0.95375	-0.667691	-1.80051	-1.14194	4
Cdk18	chr1:134010123-134036262	2.50763	2.08434	2.4358	2.69129	1.74714	1.88884	4
Cdk19	chr10:40069113-40203624	-1.11085	-1.50446	-1.41471	-1.59985	-1.8827	-1.75472	4
Cdk20	chr13:64533860-64541029	2.05411	2.20688	1.67544	1.22057	1.69629	1.46376	4
Cdkn1b	chr6:134870418-134875543	2.65951	2.21904	2.45877	2.27406	1.80454	1.96011	4
Cdkn2b	chr4:88952197-88956941	1.72255	0.647085	2.23821	1.97276	0.989331	0.889788	4
[truncated: 1,262 more rows]
