# Supplementary material for: Synergistic gene expression during the acute phase response is characterized by transcription factor assisted loading
Source: Nat Commun. 2017 Nov 29;8:1849. doi: 10.1038/s41467-017-02055-5 (PMC5707366; doi:10.1038/s41467-017-02055-5)
Supplement: Supplementary file 4 — Supplementary Data 2 [file 41467_2017_2055_MOESM4_ESM.xlsx]

## Sheet: Sheet1
Supplementary Data 2: All cytokine-induced genes, by groups (related to Fig. 1d)
IL-1 induced	IL-6 induced	dual induced	IL-6 induced, IL1-antagonized	IL-1 induced, IL-6-antagonized	synergistic genes
>=1.5fold in IL1b	>=1.5fold in IL6	>=1.5fold in dual	>=1.5fold in IL-6, <=1.2fold in dual	>=1.5fold in IL-1, <=1.2fold in dual	>=1.5fold in dual, FC_dual/[FC_il1+FC_il6]>1.2
n=580	n=591	n=839	n=56	n=89	n=76
Cxcl2	Socs3	Cxcl2	Ppp3ca	Ralb	Serpina3f
Il23a	Ubash3b	Serpina3f	Cdc42ep4	Pam	Il1rn
Ccl20	Rnf122	Socs3	Gab2	1700024P16Rik	Cxcl10
Vcam1	Il1r1	Cxcl10	Nrp1	Zkscan17	Marcks
Duoxa2	Osmr	Duoxa2	Sgms2	Atp13a4	Hamp
Duox2	Socs1	Ccl20	Als2cl	Col4a2	Bmper
Elf3	Slc37a1	Duox2	Bhlhe40	Dynll2	Gbp6
Ccl2	Trim15	Cxcl1	Dnttip1	Dhrs3	Gbp9
Cxcl1	Mmp28	Elf3	Thbs1	Sox13	Tifa
Ccl7	Fam83a	Il1rn	Zbtb42	Ywhae	Gm7694
Gem	Timp1	Hamp	Lass6	Plekhm3	Casp4
Stx11	Car13	Socs1	AI182371	Pilra	Cxcl9
Tlr2	Steap4	Il1r1	Wisp1	Dcbld1	Saa3
Neurl3	Mum1l1	Vcam1	Pim3	Ube2h	Socs1
Csf1	Trim30a	Steap4	Sik3	Cblc	Gfpt2
Tnfaip2	Hamp	Csf3	Aff1	Cdc37	Gbp10
Icam1	Slfn9	Icam1	Smg1	Gm16515	Gbp3
Zc3h12a	Arrdc4	Osmr	Fam110c	Scai	Csf3
Csf3	Serpina3f	Rnf122	Ptger4	Stx4a	Steap4
Ikbke	Il7	Ccl2	Plekhm2	Cgn	Alpk1
Ripk2	Tifa	Pde4b	Tnc	Itgav	Il1r1
Pde4b	Tgm1	Il23a	Efhd2	Hagh	Rnd1
Tnfaip3	Gbp7	Gem	Jun	Cdh1	Stat5a
Cxcl10	Gadd45g	Tifa	Stambpl1	Polm	Pnldc1
Ccrl2	Tnfsf14	Bmper	Fgfr4	Spint2	S1pr1
Nfkbie	Iigp1	Car13	Flot1	Incenp	Gbp2
Steap4	Fga	Ubash3b	Ston2	Klhl25	Il33
Nfkbiz	Trim6	Gbp9	Gadd45a	Fam83f	Rdh10
Il1rn	Gcnt2	Gbp6	Prox1	Slc26a1	Pcsk5
Slfn2	Rtp4	Fam83a	Gpr155	Ampd3	Fgr
Pard6g	Gpr146	Casp4	Pcdh1	Ahcyl1	Car13
Slc7a2	Nos1ap	Stx11	Ccdc51	Zfp746	Pde4b
Il22ra1	Slc10a6	Mmp28	Sema3e	Krt5	Rgs16
Rnd1	Irgm2	Neurl3	Plcxd2	Ano6	Cebpd
Ablim2	Esrp1	Tlr2	Cited2	Nrip2	Ifi47
Plau	Spred3	Ripk2	BC031353	Snrpd3	Gm12250
Akna	Il13ra1	Nfkbiz	Rasal2	Sh3bp4	Parp14
Osmr	Cxcl10	Timp1	Erlin1	Ankrd13b	Niacr1
Orai2	Sox9	Slc37a1	Dusp5	Tyk2	Mfsd7c
Fam83a	Parp14	Rnd1	Irs2	Snai2	Rtp4
Nr3c2	Cebpd	Gm7694	Smad3	Eif3b	Fas
Zbtb7c	Bcl3	Nos1ap	Cd24a	Tbc1d24	Vnn3
Lif	Serpina7	Gbp7	1300014I06Rik	Lamb3	Nos1ap
Icosl	Xaf1	Slfn9	Plekhg2	Car8	Gbp7
Gbp9	Tacc2	Tnfaip3	Glis3	Dcbld2	Ifitm5
Il7	Rell1	Parp14	Prc1	Tec	Irgm2
Ppm1j	Adam8	Zc3h12a	Cda	Tmem154	Slc17a2
Il15ra	Fgb	Trim30a	Fmnl3	Exosc8	Rnf125
Nuak2	Gm4951	Rtp4	Klf4	Pygb	Lix1l
Ppap2b	Pdgfc	Cebpd	Slc16a6	Stxbp1	Icam1
Irf5	Cd274	Arrdc4	Onecut2	Ptplad1	Rhob
Rassf5	Alpk1	Tnfaip2	Hbegf	Abcc4	Slc9a3r1
Itga2	Igtp	Slfn2	Foxa2	Tat	Vnn1
Gm12505	Casp4	Alpk1	Gabbr1	Dusp16	Pfkfb3
Pfkfb3	Fos	Pfkfb3	Igfbp3	Arhgap22	Pdzrn3
Nfkbia	2010109K11Rik	Ikbke	Tuft1	Ppfibp2	Sod2
Dlc1	Sema6b	Irgm2		Tbc1d14	Ifit1
Birc3	Gm7694	Lrrc8c		Polr3c	Scara5
Myom3	Map3k8	Marcks		Kdm2b	Npas2
Nfkb1	Pak6	Trim15		Mcc	Hdac5
Irak3	Junb	Ccl7		Lgr4	Glul
Ier3	Arl4c	Ccrl2		Mycl1	Tap1
Parp14	Adora2b	Il7		H2-K2	Isg15
Pion	Arhgap19	Serpina7		Pnpla2	Nfkbiz
Fam84a	Zbp1	Mum1l1		A930012L18Rik	Osmr
A530072M11Rik	Cml2	Fas		Rbp4	A330021E22Rik
Gbp6	Cish	Nfkbie		Enho	Slfn9
Krt23	Serpina10	Saa3		Rin3	Saa1
H2-Q6	Klf10	Il33		Cdadc1	Apobec3
Mex3b	Klf5	Ifi47		Gramd3	Ifitm2
Nos1ap	Irgm1	Csf1		Cgnl1	Timp1
Fam43a	Angptl4	Gcnt2		Txn2	Col27a1
Cxcl16	Icam1	Iigp1		Trp53inp2	4933426M11Rik
Glipr2	Abhd16b	Gm12250		Arhgef3	Serpina7
Rel	1700042G15Rik	Tnfsf14		Tmem171	Hp
Ppp1r18	Efna1	Ppm1j		Fam124a	Nfkbia
Casp4	Snord22	Nfkbia		Mpzl1
5730528L13Rik	Etv6	Lix1l		Rps16
Birc2	Egr1	Niacr1		Aldh1a7
Abcc1	Jak3	Gadd45g		A330023F24Rik
Tnfrsf1b	Fgg	S1pr1		Yipf3
Tmem200b	Nfkbiz	Gbp3		Slc35c1
Irf1	Apol9a	Birc3		Fjx1
Lix1l	Ptger4	Bcl3		Rnf5
Zeb2	Sbno2	Adam8		G0s2
Hcn3	Slfn10-ps	Map3k8		Cbr3
Relb	Irf9	Rell1		Fam110a
Prr7	Trim30d	Lck		St3gal5
Zmynd15	Il33	Rhob		Pnpla3
Pilrb1	Oas1b	Ppap2b
Ets1	Ifit1	Ier3
Fas	Socs2	Abhd16b
Mtmr12	Sgms1	Slc10a6
G0s2	Dtx3l	Pnldc1
Cd44	Ccdc21	Glipr2
Igsf9	Fndc4	Xaf1
Pkdcc	Trib1	Fga
Rab32	Pfkfb3	Zbtb7c
Lrrc8d	Inhbb	Etv6
Nr5a2	Mpeg1	Ifit1
Nfkb2	Cdcp1	Dtx3l
Meox1	Slc39a14	Gbp2
Bcl3	Kif5c	Trim6
Stk10	Itga6	H2-Q6
A930012L18Rik	Rps6ka3	Apobec3
Cobl	Bhlhe41	Gbp10
Mcc	Atf3	Il15ra
Ccrn4l	Stat3	Zbp1
Car13	Adam10	Gm4951
9030625A04Rik	Csrnp1	Rdh10
Bid	S1pr1	Igtp
Rhoc	Snora78	Il13ra1
Pcyox1	Tnip2	Cxcl9
Niacr1	Ddx60	Nfkb1
Dapp1	Parp9	Gfpt2
Arrdc4	Ier3	Hdx
Zfp57	Ccrn4l	Ccrn4l
Agrn	Stat2	Parp9
Slc37a1	Zfp36	Ovol1
1700029G01Rik	Ifi44	Tap1
Lamb3	Gm6548	Socs2
Lpar2	Dpy19l3	Ddx60
Map3k8	Nedd4l	Glul
Ifi47	Plxnb1	Junb
Plscr1	Arid5a	Gadd45b
S1pr2	Gm9766	Adamts4
Usp43	Ddx58	Zeb1
Rap2b	Cmpk2	Birc2
Pnrc1	Nuak1	Pard6g
Socs3	Zfp697	Isg15
Cebpd	4833419F23Rik	Arl4c
B9d2	Myd88	Cd274
Rnf144a	Clp1	Hivep2
Sh2d4b	Tle3	Relb
Itga5	Gbp6	Trim30d
Zeb1	Ehd4	Rgs16
Itgb6	Tiparp	Snord22
Cish	Kif22	Tnfrsf1b
Cdc14a	Klf4	A530072M11Rik
Slco3a1	Il1rn	Rassf5
Nfkbib	Zfp36l1	Sema6b
Stap2	Tmem51	Cml2
Klhl3	Pros1	Ccdc21
Slc7a7	B4galt1	Sod2
Rhob	Casz1	Sox9
AW112010	Ankrd1	Myd88
2010002N04Rik	Itpkc	Rel
Lrrc8b	D8Ertd82e	Akna
H2-Q7	Tap1	Trim12a
Tnip1	Abca1	Cd14
Rab20	Tmem98	Cdcp1
Abhd16b	Asap3	Cmpk2
Ccdc21	Eif2ak2	Pnrc1
Hivep1	Glul	Pilrb1
Trim21	Egr2	Vnn1
Ppfibp2	Pitpnc1	Sbno2
Nfatc1	Tnfrsf1a	Scara5
BC023829	Cobl	Irgm1
Ninj1	Ccnl1	Tgm1
Socs2	Syt12	Slc9a3r1
Fgfr2	Sh3bgrl3	Apol9a
H2-Q4	Isg15	Serpina10
Dtx3l	Rybp	Irf5
Gcnt4	Pmaip1	Irf1
Myd88	Vaultrc5	Slc7a2
Slc25a36	Apol9b	Fgr
Il10rb	Numbl	Pdzrn3
Slc11a2	5730508B09Rik	4833419F23Rik
Arhgef40	Nags	Nr3c2
Saa3	BC031353	Gcnt4
Pik3ap1	Tmprss7	Mpeg1
3110043O21Rik	Cxcl1	Asap3
Pid1	Serpina3n	Serpina3c
1700024P16Rik	BC006779	Fam43a
Zbtb46	Cryab	Pim1
Vegfc	Tnfsf9	Gm12505
Hivep2	Fam83d	Gbp11
Pim1	Igf2bp2	Slc39a14
Slc7a6	Gadd45b	Pak6
Tnfrsf14	Phldb2	Il22ra1
Nod1	Hif1a	H2-Q7
Gm7694	Steap1	Col27a1
Il4ra	Crem	Rnf125
Tapbpl	Spred1	Ninj1
Rnd3	Slc41a1	Snx10
Sh2d4a	Prr5l	Sgms1
Mfhas1	Raph1	Fgb
Slc43a3	Ibtk	H2-Q4
Ch25h	AI607873	Angptl4
Pgd	2010003K11Rik	Steap2
Tlr3	Foxq1	Sh2d4b
Plat	Mxd1	Tmem200b
Nfxl1	Gm19589	Vnn3
Psmb10	Scara5	Pcsk5
Id3	Gan	Cish
Krt17	6430527G18Rik	Rhoc
Hamp	Rdh10	Herc6
1700102P08Rik	Slfn2	Fermt3
Prrg1	Gm16880	Barx2
Nuak1	Zbtb7c	Oas1b
Serpina7	Ung	Ch25h
Col27a1	Hivep2	Hif1a
Il28ra	Plekhm1	Phlda1
Lama5	Sdc4	Nfkb2
Btg1	Ifi47	Zfp697
Gimap8	Wisp1	Gpr146
Zswim4	Rnf24	Slc11a2
Jdp2	Snx10	Stat5a
Pak6	Serpina3c	Mast4
Cflar	Elf3	Slfn10-ps
Mtmr14	Cldn2	Plscr1
Rfx5	Ahr	Ifi44
Zfp697	Cyb561	Irak3
Pilra	Vmo1	Cxcl16
Phldb1	Stom	Lif
Traf3ip2	Plec	2010109K11Rik
Snai2	B4galt5	Ralgds
Phlda1	Zfp113	Mfsd7c
Lgr4	Shb	Snora78
Trim12a	Tchh	Lrrc8d
Tsku	Lpgat1	Gan
Tapbp	Stambpl1	Irf9
Rhog	Taf15	Ifitm5
Zfp607	Trim34a	Tmem51
Fhod3	Grb2	Krt17
Dgat2	Lgmn	Numbl
Rgs16	Trex1	Abcc1
Znrf1	Nrp1	Gm6548
Gsdmd	Srgap3	Rnd3
Lrig1	Rhob	Zmynd15
Polm	Socs5	Abca1
Basp1	Cda	Nedd4l
Ihh	Prc1	Ppp1r18
C1qtnf6	Tgif1	Mapk11
Rhbdf1	Smagp	Rps6ka3
Stxbp1	Serpinf2	Klf10
Ifngr2	Sh3pxd2b	Ddx58
Zhx2	Ncor2	Zbtb46
Tat	Akap12	Cp
Bcl6b	2810453I06Rik	Pion
Fermt3	Rrbp1	Ets1
Psmd10	Nlrc5	Jak3
Abcb1b	Gda	Samd9l
Cyp27b1	Pi4k2a	Psmb8
Mpzl1	Dyrk3	Ibtk
Spint2	Xbp1	D8Ertd82e
Bcor	Trim12a	Fgg
Tmem171	Barx2	B4galt1
Bace2	Ripk1	Clp1
Nrp2	Arid5b	Hamp2
Nfe2l1	Stat1	Adamts1
Junb	P2ry2	Tapbpl
Atp10d	Thpo	Oas1a
Parp9	Rrad	Nr5a2
Trp53inp2	Midn	Sdc4
Tfe3	Arhgef26	Ankrd2
Cd14	Gar1	Serpine1
Mapk11	Uso1	Kctd1
Zfp429	Fas	Tsku
Ssx2ip	Ptpn2	Mxd1
Stx6	41701	Sh3bgrl3
Fam132b	Tie1	Slc17a2
Slc7a1	Dhx58	P2ry2
Ccnd1	Zfp281	Eif2ak2
Uba7	Samd9l	Agrn
Chac1	H2-Q4	Ifitm2
Ctsc	Sgcb	Hp
Ampd3	F3	Esrp1
Ehd1	Foxa2	Cobl
Gbp7	Rraga	Trim21
Etaa1	Krt17	Spred3
Vnn1	Mast4	Bach1
Pacs1	Phlda1	Abcb1b
Lpl	Gemin8	Stat3
Akap13	Fnbp1	Efna1
Tas2r126	Casp3	Adora2b
Syne2	Pnrc1	Ube2l6
Frmd6	Ralgds	Tnip2
2310047M10Rik	H3f3b	Arid5a
Sowahc	Nipal1	Apol9b
Zfp217	Slc30a10	Ccnd1
Sod2	Mkl1	Slco3a1
Ahcyl1	Mt1	Nuak2
Hmox1	Pld1	Gm16880
Trim47	Hilpda	5730528L13Rik
Gm14420	Adck4	Tap2
Jak2	Nrip1	Psmb10
Sdc4	Adar	Baat
Klf10	Herc6	Slc7a6
Gm14325	Fndc3b	Saa1
Zfp456	Rasl10b	Rab20
Vezf1	Akap11	Mtmr12
Palld	Uqcrq	Serpinb2
Adamts7	Tssc4	Mcam
Egln3	Fus	Tnfrsf14
Gm14322	Fam110c	Trim12c
Plscr2	Glis3	Parp12
Gadd45b	Uck2	Mfhas1
Tap2	Mt2	Gemin8
Sh3bgrl3	Uchl3	Trex1
Nfya	Tnfaip2	Hivep1
Ptplb	Fgl1	Ssx2ip
Lcn2	Sh3bp2	Slc7a7
Dhrs3	Hbegf	Stat2
Ccdc99	Parp12	Zfp57
Klhl25	Kazn	Slc41a1
Slc9a1	Ankrd28	Prr7
Eif3b	Gbp3	Xbp1
Prkcd	Fosl1	Vaultrc5
Bcl10	Pde4b	Tiparp
Nck1	Rap1gds1	Taf15
Dbndd1	Plat	Ccnl1
Apobec1	Dusp5	Lpgat1
Clic4	Onecut2	Hcn3
Pnpla2	Ext2	Ctsc
Manba	Mark4	Klf5
Tor3a	D030016E14Rik	Gsdmd
Rcl1	Slc38a1	Plau
Dcbld1	Ier2	4933426M11Rik
Mll1	Tirap	Adam10
Sbno2	BC048546	Serpina3n
Pnpla3	Cd24a	Best1
Il20rb	Pml	Inhbb
St6gal1	Mctp2	BC006779
Rhbdf2	Ier5	Cd44
Spire1	Runx1	Cflar
Phtf2	Gjb2	Cyp27b1
Rab11fip1	Litaf	A330021E22Rik
Frk	Hivep1	Ptpn2
Cchcr1	Rasgef1b	2010002N04Rik
Ywhae	Fhl3	Apaf1
Grk5	Grem2	Steap1
Sipa1l3	Piga	AI607873
Tifa	Zeb2	Id3
Ino80d	8430410A17Rik	Il4ra
H2-K2	Usp18	St6gal1
Itpripl2	Cebpb	Ifitm3
Ralb	Ifih1	Il28ra
Dock4	Anp32b	Irf8
Arhgef3	Tspan4	Znrf1
Tbc1d1	Hnf1b	5730508B09Rik
Mbtd1	Zc3h12d	Lrrc8b
Psme2	Sec63	Zfp217
Slc4a7	Irf7	Rab32
Cdcp1	Sptlc2	Trim34a
Tbc1d14	Tead3	Grem2
Lrch1	Ell	Nod1
Cttnbp2nl	D11Wsu47e	Stk10
Kdm6b	Csnk2a2	Zfp429
Dcbld2	Camkk2	Rnf144a
Tbc1d2b	Sec24b	Ahr
Gata4	S100a11	Lcn2
Stip1	Fth1	Trim56
Prpf3	Noc4l	Itga5
Bcl6	Nek7	Sowahc
Fam83c	Ncoa2	Mctp2
Fam124a	Lamc2	Klhl3
Gmip	Tnc	Tacc2
3010026O09Rik	Xdh	Basp1
Mov10	Nupr1	Zfp949
1700020O03Rik	Inhba	Gm19589
Osbpl8	Mllt4	Egr1
Maml3	Map3k1	Isg20
Etv3	Fermt2	Uba7
Snx10	Gadd45a	Lpar2
Adam17	Wwc1	Zeb2
Slc7a11	Plscr1	Trafd1
Abtb2	Gbp2	Fgl1
Rtp4	Sntb2	Sh3pxd2b
Pak4	Trim12c	Syt12
Bcl2l11	C030048B08Rik	Stap2
Chsy3	Gm16702	Tlr3
Mum1l1	Ctsc	Mreg
Slc25a25	Tmem200b	Psmb9
Gm13157	Ptpn1	Rhog
Mast4	Wdr45l	Npas2
Acer2	Trip10	Tnfsf9
Crp	Id3	Zfp456
Myo10	Pim3	Igsf9
Fam83f	Igfbp3	Acnat2
Krt5	Ube4b	BC023829
Gm16515	Tbl1xr1	Il10rb
Eftud1	Jun	Saa2
Rnf135	Macf1	Tor3a
Col4a1	2310030G06Rik	Hnf1b
Pklr	Rac1	Pkdcc
Ano6	Rtn4	H3f3b
Rsl1	Nfya	Hdac5
Sh3bp4	Rcan1	Atp10d
Yipf3	Cited2	Dsg2
Nedd4l	Flot1	Nck1
Cgn	Cd14	Itpkc
Fth1	Slc11a2	Kif5c
Mccc1	Wsb1	Zfp36l1
Incenp	Irf1	Tnfrsf1a
Traf2	Thbs1	Tchh
Il13ra1	Irs2	Stat1
Rnf5	Rab20	Tcof1
H2-M3	Gab2	Rrad
Nfe2l2	Rrp1b	Bcor
Inpp5a	Slc41a2	Slc44a1
Rab12	Steap2	Stk19
Fjx1	Aig1	Jak2
Srsf4	Ccdc51	2610034B18Rik
Ywhag	Mreg	Atf3
Bach1	Gabbr1	Chsy3
Pygb	Atp6v0a1	Dhx58
Igfals	Palmd	3110043O21Rik
Trip10	Pcdh1	Camkk2
Dot1l	Ddx6	Nlrc5
Psmb8	Rrp12	Nfkbib
Il1r1	Ston2	Fzr1
Lancl2	Ube2l6	Kif22
Scai	Sik3	Stip1
Ets2	Plxna2	Grb2
Nipal1	Lrrc42	Traf3ip2
Tgfb2	Arnt	Zfp36
Rela	Slc7a5	Icosl
Kdm2b	Pitpnb	BC016495
Plaur	Mvp	Apobec1
Dynll2	Hnrnpd	Col4a1
Zfp275	Pcgf5	Ifih1
Rgmb	Cdc42ep4	Nrip1
Car8	Zc3hav1	Pdgfc
Extl2	Acvr1	Jdp2
Ssh1	Thap2	Fscn2
Gar1	Lcn2	Akap11
Slc9a3r1	Rassf1	S1pr2
Ptpn23	Tubb6	Il20rb
Gm13889	Podxl	Gm9766
Prr13	Il4ra	Cecr2
Nrip2	Pprc1	Stom
Enpp4	Tbk1	B4galt5
Ly75	Trafd1	Tapbp
S100a11	Alcam	Pak4
Snora78	Cyp4f17	Rasip1
Slc39a14	Slc16a6	Slc12a7
Trim56	Adam9	Bzw2
Txn2	Slc39a6	Rsad2
Chd4	Arhgef10l	Il18bp
Slc39a6	Mecp2	Zhx2
Apaf1	Sgms2	Bid
Creb3l4	Myc	Nipal1
Atp13a4	Lass6	Tac1
Dsg2	Anxa11	Pnp
Abcc4	Scarb1	Raph1
Naaa	Ninj1	Tbk1
BC006779	Erlin1	Trib1
Grlf1	Rsad2	Fndc4
Cbr3	Pdia5	Rhbdf1
Lrrc42	Pvr	Pitpnc1
Zkscan17	Cd63	Zfp281
Adhfe1	Myo18a	Prr5l
Map2k3	Rhog	Cyb561
Ankrd13b	Txnrd1	Ctps
Mtap7d1	Zfp326	Wsb1
B4galt1	Trim14	Litaf
Cep350	Slfn5	Mkl1
Stk40	Als2cl	Plat
Maff	Slc2a1	Ubd
Slc44a1	Ndrg1	Rcan1
Irak2	Tha1	Cdk17
Cdadc1	Map3k14	Bhlhe41
Cdh1	Lars2	Vezf1
Sox13	Tyro3	Arhgef10l
Rffl	Atp2a2	Fhod3
Plekhm3	Ugcg	C3
Crtc2	Ppig	Inpp5b
Tbc1d10a	Cpeb4	Uchl3
Fgd6	Ube2d1	Sntb2
Rrs1	Zfp609	Diap2
Glt25d1	Rnf31	Gna13
Aldh1a7	Xrn1	Zc3h12d
Gcnt2	Ppp1r15a	Podxl
Tcof1	Exoc6b	Btg1
Dusp7	Tmem188	Trim47
Prkd2	Ccdc85b	8430410A17Rik
Wdr92	Scaf4	Rybp
Mybbp1a	Rbm27	Adar
Fam110a	Plekhg2	Serpind1
Sqstm1	Fam63b	Uqcrq
Mapkapk3	Tmem125	Fus
Gna13	Naaa	Slc16a2
Plxnd1	Cdca4	Saa4
Ccdc85b	Pgs1	Fermt2
Stau1	Plcxd2	Stk40
Trp53	1700019G17Rik	Cldn14
Foxp4	Sema3e	Cebpb
Rnpep	Ptpn12	Tmem158
Mycl1	Zbtb46	H6pd
Tfrc	Cstf3	BC046404
Smcr8	Mbd3	Pid1
Gbp2	Rbm18	Casp3
Col4a2	Eif4e3	Eif4e3
Pam	Ikzf5	Gm19705
Cd82	Sphk1	Rrbp1
Tnks1bp1	Abi2	Casz1
Cgnl1	G3bp2	Psmd10
Ccdc94	Surf6	Tfe3
Specc1	Cflar	Itga6
Ccl9	Cpne8	Trip10
G3bp1	Phf13	Crem
Fgfr1op	Ppp3ca	Gda
Rabgef1	Akap13	Zfp598
5930434B04Rik	Zeb1	Zcchc11
Tmem154	Kdm6b	Creb3l4
Ptges2	Fam195b	Pcyox1
Slc26a1	Rasal2	Tnip1
Ces1b	Adamts1	6430527G18Rik
Mafg	Lig4	Slc41a2
Rin3	Lrp1	Alcam
St3gal5	Eif2c2	Nags
Net1	Smad1	Mitd1
Cdc37	Rnf125	Hpx
Fzr1	Pabpc1	Slc7a5
Pnp	Hif1an	Igf2bp2
Slc41a1	Zfp1	Maml3
Cblc	Tgfb2	Pros1
N4bp3	Gng12	Snapc1
A130040M12Rik	H6pd	Maff
Itgav	Tuft1	Cdc42ep2
Zfp746	Tcof1	Dlc1
Ccdc122	Prox1	Nfya
Grhl1	Mitd1	Rap1gds1
Pcbp1	Dctn1	Stc2
Scaf4	Dnajb5	Ppp1r9b
Trim12c	Stk40	Csrnp1
Tmem106a	Spin1	Syne2
Trex1	Smad3	Rsl1
Tmem2	Hmox1	Rasl10b
Zbtb17	Smg1	9030625A04Rik
Tec	Plekhm2	Fth1
Tbc1d24	Pcbp2	Sav1
Etv6	Plod3	Zfp113
Mtf2	Etfa	Cchcr1
Fam46a	AI182371	S100a11
Rps16	Spnb2	Rps6ka2
Rbp4	Hic2	Cttnbp2nl
Mettl14	1300014I06Rik	Plscr2
Csnk2a2	Efhd2	Lgmn
Ccdc43	Ywhag	Ripk1
Hagh	Gm13363	Plec
Parp10	Arl13b	Gjb2
Aim1	Fmnl3	Cdc14a
Slc35c1	Kdm5b	Ehd4
Rc3h1	Ythdf1	Mtmr14
Zfp867	Anapc2	Psme2
Rbpj	Mtap7d1	Extl2
Dusp16	Aff1	Spire1
Pcnx	Casp8	Bcl6
Ube2h	Enpep	Mt2
Wsb1	Ash1l	Pcgf5
Casp7	Chka	Tmem98
Plagl2	Prkab1	Dock9
Sphk1	Dnttip1	Egln3
Tyk2	Ankrd52	9530008L14Rik
Gramd3	Bhlhe40	Usp18
Arhgap22	Trim46	Irf7
Tspan14	Alg8	Zc3hav1
Irgq	Stk19	Ext1
A830080D01Rik	Pde12	Plekhm1
Zc3h3	Ttc39b	Cstf3
Polr3c	Bag3	Dcp2
Ubb	3110062M04Rik	Orm1
Snrpd3	Ncl	Tfrc
Sh3pxd2a	Npepps	Tbc1d1
1110008P14Rik	Pphln1	Sphk1
Enho	Arf3	Tle3
Exosc8	Tle4	Ptges2
Mark2	Rbfox2	Enpp4
D10Wsu102e	Atf1	Slc43a3
Stx4a	Fgfr4	Csnk2a2
Pla1a	Klf6	Ptpn1
Slc12a7	Cdkn1a	Dennd4a
Zfp598	Kctd12	Traf2
Coro1b	Syne2	Kctd15
A330023F24Rik	C3	Lamc2
Ptplad1	Banf1	Slc9a1
Map3k1	Gpr155	Dph5
Hsd17b2	Fosl2	Irak2
	Pign	Tirap
	Zbtb42	Ogfr
	Noa1	Clic4
	BC005561	Cd302
	Inpp5b	Slc38a1
	Flot2	Tmem2
	Tmsb10	H2-D1
	Hdlbp	Plxnb1
	Svil	Adck4
	Kctd15	Krt23
	Alms1	Mt1
		Rnf135
		Bcl10
		Spred1
		Uso1
		Baz1a
		Palmd
		Neurl1a
		Rap1b
		Slc39a8
		Rraga
		Dusp7
		Zfp607
		A830080D01Rik
		Socs5
		Rabgef1
		Ccdc94
		Pik3ap1
		Xrn1
		Vwa5a
		Mov10
		Zswim4
		Gar1
		Nrp2
		Acvr1
		Smad5
		Lgals3bp
		Gys1
		Kdm6b
		Dyrk3
		Mecp2
		Lbp
		Tgif1
		Nek6
		Chic2
		Smad1
		Ell
		Arfrp1
		Fgfr2
		Gyk
		Fosl2
		Chac1
		Ly75
		Mllt6
		Gm14325
		5930434B04Rik
		Dgat2
		1110008P14Rik
		Pabpc1
		Znfx1
		Slc39a1
		Phldb1
		Smtnl2
		Inhba
		Xdh
		Parp10
		Ugcg
		Rhbdf2
		Ptpn12
		Etv3
		Scarb1
		Ctif
		Specc1
		Ube2f
		D10Wsu102e
		Arid5b
		Slc39a6
		Manba
		Akap13
		Plaur
		D030016E14Rik
		Gm16702
		Pip5k1a
		Casp7
		Grk5
		Svil
		Rfx5
		Cpeb4
		Usp43
		Adam17
		Bmpr2
		Map3k1
		AW112010
		Stx6
		Cpne8
		Ptplb
		Sptlc2
		Adhfe1
		Irgq
		Naaa
		Piwil2
		Caskin2
		Wdr45l
		Rad52
		Mll1
		Frk
		Rcl1
		Txnrd1
		Acer2
		Pnrc2
		Hnrnpd
		Ifngr2
		St3gal3
		Adm2
		Pvr
		Alms1
		Fmnl2
		Phldb2
		Zfp202
		Runx1
		Ppp2r2a
		Nup210l
		Rffl
		Gng12
		Tmsb10
		Ankrd1
		Pign
		Slc7a1
		Obfc1
		Net1
		Orm2
		Spin1
		Sh3bp2
		Mocs2
		Skiv2l
		Ash1l
		Slc39a10
		Tspan4
		Ets2
		Srsf7
		Myo10
		Mtf2
		Noc4l
		Alg8
		Npepps
		Ppp1r15a
		Mettl6
		Rbm27
		Slc4a7
		Msl2
		Nup54
		Gabpb1
		Lrg1
		Cep350
		Fndc3b
		Kri1
		Tank
		Rab12
		Cebpa
		Man1a
		Morc3
		Nfxl1
		Clec2d
		Adam9
		Pi4k2a
		Tspan33
		Aim1
		Thap1
		Pogk
		Cdca4
		Dap
		Rbpj
		Mapkapk3
		Hmox1
		Acvr1b
		Ier2
		Ptges
		Pcbp2
		Pprc1
		Fbxw11
		Wwc1
		Scamp1
		2010003K11Rik
		Slc25a25
		Tnfrsf23
		Mapkbp1
		Cd82
		Naa25
		D11Wsu47e
		Lancl2
		Prkab1
		Rassf1
		Hilpda
		Prkcd
		Atp11a
		2310047M10Rik
		Taf4b
		3110062M04Rik
		Ext2
		Mvp
		Cd63
		Chd4
		Snora74a
		Pum2
		Traf6
		Fgfr1op
		Fam108c
		Lama5
		BC005561
		Rbm18
		Pitpnb
		Pik3c2a
		Tbc1d10a
		Tmem188
		Dnajc13
		Sf1
		Zbtb34
		Urb1
		Plekha3
		Thap2
		1700020O03Rik
		Noa1
		Ddx6
		Gm129
		Rrs1
		Nfe2l2
		Lrrc42
		Ttc39b
		Nmi
		Rela
		Cyp7b1
		Ythdf1
		Klhl24
		Gpc4
		Brwd3
		Suz12
		Csnk1g1
		Xpo5
		Palld
		Sec63
		Anp32b
		Gcap14
		Grhl1
		Uck2
		Pgs1
		Mlkl
		Carhsp1
		Mtf1
		Pphln1
		Inpp5a
		Slc30a7
		Cd47
		G3bp1
		Nav2
		Srebf2
		Kdm5b
		Ino80d
		Ppig
		Sesn2
