# Supplementary material for: Synergistic gene expression during the acute phase response is characterized by transcription factor assisted loading
Source: Nat Commun. 2017 Nov 29;8:1849. doi: 10.1038/s41467-017-02055-5 (PMC5707366; doi:10.1038/s41467-017-02055-5)
Supplement: Supplementary file 5 — Supplementary Data 3 [file 41467_2017_2055_MOESM5_ESM.xlsx]

## Sheet: Sheet1
Supplementary Data 3: STAT3 binding sites called in each condition
NT number of peaks (two replicates merged): 36						IL1 number of peaks (two replicates merged): 247								IL6 number of peaks (two replicates merged): 1182								IL1 number of peaks (two replicates merged): 1772
NT (GH2471)				NT_GH2475		IL-1 (GH2472)				IL-1 (GH2476)				IL-6 (GH2473)				IL-6 (GH2477)				dual (GH2474)				dual (GH2478)
chr	start	end		no peaks called		chr	start	end		chr	start	end		chr	start	end		chr	start	end		chr	start	end		chr	start	end
chr1	52170619	52170843				chr1	52170601	52170872		chr11	81849550	81849627		chr1	3505045	3505304		chr1	9574808	9575082		chr1	4759080	4759285		chr1	9937758	9937972
chr10	24316890	24317639				chr1	83956432	83956694		chr11	81851114	81851587		chr1	4759065	4759311		chr1	9626436	9626707		chr1	9574800	9575085		chr1	16172663	16173056
chr10	80645404	80645692				chr1	90457332	90457525		chr11	100800985	100801248		chr1	9574790	9575098		chr1	9937733	9938075		chr1	9937715	9938026		chr1	31213905	31214093
chr11	100800855	100801307				chr1	133145140	133145662		chr3	107563135	107563194		chr1	9626422	9626737		chr1	13457306	13457566		chr1	16169816	16170290		chr1	34179937	34180169
chr11	120206553	120206994				chr1	133145801	133147226		chr5	7960317	7960409		chr1	9628774	9629307		chr1	30994284	30994516		chr1	16172589	16173152		chr1	35983138	35983315
chr11	120208656	120208954				chr1	133147496	133147913		chr5	91320466	91321462		chr1	9937685	9938078		chr1	31076035	31076508		chr1	20777073	20777352		chr1	40228906	40229274
chr12	88238200	88238409				chr1	133148040	133148348		chr5	91321546	91321791		chr1	13457307	13457588		chr1	31210757	31211257		chr1	30994272	30994566		chr1	40231064	40231285
chr14	51427185	51427472				chr1	133171526	133171714		chr5	91321881	91322003		chr1	16172656	16172981		chr1	31213707	31214179		chr1	31073030	31073323		chr1	40231936	40232306
chr15	101828629	101828837				chr1	133172949	133173169		chr5	91322062	91322177		chr1	16647047	16647432		chr1	34179883	34180478		chr1	31075974	31076516		chr1	52170569	52170920
chr16	23988597	23989041				chr1	134544548	134544815		chr5	91322845	91322919		chr1	20777095	20777329		chr1	35983012	35983396		chr1	31210692	31211310		chr1	66947592	66947834
chr17	26643377	26644013				chr1	155198280	155198551		chr5	91323043	91323446		chr1	21004699	21004920		chr1	36935977	36936257		chr1	31213722	31214302		chr1	71945908	71946152
chr17	26852454	26852636				chr1	195098398	195098665		chr5	91333263	91333356		chr1	30994162	30994588		chr1	37947040	37947441		chr1	34179893	34180333		chr1	83956398	83956664
chr17	34880837	34881044				chr10	18718806	18719495		chr5	91333418	91333581		chr1	31073013	31073325		chr1	40228901	40229348		chr1	35983077	35983326		chr1	90457264	90457571
chr17	34999440	34999640				chr10	18719711	18719884		chr5	91333645	91333958		chr1	31075976	31076565		chr1	40230994	40231206		chr1	37947041	37947428		chr1	121116527	121116821
chr19	5794730	5795101				chr10	18721781	18722087		chr6	48791356	48791423		chr1	31210674	31211388		chr1	40231997	40232338		chr1	40228719	40229425		chr1	132965045	132965310
chr2	167590702	167590875				chr10	18726148	18726339						chr1	31213590	31214282		chr1	46909166	46909376		chr1	40230915	40231439		chr1	134544541	134544872
chr2	167653907	167654140				chr10	18726436	18726711						chr1	34179830	34180487		chr1	52170495	52170991		chr1	40231777	40232571		chr1	135846731	135846956
chr3	145310779	145311059				chr10	18730626	18731032						chr1	35983023	35983438		chr1	54307357	54307687		chr1	40281737	40282061		chr1	138581806	138582080
chr3	145311131	145312390				chr10	18731334	18731636						chr1	36592597	36592939		chr1	58480764	58481023		chr1	40284643	40284889		chr1	138595162	138595329
chr4	150129703	150129877				chr10	18733796	18734114						chr1	36935942	36936319		chr1	59741686	59742003		chr1	46909179	46909378		chr1	140503402	140503749
chr5	91320721	91320967				chr10	18735096	18735546						chr1	37404394	37404626		chr1	60656288	60656508		chr1	52170504	52170991		chr1	142312344	142312578
chr5	123112616	123112799				chr10	76566466	76566670						chr1	37947006	37947454		chr1	60883742	60884130		chr1	54307403	54307638		chr1	155198243	155198582
chr5	143665498	143666131				chr10	80395088	80395735						chr1	40228837	40229516		chr1	62753007	62753239		chr1	58786244	58786578		chr1	155406876	155407145
chr5	143666191	143666431				chr10	82258123	82258327						chr1	40231038	40231323		chr1	64663785	64663985		chr1	59741661	59742008		chr1	155879814	155880048
chr5	143666483	143667042				chr10	82764530	82764722						chr1	40231803	40232371		chr1	66942019	66942286		chr1	59821652	59821883		chr1	172426277	172426558
chr6	44742857	44743042				chr10	110946732	110946928						chr1	43875975	43876190		chr1	66947438	66947886		chr1	60883720	60884155		chr1	172446142	172446786
chr6	48791143	48791513				chr10	110958613	110958926						chr1	45977506	45977884		chr1	71854707	71854911		chr1	60890557	60890780		chr1	182781058	182781259
chr6	85794263	85794442				chr10	127731652	127731897						chr1	46909142	46909436		chr1	71933291	71933634		chr1	66941954	66942307		chr1	193627032	193627478
chr7	52712410	52712901				chr10	127732254	127732541						chr1	51912585	51912934		chr1	71945875	71946223		chr1	66947499	66947856		chr1	193664714	193664935
chr7	52713016	52713265				chr10	127733166	127733433						chr1	52170493	52171003		chr1	72243560	72243823		chr1	71854698	71854926		chr10	11998202	11998384
chr8	73153686	73153889				chr10	127733947	127734201						chr1	52175938	52176258		chr1	74433397	74433591		chr1	71945840	71946222		chr10	13589436	13589621
chr8	87500311	87500565				chr11	7052415	7052692						chr1	52654674	52654893		chr1	78485104	78485548		chr1	72243566	72243831		chr10	13768431	13768703
chr8	121969425	121969726				chr11	16601950	16602141						chr1	54307330	54307682		chr1	82783970	82784399		chr1	73983190	73983443		chr10	17374107	17374405
chr8	121969838	121970090				chr11	50011784	50012093						chr1	58480680	58481014		chr1	83956319	83956695		chr1	78485264	78485568		chr10	17403779	17404057
chr9	21397225	21397415				chr11	50012410	50012638						chr1	58777082	58777407		chr1	88422892	88423113		chr1	79772537	79772738		chr10	18735157	18735613
						chr11	50015641	50015920						chr1	58786281	58786667		chr1	90457214	90457591		chr1	82784001	82784293		chr10	23561788	23562144
						chr11	50020013	50020596						chr1	59741619	59742075		chr1	121116483	121116837		chr1	83956324	83956769		chr10	36999222	36999427
						chr11	50021688	50021900						chr1	60656200	60656570		chr1	132964935	132965416		chr1	90457216	90457660		chr10	37058053	37058373
						chr11	81848993	81852293						chr1	60725994	60726205		chr1	134544360	134544931		chr1	91353685	91353901		chr10	67711016	67711231
						chr11	86437839	86438130						chr1	60883714	60884161		chr1	135085353	135085649		chr1	93148018	93148314		chr10	79101603	79101809
						chr11	100800775	100801307						chr1	60890512	60890893		chr1	135846595	135846990		chr1	101997568	101997901		chr10	79340607	79340831
						chr11	120208697	120208887						chr1	62752948	62753221		chr1	135975773	135975997		chr1	121113898	121114238		chr10	79538069	79538359
						chr12	8399857	8400196						chr1	63223454	63223739		chr1	135989593	135989861		chr1	121116407	121116847		chr10	79563827	79564009
						chr12	8503906	8504204						chr1	64663767	64664016		chr1	138581817	138582143		chr1	123173798	123173992		chr10	79615720	79615980
						chr12	36102710	36102908						chr1	66941928	66942316		chr1	138593014	138593347		chr1	125476763	125476959		chr10	80448387	80448698
						chr12	56565991	56566165						chr1	66947420	66947932		chr1	138595152	138595362		chr1	132964927	132965375		chr10	80640293	80640511
						chr12	56588092	56590275						chr1	71854638	71854926		chr1	140467660	140468115		chr1	133022489	133022699		chr10	82258017	82258342
						chr12	56590366	56590549						chr1	71920638	71920914		chr1	140503235	140503846		chr1	133081430	133081622		chr10	82764540	82764776
						chr12	56591090	56592731						chr1	71933288	71933713		chr1	141304383	141304677		chr1	133145989	133146609		chr10	87181235	87181422
						chr12	74891701	74891950						chr1	71945828	71946283		chr1	142277638	142277838		chr1	133147491	133147731		chr10	92640685	92640918
						chr12	80457226	80457456						chr1	71959232	71959456		chr1	142312289	142312645		chr1	133173328	133173545		chr10	94681484	94681666
						chr12	81954819	81955066						chr1	72243527	72243857		chr1	143344613	143344839		chr1	133644157	133644566		chr10	95650954	95651185
						chr12	87046537	87046908						chr1	72353898	72354201		chr1	153005454	153005748		chr1	133724297	133724541		chr10	96905128	96905455
						chr12	88238155	88238489						chr1	73983191	73983402		chr1	155147499	155147790		chr1	134225038	134225301		chr10	99021225	99021524
						chr12	104869640	104869856						chr1	74433340	74433651		chr1	155198160	155198638		chr1	134544398	134544989		chr10	99066888	99067068
						chr12	112693548	112693801						chr1	74768377	74768652		chr1	155879739	155880061		chr1	135085286	135085538		chr10	110958502	110958945
						chr13	6059181	6059463						chr1	78485089	78485704		chr1	156897357	156897651		chr1	135557343	135557553		chr10	110980729	110980988
						chr13	16161050	16161226						chr1	79772534	79772765		chr1	159273716	159274024		chr1	135808426	135808674		chr10	110981872	110982190
						chr13	23896329	23896512						chr1	82783907	82784464		chr1	162836265	162836499		chr1	135846522	135847032		chr10	111095932	111096171
						chr13	24446779	24446963						chr1	83903495	83903794		chr1	163144620	163145002		chr1	135849748	135849990		chr10	111374052	111374352
						chr13	27817042	27817346						chr1	83956230	83956859		chr1	164500727	164500949		chr1	137077004	137077334		chr10	127014444	127014655
						chr13	44090771	44091189						chr1	87705062	87705356		chr1	169200203	169200416		chr1	138124017	138124300		chr11	5399161	5399575
						chr13	55291211	55291479						chr1	88422930	88423145		chr1	172426227	172426585		chr1	138579601	138580067		chr11	7052352	7052713
						chr13	103892837	103893017						chr1	90457215	90457679		chr1	172446178	172446510		chr1	138581723	138582255		chr11	8469451	8469788
						chr13	113254003	113254286						chr1	91102453	91102693		chr1	173044068	173044372		chr1	138593013	138593543		chr11	12379806	12380006
						chr14	51427234	51427463						chr1	91353683	91353988		chr1	178749119	178749374		chr1	138595047	138595449		chr11	16601917	16602152
						chr15	6824261	6824523						chr1	93333037	93333248		chr1	180527866	180528098		chr1	138790098	138790335		chr11	53576391	53576577
						chr15	31165686	31165864						chr1	94076965	94077181		chr1	182780965	182781375		chr1	140467759	140468140		chr11	55268905	55269171
						chr15	59384142	59384326						chr1	95320410	95320625		chr1	185757836	185758064		chr1	140503317	140503870		chr11	59941449	59941659
						chr15	62160469	62160661						chr1	120265811	120266132		chr1	185778138	185778367		chr1	141304387	141304670		chr11	70336841	70337052
						chr15	75724773	75724957						chr1	121113959	121114256		chr1	185778611	185778823		chr1	141915461	141915667		chr11	72661962	72662133
						chr15	88698039	88698231						chr1	121116356	121116866		chr1	185906928	185907167		chr1	142312216	142312795		chr11	80631636	80631882
						chr15	98497332	98499166						chr1	122016682	122016997		chr1	188118627	188118959		chr1	143344591	143344815		chr11	80762662	80762970
						chr15	98499497	98499989						chr1	122551607	122552065		chr1	188405667	188405936		chr1	153005493	153005751		chr11	81850456	81850786
						chr15	98502277	98502570						chr1	123247305	123247545		chr1	190830158	190830365		chr1	155147450	155147760		chr11	81851098	81851992
						chr15	98503167	98503382						chr1	125476661	125476957		chr1	193048138	193048429		chr1	155198205	155198722		chr11	83561349	83561643
						chr15	98503536	98503871						chr1	132964887	132965415		chr1	193452484	193452686		chr1	155406845	155407469		chr11	86437842	86438150
						chr15	98504217	98504696						chr1	132991188	132991399		chr1	194639039	194639260		chr1	155879724	155880120		chr11	100800853	100801310
						chr15	98504879	98505198						chr1	133020506	133020770		chr1	196198901	196199119		chr1	156280648	156280846		chr11	102076875	102077157
						chr15	98505755	98506726						chr1	133022469	133022748		chr1	196705624	196705867		chr1	156897302	156897654		chr11	106789242	106789533
						chr15	98507023	98507244						chr1	133724187	133724662		chr10	11998199	11998452		chr1	156922155	156922347		chr11	112872263	112872525
						chr15	98513618	98513798						chr1	134544111	134544989		chr10	13589394	13589730		chr1	163144639	163145000		chr11	117823444	117824065
						chr15	98522607	98523035						chr1	135085362	135085647		chr10	13687154	13687471		chr1	163807221	163807413		chr11	117830372	117830845
						chr15	98526315	98526659						chr1	135213827	135214067		chr10	17374034	17374517		chr1	166251540	166251899		chr11	121189656	121189943
						chr15	101981143	101981511						chr1	135846524	135847025		chr10	17403725	17404214		chr1	168209211	168209475		chr11	121534399	121534619
						chr16	15984372	15985021						chr1	135849751	135850170		chr10	19653554	19653965		chr1	170605298	170605493		chr12	8341214	8341404
						chr16	23497627	23497820						chr1	135989633	135989847		chr10	22224709	22224971		chr1	172426050	172426669		chr12	8393484	8393718
						chr16	23988578	23989017						chr1	138579617	138580021		chr10	22276269	22276540		chr1	172446056	172446918		chr12	8399778	8400210
						chr16	49970713	49970901						chr1	138581719	138582196		chr10	24344870	24345200		chr1	173044064	173044401		chr12	28153074	28153260
						chr16	52333780	52333973						chr1	138592944	138593536		chr10	26715822	26716043		chr1	173099004	173099292		chr12	33033672	33033860
						chr16	87611791	87612105						chr1	138595150	138595449		chr10	27704905	27705152		chr1	173383046	173383266		chr12	35674204	35674510
						chr17	13203011	13203202						chr1	138790123	138790366		chr10	37057131	37057445		chr1	181778003	181778314		chr12	35976764	35976956
						chr17	34880830	34881088						chr1	138907133	138907485		chr10	41296419	41296686		chr1	182707961	182708297		chr12	36102610	36102997
						chr17	34999234	34999699						chr1	140467602	140468196		chr10	43408059	43408353		chr1	182781013	182781345		chr12	56565594	56565766
						chr17	35950201	35950537						chr1	140501415	140501658		chr10	49306719	49306962		chr1	188118620	188118983		chr12	56565942	56566206
						chr17	35958732	35959127						chr1	140503168	140503911		chr10	53112652	53112848		chr1	188405642	188405965		chr12	56574901	56575245
						chr17	35959411	35960068						chr1	141304352	141304642		chr10	53117934	53118168		chr1	188609410	188609622		chr12	63978052	63978257
						chr17	35960286	35960548						chr1	142079942	142080184		chr10	53795556	53795886		chr1	190830152	190830417		chr12	74880300	74880695
						chr17	56261303	56261592						chr1	142277600	142277861		chr10	55948489	55948867		chr1	193013630	193013853		chr12	74880863	74881246
						chr17	57342984	57343625						chr1	142312254	142312643		chr10	61876423	61876772		chr1	193452410	193452773		chr12	74891499	74892119
						chr17	57343762	57343984						chr1	143344606	143344832		chr10	67642971	67643216		chr1	193608880	193609103		chr12	80457191	80457556
						chr17	57344042	57344813						chr1	153005397	153005803		chr10	67710879	67711287		chr1	193625543	193625808		chr12	80659085	80659282
						chr17	57344900	57345177						chr1	153210140	153210448		chr10	67742801	67743039		chr1	193626996	193627588		chr12	80660431	80660708
						chr17	57345422	57345696						chr1	155147431	155147819		chr10	69034327	69034537		chr1	193664672	193664989		chr12	81913002	81913379
						chr17	57346026	57346850						chr1	155198120	155198655		chr10	70655850	70656081		chr1	194639003	194639284		chr12	81954697	81955101
						chr17	57346921	57347135						chr1	155879713	155880138		chr10	72241177	72241416		chr10	5608047	5608244		chr12	87046515	87047014
						chr17	57347193	57347579						chr1	156280496	156280870		chr10	76566442	76566664		chr10	11000624	11000938		chr12	88238074	88238488
						chr17	57347985	57349183						chr1	156897290	156897764		chr10	79101507	79101813		chr10	11998178	11998400		chr12	103691806	103692055
						chr17	57350109	57351814						chr1	156911312	156911529		chr10	79340525	79340949		chr10	13589392	13589688		chr12	104869611	104869866
						chr17	57351953	57353401						chr1	156955748	156956007		chr10	79538056	79538425		chr10	13687183	13687469		chr13	5677254	5677543
						chr17	57353575	57354970						chr1	159184222	159184491		chr10	79563777	79564176		chr10	13750442	13750808		chr13	5803866	5804072
						chr17	57356114	57356370						chr1	159273681	159274045		chr10	79570406	79570870		chr10	13768159	13768764		chr13	5840785	5841042
						chr17	57356497	57358136						chr1	162836205	162836439		chr10	79615639	79616021		chr10	14033817	14034009		chr13	6059202	6059495
						chr17	57358233	57358579						chr1	163144600	163145042		chr10	80426504	80426698		chr10	17374054	17374476		chr13	13665257	13665446
						chr17	57358808	57359114						chr1	163807060	163807501		chr10	80448278	80448778		chr10	17403711	17404159		chr13	16161040	16161258
						chr17	57359449	57360028						chr1	164500711	164501016		chr10	80640215	80640582		chr10	18719293	18719659		chr13	16866220	16866576
						chr17	57360432	57361465						chr1	166251580	166251864		chr10	82257853	82258494		chr10	18721701	18721893		chr13	23896214	23896529
						chr17	57361624	57362060						chr1	168209165	168209497		chr10	82764411	82764870		chr10	18726199	18726592		chr13	27817076	27817391
						chr17	57362272	57363941						chr1	169200106	169200421		chr10	87348442	87348787		chr10	18729147	18729339		chr13	29596709	29597006
						chr17	57364385	57365232						chr1	172426082	172426678		chr10	89207516	89207771		chr10	18732526	18732718		chr13	41066744	41066931
						chr17	57365588	57365808						chr1	172446122	172446658		chr10	90120413	90120716		chr10	18735050	18735691		chr13	41078196	41078505
						chr17	57372410	57372682						chr1	172553176	172553474		chr10	90124246	90124522		chr10	18797470	18798358		chr13	41908642	41908859
						chr18	3281056	3281231						chr1	172797719	172798004		chr10	92640683	92640910		chr10	18801903	18802275		chr13	44090770	44091056
						chr18	81516344	81516535						chr1	173043960	173044454		chr10	94585475	94585674		chr10	18806370	18807251		chr13	44181211	44181382
						chr19	7129420	7129611						chr1	178749065	178749411		chr10	94605429	94605804		chr10	19653581	19653910		chr13	45665381	45665571
						chr19	7877166	7877352						chr1	180172262	180172504		chr10	94681370	94681826		chr10	19824448	19824696		chr13	54238962	54239128
						chr2	24200550	24200903						chr1	180527872	180528113		chr10	94879386	94879691		chr10	22276269	22276548		chr13	63354553	63354805
						chr2	32237711	32237949						chr1	181038552	181038791		chr10	95145573	95145878		chr10	23561582	23562255		chr13	75504583	75504794
						chr2	32238421	32241283						chr1	181777939	181778228		chr10	95478644	95479063		chr10	24344882	24345196		chr13	90884688	90884883
						chr2	32241340	32241576						chr1	182707988	182708386		chr10	95650913	95651171		chr10	26715771	26716177		chr13	91450980	91451212
						chr2	32241775	32242046						chr1	182780929	182781375		chr10	99021126	99021596		chr10	26833970	26834167		chr13	102293449	102293633
						chr2	32242147	32242823						chr1	185757811	185758102		chr10	99039043	99039306		chr10	36865458	36865932		chr13	103343348	103343640
						chr2	32242998	32243621						chr1	185778075	185778412		chr10	99066898	99067122		chr10	36947736	36948252		chr13	103892753	103893133
						chr2	131156416	131156650						chr1	185906914	185907244		chr10	107377436	107377793		chr10	36983404	36983742		chr13	112599847	112600022
						chr2	164258259	164258443						chr1	188118502	188119026		chr10	110980682	110980949		chr10	36999153	36999487		chr13	113254011	113254329
						chr2	167590647	167591055						chr1	188405600	188406005		chr10	110981812	110982296		chr10	37057031	37057489		chr14	31682530	31682773
						chr2	167602890	167603302						chr1	188410684	188411164		chr10	111019376	111019579		chr10	37057910	37058499		chr14	31699513	31699706
						chr2	167653890	167654137						chr1	188609365	188609598		chr10	112391284	112391487		chr10	40230705	40231059		chr14	32475628	32475847
						chr2	167784500	167784677						chr1	190830114	190830392		chr10	118858394	118858883		chr10	43408032	43408318		chr14	41974265	41974434
						chr3	19853962	19854239						chr1	191930636	191930858		chr10	119549938	119550132		chr10	43663479	43663770		chr14	46164637	46164957
						chr3	19856955	19857370						chr1	191979619	191979882		chr10	121022179	121022478		chr10	53778620	53779288		chr14	63751170	63751384
						chr3	27664923	27665264						chr1	193007428	193007689		chr10	121956627	121956867		chr10	53795541	53795908		chr14	66519266	66519590
						chr3	82829861	82830083						chr1	193008715	193008960		chr10	126365254	126365507		chr10	55053685	55053994		chr14	70729882	70730115
						chr3	107542541	107544244						chr1	193013684	193013919		chr10	127014472	127014670		chr10	55948513	55948894		chr14	70736145	70736615
						chr3	107545010	107545218						chr1	193048144	193048493		chr10	127175673	127175999		chr10	57868155	57868374		chr14	70754471	70754805
						chr3	107563036	107563349						chr1	193444834	193445108		chr10	127496322	127496533		chr10	59372199	59372529		chr14	73235194	73235458
						chr3	115344428	115344603						chr1	193452403	193452803		chr10	127690909	127691109		chr10	61876425	61876714		chr14	73531961	73532203
						chr3	121297660	121297916						chr1	193664704	193664979		chr10	127707243	127707539		chr10	67248399	67248685		chr14	75637073	75637302
						chr3	127491839	127492162						chr1	194639011	194639293		chr10	128360251	128360550		chr10	67710836	67711306		chr14	77098748	77098949
						chr3	145309432	145309630						chr1	196198818	196199127		chr11	5399173	5399624		chr10	67738158	67738399		chr14	77131457	77131666
						chr3	145309683	145309894						chr1	196704790	196705022		chr11	5405850	5406165		chr10	67742832	67743026		chr14	90155675	90155947
						chr3	145310452	145312482						chr1	196705595	196705936		chr11	7052352	7052831		chr10	76394006	76394198		chr14	121650957	121651188
						chr4	16047431	16047770						chr10	3187124	3187539		chr11	7052972	7053361		chr10	76566444	76566681		chr15	6824197	6824583
						chr4	33329576	33330288						chr10	5607923	5608265		chr11	8469408	8469813		chr10	79101509	79101872		chr15	25076196	25076500
						chr4	33348161	33348535						chr10	7559363	7559671		chr11	12373815	12374067		chr10	79340533	79340928		chr15	31165538	31165879
						chr4	62999755	63000069						chr10	7806986	7807298		chr11	12379754	12380120		chr10	79533784	79534298		chr15	38339023	38339319
						chr4	102200207	102200412						chr10	11000553	11000907		chr11	16601910	16602214		chr10	79538018	79538449		chr15	38400230	38400491
						chr4	133720755	133721335						chr10	11998170	11998437		chr11	29592104	29592303		chr10	79563735	79564166		chr15	59384082	59384432
						chr4	150059252	150059514						chr10	12507802	12508103		chr11	29592837	29593034		chr10	79615644	79616030		chr15	62105702	62105875
						chr5	7960149	7960611						chr10	12541236	12541496		chr11	30111603	30112006		chr10	80242332	80242677		chr15	62124595	62124792
						chr5	32442101	32442366						chr10	13589375	13589709		chr11	32258384	32258662		chr10	80392385	80392630		chr15	62160214	62160380
						chr5	64344941	64345308						chr10	13687163	13687545		chr11	32304768	32304991		chr10	80393601	80393861		chr15	62169383	62169604
						chr5	89707391	89707580						chr10	17373682	17373898		chr11	53244385	53244635		chr10	80394192	80394496		chr15	63192111	63192279
						chr5	91118923	91119150						chr10	17374014	17374553		chr11	53576299	53576616		chr10	80394969	80395836		chr15	66977961	66978537
						chr5	91313983	91314403						chr10	17403638	17404233		chr11	53583260	53583547		chr10	80426374	80426777		chr15	75665936	75666191
						chr5	91320070	91324004						chr10	18735228	18735581		chr11	53717316	53717605		chr10	80448317	80448804		chr15	75724666	75724844
						chr5	91332852	91336200						chr10	19653470	19654008		chr11	55268842	55269283		chr10	80640225	80640601		chr15	76456327	76456610
						chr5	91465748	91465945						chr10	19797161	19797400		chr11	58028312	58028506		chr10	82253343	82253557		chr15	88697904	88698275
						chr5	93174899	93175106						chr10	20067301	20067567		chr11	60033979	60034240		chr10	82257952	82258497		chr15	90508962	90509459
						chr5	123112602	123112826						chr10	20671841	20672123		chr11	62365054	62365403		chr10	82764362	82764868		chr15	98498114	98498980
						chr5	137536239	137536687						chr10	22224706	22224964		chr11	69529418	69529612		chr10	82816538	82816777		chr15	98513493	98513847
						chr5	137536793	137537665						chr10	22276235	22276560		chr11	70336743	70337094		chr10	87181142	87181592		chr15	98522604	98523035
						chr5	137538277	137539151						chr10	24344863	24345217		chr11	70783856	70784208		chr10	87348522	87348768		chr15	98526280	98526566
						chr5	137539441	137542881						chr10	25339421	25339707		chr11	72661830	72662204		chr10	90120463	90120685		chr15	100251780	100252040
						chr5	137543068	137543474						chr10	26715753	26716156		chr11	74652004	74652287		chr10	90124276	90124561		chr15	101981176	101981508
						chr5	137543671	137543993						chr10	26833874	26834258		chr11	75252380	75252651		chr10	92640398	92641050		chr16	10676924	10677278
						chr5	137544057	137544611						chr10	27704836	27705160		chr11	75465337	75465626		chr10	93408662	93408959		chr16	10758061	10758527
						chr5	137544758	137544956						chr10	27707954	27708205		chr11	76668389	76668695		chr10	94585481	94585673		chr16	15984344	15984883
						chr5	137545691	137547144						chr10	39966719	39966930		chr11	77596700	77597128		chr10	94605515	94605743		chr16	15992144	15992511
						chr5	137547464	137547802						chr10	40230744	40231176		chr11	77599600	77599803		chr10	94609090	94609358		chr16	16073488	16073681
						chr5	143665739	143666108						chr10	41296365	41296632		chr11	79959505	79959717		chr10	94681416	94681822		chr16	22108382	22108571
						chr5	143666598	143666931						chr10	43408032	43408420		chr11	80631547	80631971		chr10	94879347	94879706		chr16	22920305	22920494
						chr6	31212248	31212474						chr10	44419966	44420274		chr11	80762527	80763169		chr10	95145613	95145854		chr16	23290364	23290557
						chr6	48791136	48791506						chr10	49306658	49306961		chr11	81224786	81225095		chr10	95650700	95651311		chr16	23497615	23497923
						chr6	51496150	51496430						chr10	53102959	53103198		chr11	82852672	82852898		chr10	96852080	96852528		chr16	23988520	23989083
						chr6	85794078	85794495						chr10	53112632	53112892		chr11	83285733	83285969		chr10	96904987	96905562		chr16	24199881	24200133
						chr6	124442877	124443170						chr10	53117852	53118170		chr11	83561371	83561585		chr10	99021157	99021571		chr16	30821453	30821725
						chr6	133985468	133985689						chr10	53778965	53779201		chr11	86400353	86400560		chr10	99039003	99039327		chr16	49954104	49954284
						chr6	134158420	134158655						chr10	53795480	53795899		chr11	86412064	86412434		chr10	99066876	99067104		chr16	49970696	49970984
						chr6	136417057	136417230						chr10	55948491	55948905		chr11	86437776	86438414		chr10	107377525	107377787		chr16	55532844	55533181
						chr6	146613495	146613710						chr10	57783666	57783926		chr11	94208029	94208273		chr10	107882206	107882465		chr16	55822253	55822502
						chr6	149142066	149142424						chr10	60775601	60775911		chr11	95879241	95879536		chr10	107975709	107975911		chr16	76539804	76540101
						chr6	149173401	149173955						chr10	61068861	61069102		chr11	95895885	95896211		chr10	110946662	110947014		chr16	78265321	78265492
						chr7	31729055	31729242						chr10	61876421	61876647		chr11	97521377	97521587		chr10	110958254	110959068		chr16	81366285	81366484
						chr7	31900612	31900789						chr10	62471018	62471250		chr11	97654524	97654921		chr10	110980583	110981423		chr16	87611705	87612056
						chr7	54001144	54001427						chr10	62621038	62621266		chr11	98543644	98544012		chr10	110981857	110982342		chr16	87636165	87636472
						chr7	75857500	75857675						chr10	66550116	66550353		chr11	100748612	100748848		chr10	111013131	111013323		chr16	92697431	92697742
						chr7	75861971	75862168						chr10	66648273	66648495		chr11	100800773	100801442		chr10	111016265	111016472		chr16	94945872	94946068
						chr7	109166074	109166267						chr10	67012233	67012580		chr11	100818689	100818909		chr10	111019172	111019619		chr17	13133463	13133688
						chr7	112738998	112739510						chr10	67248337	67248743		chr11	102004479	102004702		chr10	111095797	111096255		chr17	13202937	13203284
						chr7	112739773	112740334						chr10	67552957	67553209		chr11	102004841	102005126		chr10	111373917	111374407		chr17	13853559	13853758
						chr7	112740505	112740970						chr10	67553387	67553705		chr11	103272668	103272963		chr10	114688534	114688734		chr17	26852460	26852698
						chr7	112741766	112741963						chr10	67642913	67643222		chr11	105805609	105805949		chr10	115217371	115217582		chr17	29535071	29535384
						chr7	112742073	112742266						chr10	67710771	67711311		chr11	106673813	106674031		chr10	118858496	118858770		chr17	29560381	29560593
						chr7	112742591	112743470						chr10	67737193	67737448		chr11	106789196	106789588		chr10	119549778	119550151		chr17	29606455	29606700
						chr7	112745813	112746359						chr10	67737773	67738088		chr11	106843729	106843977		chr10	121022317	121022658		chr17	33919000	33919227
						chr7	112747309	112747758						chr10	67742766	67743163		chr11	107289404	107289924		chr10	121956598	121956791		chr17	33920361	33920633
						chr7	112748654	112748918						chr10	67814742	67815011		chr11	109309961	109310243		chr10	126365196	126365477		chr17	34880750	34881041
						chr7	146111002	146111186						chr10	67817357	67817631		chr11	112869907	112870221		chr10	126365759	126365951		chr17	34973703	34973974
						chr7	148142335	148142508						chr10	69034242	69034622		chr11	112872184	112872550		chr10	127014431	127014666		chr17	34999129	34999619
						chr8	12711669	12711845						chr10	69560603	69560847		chr11	113545674	113545959		chr10	127175678	127176119		chr17	35438631	35438825
						chr8	34829582	34829795						chr10	70655815	70656067		chr11	115041357	115041562		chr10	127374184	127374380		chr17	35950219	35950518
						chr8	42301478	42301702						chr10	72241186	72241441		chr11	116060243	116060481		chr10	127513043	127513277		chr17	56261288	56261536
						chr8	46711864	46712042						chr10	75246783	75247083		chr11	117792104	117792637		chr10	128360280	128360551		chr17	57357005	57357183
						chr8	73088712	73088989						chr10	75300123	75300361		chr11	117823432	117824048		chr11	5392076	5392392		chr17	57364798	57364970
						chr8	87500289	87500599						chr10	76393860	76394274		chr11	117824653	117825175		chr11	5398918	5399681		chr17	57370187	57370362
						chr8	96695175	96695682						chr10	76566416	76566706		chr11	117830194	117831010		chr11	5402450	5402669		chr17	57372340	57372697
						chr8	96697158	96697535						chr10	77216296	77216548		chr11	117856600	117856879		chr11	5405834	5406216		chr17	63036936	63037137
						chr8	96697819	96698196						chr10	79101464	79101881		chr11	120366932	120367133		chr11	7052365	7052818		chr17	71088801	71089136
						chr8	96704601	96704814						chr10	79340501	79341123		chr11	121189556	121189985		chr11	7052900	7053366		chr17	71091537	71091714
						chr8	112108223	112108747						chr10	79533847	79534319		chr11	121534317	121534656		chr11	8469420	8469886		chr17	71103052	71103350
						chr8	126261123	126261296						chr10	79537940	79538439		chr12	7912267	7912500		chr11	8515573	8515773		chr17	71146781	71146978
						chr9	20820107	20820471						chr10	79563691	79564226		chr12	8341204	8341428		chr11	12379699	12380159		chr18	3281000	3281239
						chr9	20833854	20834502						chr10	79570390	79570958		chr12	21233202	21233580		chr11	12380587	12380779		chr18	5510104	5510394
						chr9	21397250	21397433						chr10	79610482	79610863		chr12	21436915	21437187		chr11	16601909	16602312		chr18	13384120	13384298
						chr9	34931501	34931872						chr10	79613961	79614271		chr12	28152999	28153326		chr11	17361020	17361509		chr18	21129581	21129819
						chr9	69860231	69860437						chr10	79615552	79616047		chr12	31058184	31058493		chr11	17368598	17368892		chr18	36866568	36866737
						chr9	70736984	70737221						chr10	80086229	80086572		chr12	31621850	31622078		chr11	17559358	17559556		chr18	36886307	36886473
						chr9	103107517	103107711						chr10	80213982	80214421		chr12	33028445	33028660		chr11	30111671	30111975		chr18	38039831	38040070
						chr9	103107781	103107964						chr10	80242401	80242693		chr12	33033421	33033992		chr11	31383883	31384209		chr18	60392875	60393140
						chr9	103108554	103108901						chr10	80392368	80392600		chr12	35673989	35674554		chr11	31719763	31720006		chr18	64204998	64205236
						chr9	103108975	103109254						chr10	80426386	80426770		chr12	35976639	35977014		chr11	32126610	32126894		chr18	64505560	64505777
						chr9	103109897	103110781						chr10	80448215	80448852		chr12	36102526	36103042		chr11	32304830	32305072		chr18	65158973	65159331
						chr9	103111018	103111223						chr10	80640189	80640713		chr12	36366590	36366918		chr11	32609708	32609924		chr18	67905608	67905868
						chr9	103112285	103112458						chr10	82253264	82253740		chr12	37108742	37108989		chr11	35784471	35784725		chr18	74704990	74705261
						chr9	103112533	103112847						chr10	82257773	82258549		chr12	41822003	41822289		chr11	51729754	51730215		chr18	76130767	76131121
						chr9	103115126	103115983						chr10	82323026	82323303		chr12	53102611	53102877		chr11	53259101	53259455		chr18	81516314	81516613
						chr9	103116056	103118091						chr10	82764371	82764922		chr12	63977931	63978350		chr11	53259821	53260107		chr19	4477986	4478196
						chr9	103118820	103119498						chr10	82773195	82773539		chr12	70472559	70473074		chr11	53576300	53576618		chr19	5846735	5846903
						chr9	103120595	103120950						chr10	87181217	87181462		chr12	73004278	73004556		chr11	53583271	53583541		chr19	6018202	6018381
						chr9	103121480	103122074						chr10	87348365	87348848		chr12	74880244	74880591		chr11	53717377	53717600		chr19	7129372	7129697
						chr9	103122181	103124233						chr10	88193643	88193914		chr12	74880871	74881214		chr11	54836529	54836857		chr19	7877177	7877401
						chr9	103124354	103126972						chr10	89207499	89207763		chr12	74891604	74892044		chr11	55268803	55269162		chr19	17837417	17837773
						chr9	103127250	103129822						chr10	90120363	90120793		chr12	80457162	80457462		chr11	57766295	57766501		chr19	32264534	32264735
						chr9	103129950	103130469						chr10	90124203	90124591		chr12	80569876	80570070		chr11	58012849	58013073		chr19	34365674	34365840
						chr9	103131210	103131924						chr10	92640402	92640998		chr12	80604488	80604877		chr11	58028276	58028510		chr2	11287152	11287407
						chr9	103132253	103132653						chr10	93408667	93409012		chr12	80658902	80659409		chr11	59941327	59941726		chr2	11300358	11300562
														chr10	94585433	94585660		chr12	80660304	80660776		chr11	62365053	62365378		chr2	11379636	11379812
														chr10	94605376	94605858		chr12	80699597	80699832		chr11	69223768	69224099		chr2	11451731	11451904
														chr10	94609135	94609447		chr12	81180772	81181288		chr11	70336760	70337112		chr2	24200588	24200910
														chr10	94681366	94681841		chr12	81215301	81215538		chr11	72661855	72662149		chr2	32238512	32239711
														chr10	94695332	94695551		chr12	81954816	81955096		chr11	74652060	74652272		chr2	32240437	32240972
														chr10	94879332	94879954		chr12	85620121	85620437		chr11	75252400	75252670		chr2	32241050	32241250
														chr10	95143079	95143292		chr12	86814391	86814833		chr11	75465360	75465553		chr2	32243218	32243626
														chr10	95145514	95145917		chr12	87046518	87046840		chr11	76668383	76668649		chr2	34871593	34872100
														chr10	95650789	95651335		chr12	88142165	88142405		chr11	77596689	77597199		chr2	38368461	38368805
														chr10	98819862	98820124		chr12	88237946	88238527		chr11	78225284	78225622		chr2	60122342	60122582
														chr10	99021100	99021620		chr12	88240651	88240869		chr11	78659440	78659693		chr2	71577753	71577975
														chr10	99038972	99039357		chr12	88259635	88259848		chr11	78659932	78660280		chr2	75447810	75447981
														chr10	99066885	99067122		chr12	88748955	88749390		chr11	78661966	78662340		chr2	79219653	79219958
														chr10	100584095	100584396		chr12	92622787	92623101		chr11	78662879	78663129		chr2	90383096	90383364
														chr10	107377407	107377842		chr12	92922539	92922838		chr11	78702659	78702912		chr2	101667999	101668221
														chr10	107380768	107381188		chr12	96739752	96740025		chr11	78832285	78832541		chr2	104333708	104333969
														chr10	107869475	107869696		chr12	99952039	99952311		chr11	79027709	79027918		chr2	108596004	108596257
														chr10	107870511	107870806		chr12	100089088	100089284		chr11	79374099	79374466		chr2	108605058	108605227
														chr10	107882211	107882507		chr12	103151147	103151409		chr11	80631563	80631972		chr2	131156395	131156634
														chr10	107885625	107885839		chr12	103691706	103692177		chr11	80762523	80763139		chr2	134670531	134670721
														chr10	110144458	110144743		chr12	104869571	104870073		chr11	81224818	81225132		chr2	148498219	148498397
														chr10	110539288	110539593		chr12	110900507	110900750		chr11	81820323	81820775		chr2	152175644	152175886
														chr10	110946672	110946885		chr12	114278217	114278520		chr11	81829876	81830106		chr2	160051196	160051434
														chr10	110980711	110981317		chr12	117470043	117470257		chr11	81846550	81846895		chr2	164246883	164247130
														chr10	110981637	110982351		chr13	3743303	3743625		chr11	81848861	81852230		chr2	164258135	164258415
														chr10	111019259	111019602		chr13	4771108	4771335		chr11	83285679	83286115		chr2	167225271	167225466
														chr10	111373853	111374341		chr13	5677191	5677596		chr11	83550616	83551134		chr2	167590578	167591005
														chr10	114688477	114688699		chr13	5802657	5803235		chr11	83561327	83561704		chr2	167602857	167603335
														chr10	114796188	114796446		chr13	5803531	5804107		chr11	83710257	83710512		chr2	167653798	167654155
														chr10	114820721	114821008		chr13	5840703	5841084		chr11	83736118	83736337		chr2	167660136	167660335
														chr10	115217230	115217593		chr13	5844286	5844547		chr11	84496434	84496666		chr2	167750705	167750876
														chr10	116849752	116849996		chr13	5848530	5848742		chr11	86400334	86400590		chr2	167784454	167784785
														chr10	118858291	118858898		chr13	6059133	6059581		chr11	86406614	86406843		chr2	173044398	173044564
														chr10	119549906	119550138		chr13	12526114	12526455		chr11	86409768	86410242		chr3	14641528	14641702
														chr10	121022182	121022645		chr13	13665248	13665653		chr11	86412145	86412502		chr3	19853965	19854270
														chr10	121956584	121956881		chr13	13665737	13666067		chr11	86437706	86438419		chr3	19856938	19857495
														chr10	124406940	124407329		chr13	16161011	16161277		chr11	86466354	86466546		chr3	27515910	27516090
														chr10	124927476	124927751		chr13	16866201	16866756		chr11	94207997	94208300		chr3	27664985	27665273
														chr10	126365161	126365943		chr13	24638955	24639246		chr11	95879274	95879478		chr3	27804037	27804327
														chr10	126792460	126792826		chr13	27816984	27817440		chr11	97521349	97521588		chr3	51001349	51001562
														chr10	127014399	127014738		chr13	29596663	29597360		chr11	97654589	97654838		chr3	79346525	79346702
														chr10	127049151	127049532		chr13	31639559	31639791		chr11	98543715	98544016		chr3	82829728	82830271
														chr10	127175659	127176041		chr13	31912521	31912732		chr11	98637085	98637380		chr3	82853770	82854076
														chr10	127496231	127496569		chr13	32903692	32903929		chr11	100800659	100801452		chr3	88314134	88314360
														chr10	127513040	127513272		chr13	34094362	34094834		chr11	100818660	100818902		chr3	89032259	89032427
														chr10	127690884	127691212		chr13	34751424	34751715		chr11	100995729	100995997		chr3	93251390	93251638
														chr10	127707178	127707683		chr13	34807330	34807568		chr11	102004396	102004706		chr3	93326591	93326851
														chr10	128346496	128346812		chr13	35561426	35561655		chr11	102004842	102005045		chr3	93356096	93356301
														chr10	128360194	128360565		chr13	35599211	35599405		chr11	102076822	102077340		chr3	107563060	107563348
														chr11	4346461	4346758		chr13	35610057	35610420		chr11	103272573	103272959		chr3	115315708	115316069
														chr11	5399144	5399677		chr13	38412339	38412608		chr11	105805648	105805963		chr3	115344406	115344636
														chr11	5405789	5406203		chr13	41012031	41012390		chr11	105927212	105927442		chr3	115349995	115350445
														chr11	7052302	7053438		chr13	41066693	41067029		chr11	106673790	106674018		chr3	121297628	121297973
														chr11	7217317	7217638		chr13	41078157	41078523		chr11	106789228	106789567		chr3	121902098	121902279
														chr11	8469387	8469887		chr13	41908608	41908929		chr11	106843733	106843925		chr3	127483121	127483339
														chr11	8515500	8515787		chr13	44181068	44181479		chr11	107289400	107289706		chr3	127491789	127492201
														chr11	12373745	12374053		chr13	45665309	45665710		chr11	108707416	108707640		chr3	135182643	135182862
														chr11	12379738	12380149		chr13	46823377	46823599		chr11	112592121	112592345		chr3	135337782	135337948
														chr11	16601877	16602223		chr13	48597895	48598101		chr11	112869937	112870179		chr4	33348173	33348520
														chr11	16750968	16751315		chr13	51167120	51167386		chr11	112872092	112872543		chr4	33369393	33369562
														chr11	16777642	16777939		chr13	52918215	52918439		chr11	113545578	113545947		chr4	35252539	35252742
														chr11	17361056	17361411		chr13	52987407	52987704		chr11	115021392	115021646		chr4	53137691	53137924
														chr11	17401120	17401386		chr13	54238926	54239247		chr11	115023429	115023693		chr4	57852256	57852430
														chr11	28806270	28806540		chr13	54712516	54712837		chr11	115041395	115041615		chr4	59344834	59345051
														chr11	28807938	28808155		chr13	54789336	54789588		chr11	115584132	115584422		chr4	59353168	59353412
														chr11	29030501	29030736		chr13	63354347	63354835		chr11	115885402	115885636		chr4	62999726	63000108
														chr11	29414784	29415185		chr13	64417080	64417312		chr11	115889181	115889465		chr4	63003494	63003736
														chr11	29447973	29448298		chr13	64489755	64490062		chr11	117131245	117131547		chr4	63007869	63008048
														chr11	29592105	29592331		chr13	64499459	64499697		chr11	117172326	117172656		chr4	100964733	100964957
														chr11	29592766	29593054		chr13	67295177	67295580		chr11	117792106	117792329		chr4	101046855	101047075
														chr11	30111590	30112003		chr13	67601387	67601607		chr11	117793616	117793883		chr4	102200028	102200597
														chr11	31719747	31720028		chr13	69208394	69208603		chr11	117807755	117807954		chr4	102205835	102206164
														chr11	31724900	31725188		chr13	74631340	74631538		chr11	117810759	117810960		chr4	102310195	102310390
														chr11	31730805	31731149		chr13	75504601	75504830		chr11	117819538	117819835		chr4	104496480	104496660
														chr11	31770307	31770529		chr13	75935195	75935539		chr11	117821275	117821596		chr4	118798527	118798748
														chr11	32126603	32126922		chr13	76317699	76317931		chr11	117823383	117824209		chr4	120240720	120240926
														chr11	32258415	32258662		chr13	85428603	85428797		chr11	117824628	117825217		chr4	122525330	122525584
														chr11	32304829	32305046		chr13	90884515	90884916		chr11	117830246	117830950		chr4	124386303	124386472
														chr11	32609675	32609943		chr13	91364157	91364460		chr11	117845162	117845363		chr4	124416054	124416303
														chr11	35733409	35733765		chr13	91450866	91451274		chr11	117853283	117853512		chr4	132530904	132531077
														chr11	35784410	35784736		chr13	95068406	95068617		chr11	117856574	117856863		chr4	133369839	133370125
														chr11	37720255	37720483		chr13	101500860	101501065		chr11	117869142	117869472		chr4	141626770	141627032
														chr11	48685805	48686173		chr13	101611732	101611962		chr11	120366936	120367128		chr4	149373280	149373564
														chr11	50025438	50025726		chr13	102280534	102280821		chr11	120459690	120459935		chr4	150059175	150059578
														chr11	50026729	50027147		chr13	102293309	102293717		chr11	120657575	120657877		chr4	150081383	150081593
														chr11	51729734	51730173		chr13	102496797	102497182		chr11	120667212	120667604		chr4	150211682	150211873
														chr11	53244267	53244751		chr13	112599821	112600207		chr11	120672303	120672549		chr4	151699728	151699931
														chr11	53259091	53259514		chr13	113253841	113254548		chr11	121189527	121190030		chr5	7955580	7955854
														chr11	53259739	53260127		chr13	115599970	115600197		chr11	121534376	121534629		chr5	7960129	7960643
														chr11	53576276	53576680		chr14	11583314	11583554		chr12	8341095	8341532		chr5	7984579	7984889
														chr11	53576758	53577273		chr14	13116665	13116910		chr12	8343489	8343935		chr5	32435392	32435761
														chr11	53583255	53583548		chr14	22640129	22640388		chr12	8386579	8387085		chr5	32442191	32442382
														chr11	53717231	53717652		chr14	27489260	27489568		chr12	8393406	8393929		chr5	64344916	64345342
														chr11	55268793	55269381		chr14	31681818	31682193		chr12	8399673	8400392		chr5	68381792	68382023
														chr11	58012892	58013129		chr14	31682483	31682828		chr12	8503553	8504492		chr5	89707387	89707586
														chr11	58028253	58028555		chr14	31699438	31699771		chr12	8504966	8505235		chr5	91118880	91119238
														chr11	60033912	60034252		chr14	31758004	31758247		chr12	8505715	8505986		chr5	91313948	91314288
														chr11	60746391	60746602		chr14	32475586	32475981		chr12	8506247	8506674		chr5	91320093	91322317
														chr11	62301519	62301787		chr14	32581844	32582042		chr12	21233268	21233548		chr5	91322383	91323730
														chr11	62364807	62365484		chr14	32886438	32886768		chr12	25812342	25812671		chr5	91333732	91333963
														chr11	62372395	62372662		chr14	35367334	35367548		chr12	28153054	28153261		chr5	91465698	91465916
														chr11	62459691	62459944		chr14	46164662	46164907		chr12	31058269	31058474		chr5	92550628	92550873
														chr11	69223759	69224257		chr14	46169938	46170239		chr12	31621870	31622095		chr5	105783138	105783318
														chr11	69529339	69529647		chr14	46612456	46612678		chr12	31628336	31628688		chr5	116858011	116858283
														chr11	69804709	69805007		chr14	47360727	47360928		chr12	33028450	33028651		chr5	123112564	123112831
														chr11	70336707	70337131		chr14	51709262	51709488		chr12	33033463	33033997		chr5	125561746	125562160
														chr11	70783816	70784132		chr14	55045512	55045811		chr12	35674139	35674536		chr5	125754164	125754415
														chr11	72661841	72662214		chr14	55771857	55772114		chr12	35976649	35977034		chr5	125812864	125813116
														chr11	74651992	74652326		chr14	56222784	56223119		chr12	35997883	35998159		chr5	137551466	137551648
														chr11	74708188	74708421		chr14	56332242	56332482		chr12	36102521	36103125		chr5	139733535	139733757
														chr11	75252348	75252745		chr14	61286314	61286578		chr12	36191116	36191378		chr5	145749692	145749858
														chr11	75252861	75253181		chr14	63751053	63751457		chr12	36879966	36880201		chr5	148682701	148682954
														chr11	75465349	75465620		chr14	63783150	63783397		chr12	37108660	37109035		chr5	151912314	151912552
														chr11	76056988	76057337		chr14	66070721	66070978		chr12	53102586	53102826		chr6	24157945	24158154
														chr11	76668376	76668762		chr14	66509401	66509733		chr12	56494182	56494525		chr6	24251689	24251921
														chr11	77596705	77597257		chr14	66519182	66519710		chr12	56565463	56566275		chr6	31212230	31212489
														chr11	77599524	77599920		chr14	70736070	70736792		chr12	56567368	56567763		chr6	34812946	34813114
														chr11	77601249	77601484		chr14	70754416	70754805		chr12	56567836	56568215		chr6	48791114	48791556
														chr11	78225265	78225563		chr14	70770770	70771148		chr12	56568624	56569121		chr6	51496100	51496399
														chr11	79027695	79027912		chr14	73531881	73532245		chr12	56574819	56575382		chr6	51962598	51962793
														chr11	79374092	79374466		chr14	77131426	77131745		chr12	56576102	56576536		chr6	66860725	66860895
														chr11	79959418	79959752		chr14	77217254	77217586		chr12	56587883	56588102		chr6	85275211	85275415
														chr11	80631527	80632011		chr14	90155652	90156025		chr12	56588184	56590283		chr6	85794156	85794540
														chr11	80762489	80763169		chr14	99498786	99499106		chr12	56590423	56590629		chr6	85813958	85814178
														chr11	81224781	81225119		chr14	108435266	108435619		chr12	56590798	56591159		chr6	86169512	86169697
														chr11	82852642	82852905		chr14	119105274	119105665		chr12	56591239	56592746		chr6	87944359	87944563
														chr11	83282182	83282530		chr14	119150509	119150738		chr12	56593258	56594075		chr6	90500335	90500513
														chr11	83285627	83286138		chr14	120707327	120707690		chr12	63977982	63978374		chr6	92240928	92241176
														chr11	83561349	83561693		chr14	121650910	121651243		chr12	66066356	66066593		chr6	124442942	124443173
														chr11	84011525	84011746		chr15	6520863	6521139		chr12	70472449	70473094		chr6	125304826	125305034
														chr11	84729783	84730010		chr15	6824086	6824613		chr12	72069876	72070095		chr6	125983785	125983970
														chr11	86400257	86400964		chr15	11329498	11329783		chr12	73004277	73004536		chr6	129182929	129183127
														chr11	86406516	86406789		chr15	25076192	25076523		chr12	73765052	73765248		chr6	133985481	133985763
														chr11	86409678	86410209		chr15	31165552	31165922		chr12	74880198	74881250		chr6	134155484	134156025
														chr11	86411668	86411881		chr15	38007856	38008109		chr12	74891359	74892181		chr6	134158309	134158717
														chr11	86411934	86412478		chr15	38338920	38339382		chr12	76921240	76921533		chr6	144619094	144619329
														chr11	86437712	86438492		chr15	38400171	38400533		chr12	79070984	79071295		chr6	146613509	146613680
														chr11	86466153	86466484		chr15	56187949	56188164		chr12	80457136	80457589		chr6	146742127	146742377
														chr11	87235225	87235633		chr15	59381621	59381886		chr12	80604526	80604790		chr6	149142023	149142360
														chr11	88860612	88860844		chr15	59384024	59384494		chr12	80658970	80659407		chr7	20401632	20401962
														chr11	94207976	94208316		chr15	59676788	59677101		chr12	80660252	80660765		chr7	20402730	20403016
														chr11	95895845	95896282		chr15	61910805	61911058		chr12	80699521	80699875		chr7	28017071	28017243
														chr11	96799444	96799809		chr15	62160025	62160740		chr12	80849845	80850049		chr7	28376327	28376504
														chr11	97163512	97163723		chr15	62165879	62166093		chr12	81180893	81181194		chr7	31728985	31729513
														chr11	97369521	97369763		chr15	62169335	62169632		chr12	81215303	81215496		chr7	31900602	31900799
														chr11	97521309	97521613		chr15	62332615	62332817		chr12	81371878	81372192		chr7	52011124	52011376
														chr11	97654516	97655003		chr15	63191971	63192344		chr12	81912854	81913484		chr7	52409613	52409784
														chr11	98543601	98544020		chr15	63829610	63829851		chr12	81954613	81955169		chr7	53975015	53975269
														chr11	98581968	98582244		chr15	66912630	66912899		chr12	81986286	81986571		chr7	53998316	53998616
														chr11	98637088	98637485		chr15	66977880	66978644		chr12	81988209	81988537		chr7	54001080	54001453
														chr11	98812668	98812944		chr15	75665918	75666226		chr12	85620101	85620362		chr7	54007020	54007186
														chr11	100748622	100748891		chr15	75724575	75724992		chr12	86814397	86814787		chr7	75853962	75854312
														chr11	100799580	100799809		chr15	76028878	76029370		chr12	87044305	87044864		chr7	75857384	75857701
														chr11	100800649	100801514		chr15	76054033	76054274		chr12	87046400	87047114		chr7	75861838	75862761
														chr11	100818628	100818949		chr15	76137813	76138016		chr12	88142188	88142515		chr7	75866836	75867212
														chr11	100995611	100996005		chr15	76437818	76438061		chr12	88237949	88238597		chr7	79288323	79288602
														chr11	102004391	102004723		chr15	76456244	76456646		chr12	88240484	88241024		chr7	79439835	79440033
														chr11	102004783	102005108		chr15	76889178	76889482		chr12	88259618	88259849		chr7	87773594	87773803
														chr11	102017626	102017907		chr15	76907121	76907689		chr12	88748992	88749308		chr7	107248612	107248793
														chr11	102076868	102077182		chr15	78279522	78280403		chr12	92622790	92623182		chr7	109166008	109166270
														chr11	102327243	102327645		chr15	78313875	78314108		chr12	92922619	92922848		chr7	112748600	112748967
														chr11	102600617	102600879		chr15	78971636	78971880		chr12	100716415	100716638		chr7	113175300	113175474
														chr11	103128929	103129249		chr15	79177912	79178207		chr12	103151140	103151376		chr7	113423567	113423740
														chr11	103272581	103273051		chr15	79221016	79221225		chr12	103675264	103675472		chr7	116690380	116690579
														chr11	105805614	105806003		chr15	80999266	80999567		chr12	103691764	103692096		chr7	124896117	124896440
														chr11	105927200	105927493		chr15	81877896	81878173		chr12	103969459	103969660		chr7	134151777	134151968
														chr11	106649573	106649878		chr15	88697836	88698364		chr12	104869563	104869998		chr7	146110956	146111189
														chr11	106673705	106674111		chr15	89307773	89308013		chr12	105501084	105501365		chr7	148142328	148142534
														chr11	106789139	106789586		chr15	89311168	89311423		chr12	105642034	105642360		chr7	148662186	148662359
														chr11	106843635	106844034		chr15	90508935	90509558		chr12	105644656	105644885		chr8	12711602	12711937
														chr11	107289322	107289937		chr15	90822848	90823122		chr12	110900494	110900705		chr8	23601803	23601972
														chr11	107318595	107318972		chr15	94506896	94507156		chr12	112682087	112682299		chr8	28159890	28160133
														chr11	107327899	107328140		chr15	100251726	100252010		chr12	117470064	117470280		chr8	28168244	28168506
														chr11	108707381	108707622		chr15	100467691	100467960		chr13	3743284	3743619		chr8	32483497	32483747
														chr11	109309987	109310278		chr15	101847205	101847454		chr13	4771084	4771403		chr8	34829604	34829896
														chr11	109338977	109339526		chr15	101856005	101856275		chr13	5673961	5674154		chr8	37068708	37069025
														chr11	109346944	109347167		chr15	101981122	101981547		chr13	5677045	5677601		chr8	42300441	42300681
														chr11	109357322	109357599		chr15	103116286	103116540		chr13	5802658	5803414		chr8	42301409	42301803
														chr11	109816606	109816866		chr16	3686803	3687112		chr13	5803608	5804082		chr8	46711804	46712069
														chr11	112869895	112870252		chr16	3908572	3908897		chr13	5836596	5836793		chr8	64282602	64282828
														chr11	112872134	112872690		chr16	8830002	8830230		chr13	5840709	5841166		chr8	70605778	70606088
														chr11	112893826	112894122		chr16	10452610	10452980		chr13	5844143	5844699		chr8	73088632	73089008
														chr11	113545394	113546015		chr16	10981819	10982138		chr13	6059056	6059727		chr8	74200313	74200492
														chr11	115021422	115021673		chr16	11001768	11002033		chr13	6254952	6255244		chr8	87500217	87500606
														chr11	115041264	115041596		chr16	13190584	13190781		chr13	12526172	12526376		chr8	96694941	96695740
														chr11	115889181	115889501		chr16	15887178	15887395		chr13	12901195	12901427		chr8	96697963	96698219
														chr11	116060233	116060697		chr16	15984540	15984918		chr13	13106509	13106747		chr8	112108222	112108838
														chr11	117172344	117172658		chr16	15992153	15992468		chr13	13265720	13266150		chr8	113557619	113557807
														chr11	117792021	117792581		chr16	18089082	18089431		chr13	13665223	13665548		chr8	126261110	126261330
														chr11	117793652	117793920		chr16	18416280	18416542		chr13	13665819	13666034		chr8	126789810	126790002
														chr11	117819525	117819823		chr16	20730354	20730651		chr13	16161012	16161279		chr8	129331435	129331637
														chr11	117823369	117824145		chr16	22108293	22108674		chr13	16866156	16866734		chr8	129365965	129366262
														chr11	117824267	117825234		chr16	22918770	22919221		chr13	18264418	18264826		chr9	7658121	7658425
														chr11	117826575	117827241		chr16	22920225	22920589		chr13	21326037	21326411		chr9	7661439	7661643
														chr11	117830071	117831069		chr16	23290369	23290629		chr13	23896084	23896746		chr9	20820183	20820459
														chr11	117856578	117856907		chr16	23497532	23497948		chr13	24446793	24447009		chr9	32549496	32549728
														chr11	117869158	117869555		chr16	23988438	23989212		chr13	24638954	24639254		chr9	34931437	34931968
														chr11	120206502	120206963		chr16	24238444	24238748		chr13	27816974	27817414		chr9	45924927	45925267
														chr11	120208633	120208907		chr16	24254281	24254687		chr13	29595544	29595740		chr9	55137692	55137879
														chr11	120366909	120367220		chr16	24284321	24284616		chr13	29596626	29597324		chr9	62634726	62634904
														chr11	120657622	120657894		chr16	24393966	24394347		chr13	31573029	31573313		chr9	63898520	63898769
														chr11	120667347	120667874		chr16	28593252	28593485		chr13	33016864	33017129		chr9	69860183	69860424
														chr11	120876357	120876568		chr16	30008820	30009036		chr13	34094462	34094782		chr9	69918068	69918362
														chr11	121189507	121190089		chr16	30009144	30009347		chr13	34744760	34745009		chr9	70736563	70736772
														chr11	121534289	121534656		chr16	30188108	30188302		chr13	35599140	35599367		chr9	70736925	70737304
														chr12	3891269	3891489		chr16	30821400	30821771		chr13	39382116	39382315		chr9	71980833	71981118
														chr12	7912273	7912587		chr16	38897854	38898090		chr13	40986102	40986394		chr9	85663127	85663341
														chr12	8341109	8341468		chr16	43287169	43287525		chr13	41012044	41012364		chr9	85665227	85665411
														chr12	8861205	8861474		chr16	45927764	45928111		chr13	41066643	41067050		chr9	100354609	100355078
														chr12	17556307	17556603		chr16	45961166	45961517		chr13	41078132	41078590		chr9	106378843	106379089
														chr12	21233070	21233623		chr16	45964949	45965252		chr13	41908555	41909014		chr9	108667403	108667642
														chr12	21436889	21437207		chr16	45968843	45969132		chr13	43626480	43626758		chr9	111641992	111642211
														chr12	25812312	25812724		chr16	48812030	48812349		chr13	44087135	44087497		chr9	119911193	119911383
														chr12	28153014	28153359		chr16	49947194	49947533		chr13	44090700	44091267		chr9	122623048	122623236
														chr12	31058063	31058575		chr16	49954087	49954378		chr13	44181185	44181426		chrX	135575661	135575883
														chr12	31621843	31622122		chr16	49970610	49971045		chr13	45665386	45665634
														chr12	31628191	31628698		chr16	50528888	50529082		chr13	46823382	46823586
														chr12	33028423	33028682		chr16	52329443	52329766		chr13	47257458	47257704
														chr12	33033314	33034032		chr16	55532797	55533251		chr13	49273148	49273443
														chr12	33036666	33036966		chr16	55822057	55822672		chr13	49285640	49285869
														chr12	33855842	33856067		chr16	57391585	57391831		chr13	51053597	51053880
														chr12	35673944	35674579		chr16	57420895	57421115		chr13	51168899	51169099
														chr12	35976529	35977021		chr16	62853966	62854266		chr13	51944842	51945034
														chr12	35979323	35979689		chr16	70331136	70331445		chr13	52155927	52156300
														chr12	35997942	35998282		chr16	76539762	76540092		chr13	52235672	52235871
														chr12	36102513	36103125		chr16	86094772	86094978		chr13	52248999	52249299
														chr12	36191077	36191406		chr16	87611711	87612125		chr13	52249575	52249776
														chr12	36366541	36367037		chr16	87636249	87636520		chr13	52918197	52918488
														chr12	37108682	37109084		chr16	87725170	87725364		chr13	52987437	52987661
														chr12	41822004	41822319		chr16	91373272	91373551		chr13	54238905	54239170
														chr12	53102572	53102851		chr16	91441722	91441947		chr13	54712551	54712772
														chr12	60198141	60198408		chr16	92609994	92610241		chr13	60211754	60212008
														chr12	63977942	63978371		chr16	92697359	92697737		chr13	63028894	63029292
														chr12	66174801	66175096		chr16	94758541	94759099		chr13	63354446	63354837
														chr12	66273883	66274105		chr16	94945785	94946113		chr13	63744768	63744973
														chr12	70472477	70473123		chr17	10194037	10194326		chr13	64489824	64490080
														chr12	70965001	70965294		chr17	13133401	13133731		chr13	67295183	67295423
														chr12	71756482	71756742		chr17	13853449	13853807		chr13	68400526	68400889
														chr12	73000619	73000870		chr17	15147050	15147290		chr13	70351947	70352217
														chr12	73004173	73004588		chr17	17975233	17975432		chr13	74487670	74487862
														chr12	73098363	73098580		chr17	25776265	25776572		chr13	75504521	75504841
														chr12	73386323	73386587		chr17	26672839	26673128		chr13	75934983	75935526
														chr12	74880160	74881239		chr17	26734173	26734525		chr13	90884376	90885076
														chr12	74891581	74892065		chr17	26852401	26852814		chr13	91364166	91364465
														chr12	76921241	76921531		chr17	27692326	27692707		chr13	91450864	91451287
														chr12	80457169	80457516		chr17	27962849	27963067		chr13	95055966	95056219
														chr12	80569832	80570231		chr17	28046175	28046386		chr13	96625540	96625757
														chr12	80572614	80572899		chr17	29535041	29535370		chr13	101500905	101501153
														chr12	80604332	80604928		chr17	31432439	31432672		chr13	101611724	101612015
														chr12	80632747	80632985		chr17	31446521	31446811		chr13	102293365	102293733
														chr12	80658848	80659435		chr17	31825287	31825502		chr13	102294304	102294580
														chr12	80659613	80660852		chr17	33918961	33919284		chr13	102496922	102497181
														chr12	80699541	80699925		chr17	33920373	33920710		chr13	103343324	103343698
														chr12	81180784	81181309		chr17	33963809	33964169		chr13	103670687	103671028
														chr12	81215280	81215575		chr17	34258156	34258373		chr13	103892722	103893411
														chr12	81216207	81216614		chr17	34880724	34881121		chr13	104826576	104826790
														chr12	81317441	81317751		chr17	34973606	34974075		chr13	110345719	110345929
														chr12	81371928	81372259		chr17	34999073	34999741		chr13	112599739	112600186
														chr12	81954778	81955110		chr17	35438531	35438917		chr13	113253803	113254489
														chr12	81988241	81988524		chr17	35622686	35622892		chr13	114326628	114326828
														chr12	82289402	82289652		chr17	35950200	35950538		chr13	114391348	114391540
														chr12	85620086	85620457		chr17	37004117	37004428		chr13	115599948	115600211
														chr12	86814321	86814865		chr17	39980120	39983638		chr14	9258561	9258802
														chr12	86826973	86827230		chr17	39985356	39985758		chr14	13116650	13116843
														chr12	87046417	87046868		chr17	43075607	43075829		chr14	17509672	17509892
														chr12	88141821	88142529		chr17	46141149	46141374		chr14	21793129	21793378
														chr12	88174937	88175243		chr17	53617857	53618153		chr14	21796058	21796356
														chr12	88237899	88238603		chr17	56261223	56261647		chr14	22640169	22640367
														chr12	88240519	88240977		chr17	56273144	56273415		chr14	31681988	31682791
														chr12	88259602	88259998		chr17	56346020	56346289		chr14	31699494	31699744
														chr12	88264665	88264981		chr17	56359326	56359557		chr14	31757531	31757744
														chr12	88748863	88749490		chr17	57334769	57335044		chr14	31758003	31758271
														chr12	92622779	92623194		chr17	57370099	57370386		chr14	32475596	32475965
														chr12	92922400	92922917		chr17	57372309	57372710		chr14	32482436	32482754
														chr12	92929959	92930263		chr17	63036708	63037256		chr14	32581783	32582067
														chr12	93168060	93168376		chr17	66300069	66300371		chr14	32598885	32599139
														chr12	96739740	96740016		chr17	71083922	71084277		chr14	41498016	41498343
														chr12	99952013	99952379		chr17	71087485	71087758		chr14	41708201	41708450
														chr12	100089053	100089332		chr17	71088708	71089238		chr14	41716100	41716702
														chr12	103151085	103151513		chr17	71102803	71103412		chr14	41974190	41974622
														chr12	103675258	103675516		chr17	71146676	71147062		chr14	46164555	46165038
														chr12	103691697	103692177		chr17	71186116	71186449		chr14	46169948	46170224
														chr12	104565355	104565582		chr17	71206528	71206768		chr14	51702960	51703176
														chr12	104869547	104870044		chr17	72080140	72080334		chr14	51709229	51709521
														chr12	105227369	105227616		chr17	84614668	84614908		chr14	55045522	55045862
														chr12	105228120	105228365		chr17	86636274	86636521		chr14	55771907	55772244
														chr12	105642012	105642469		chr17	86932402	86932613		chr14	56222811	56223097
														chr12	105644643	105645022		chr17	87318156	87318499		chr14	56332279	56332523
														chr12	110125381	110125656		chr18	3280954	3281390		chr14	61286340	61286592
														chr12	110900474	110900823		chr18	4352852	4353139		chr14	63751078	63751453
														chr12	111280041	111280351		chr18	4970550	4970858		chr14	66339230	66339519
														chr12	111662549	111662851		chr18	5510081	5510407		chr14	66509293	66509876
														chr12	113816962	113817204		chr18	6764777	6765164		chr14	66519196	66519717
														chr12	113825729	113826116		chr18	12289772	12290181		chr14	70394690	70394972
														chr12	114278213	114278558		chr18	13100232	13100635		chr14	70729766	70730162
														chr12	114344529	114344789		chr18	13384107	13384362		chr14	70731492	70731806
														chr12	117469926	117470316		chr18	20675732	20675972		chr14	70736071	70736970
														chr13	3743188	3743682		chr18	20940985	20941312		chr14	70754387	70754839
														chr13	4770665	4770931		chr18	21129602	21129824		chr14	70770841	70771136
														chr13	4771041	4771418		chr18	24260309	24260630		chr14	72245462	72245656
														chr13	5677060	5677682		chr18	32307283	32307523		chr14	73235126	73235547
														chr13	5723664	5723881		chr18	35974444	35974780		chr14	73531902	73532340
														chr13	5802555	5804099		chr18	38039798	38040136		chr14	75636942	75637358
														chr13	5836567	5836888		chr18	38791370	38791598		chr14	77098661	77098911
														chr13	5840508	5841177		chr18	39620477	39620747		chr14	77131428	77131739
														chr13	5844286	5844688		chr18	39897372	39897718		chr14	77217241	77217528
														chr13	5859709	5860021		chr18	46757276	46757514		chr14	77864812	77865010
														chr13	6059083	6059634		chr18	47019153	47019414		chr14	90010532	90010753
														chr13	9073080	9073429		chr18	47490048	47490270		chr14	90155659	90156092
														chr13	12526038	12526471		chr18	57189412	57189611		chr14	120707375	120707606
														chr13	12553546	12553774		chr18	59478458	59478787		chr14	121638603	121638856
														chr13	13665208	13666135		chr18	60392830	60393171		chr14	121650427	121651275
														chr13	16160988	16161303		chr18	64203162	64203570		chr14	122222361	122222706
														chr13	16866131	16866750		chr18	64204851	64205380		chr15	6520877	6521151
														chr13	17786882	17787210		chr18	64205636	64205996		chr15	6824143	6824654
														chr13	21325955	21326453		chr18	64505437	64505852		chr15	11329504	11329781
														chr13	21354983	21355243		chr18	64636435	64636697		chr15	25076163	25076532
														chr13	24638854	24639328		chr18	65158966	65159367		chr15	25870453	25870752
														chr13	24917901	24918306		chr18	65196866	65197110		chr15	31165442	31165949
														chr13	24984131	24984447		chr18	65261243	65261474		chr15	36617978	36618205
														chr13	27816915	27817586		chr18	67905620	67905882		chr15	38007855	38008096
														chr13	29595410	29595822		chr18	69503882	69504169		chr15	38207942	38208148
														chr13	29596609	29597443		chr18	74058120	74058315		chr15	38338984	38339344
														chr13	30711674	30711899		chr18	74704940	74705321		chr15	38400142	38400540
														chr13	31573079	31573290		chr18	75817013	75817240		chr15	52998279	52998666
														chr13	31639514	31639845		chr18	76130760	76131179		chr15	53126051	53126256
														chr13	31912518	31912757		chr18	81516257	81516658		chr15	56187836	56188177
														chr13	32903596	32903965		chr18	83986884	83987143		chr15	59343115	59343374
														chr13	33016825	33017147		chr19	3850710	3851086		chr15	59381533	59381850
														chr13	33182477	33182765		chr19	4059494	4059711		chr15	59384047	59384553
														chr13	34094344	34094849		chr19	4440954	4441158		chr15	59491759	59492124
														chr13	34744711	34744923		chr19	4477885	4478226		chr15	59512339	59512632
														chr13	34751282	34751796		chr19	4508561	4508897		chr15	59559840	59560099
														chr13	34800868	34801240		chr19	5473681	5473948		chr15	59571910	59572201
														chr13	35561434	35561698		chr19	5846629	5846976		chr15	59615427	59615621
														chr13	35594026	35594292		chr19	5848876	5849138		chr15	61814816	61815050
														chr13	35599108	35599459		chr19	6018096	6018484		chr15	61815765	61815959
														chr13	35610072	35610426		chr19	7026817	7027105		chr15	61824126	61824456
														chr13	36085956	36086167		chr19	7129298	7129751		chr15	61910652	61911382
														chr13	38412322	38412598		chr19	7211181	7211447		chr15	62048530	62048722
														chr13	38750466	38750700		chr19	7877128	7877420		chr15	62105571	62106093
														chr13	41011959	41012476		chr19	9028084	9028457		chr15	62124447	62124800
														chr13	41016763	41017244		chr19	14729917	14730186		chr15	62159948	62160975
														chr13	41066579	41067154		chr19	21128111	21128389		chr15	62169313	62169682
														chr13	41078085	41078587		chr19	28696123	28696336		chr15	62315142	62315398
														chr13	41095518	41095770		chr19	29224664	29225020		chr15	62332661	62332854
														chr13	41908562	41909053		chr19	30312359	30312616		chr15	62898558	62898860
														chr13	42183669	42183991		chr19	31157312	31157554		chr15	63192033	63192333
														chr13	43626292	43626842		chr19	32264476	32264726		chr15	66966255	66966516
														chr13	44087108	44087499		chr19	32276599	32276867		chr15	66970202	66970480
														chr13	44090850	44091292		chr19	32327502	32327806		chr15	66977887	66978636
														chr13	44181085	44181491		chr19	32621988	32622252		chr15	75232178	75232607
														chr13	45665331	45665666		chr19	36397850	36398083		chr15	75665918	75666197
														chr13	46823359	46823634		chr19	42055016	42055265		chr15	75724619	75725017
														chr13	47257494	47257797		chr19	42165775	42166130		chr15	76029028	76029346
														chr13	49273176	49273398		chr19	42210666	42210926		chr15	76137806	76138048
														chr13	49748194	49748659		chr19	44046790	44047067		chr15	76437859	76438062
														chr13	51053638	51053986		chr19	47294014	47294313		chr15	76456206	76456672
														chr13	51167118	51167410		chr19	47307713	47307907		chr15	76889165	76889491
														chr13	51944319	51944568		chr19	53629016	53629256		chr15	76907156	76907655
														chr13	51944772	51945076		chr19	53629873	53630077		chr15	77428962	77429293
														chr13	52006676	52006950		chr19	55886922	55887222		chr15	77742404	77742754
														chr13	52117267	52117548		chr19	55940309	55940598		chr15	78279624	78280402
														chr13	52155956	52156364		chr19	58513373	58513607		chr15	78411823	78412018
														chr13	52235729	52235973		chr19	58530035	58530341		chr15	78971737	78971932
														chr13	52248951	52249204		chr2	10053044	10053409		chr15	79177983	79178192
														chr13	52249489	52249700		chr2	11379576	11379887		chr15	79782359	79782630
														chr13	52271012	52271257		chr2	18984377	18984706		chr15	80999270	80999509
														chr13	52918205	52918450		chr2	18986486	18986874		chr15	81196736	81196944
														chr13	52987438	52987684		chr2	27184176	27184405		chr15	81877901	81878174
														chr13	53070161	53070522		chr2	27482227	27482434		chr15	88697747	88698487
														chr13	53077411	53077687		chr2	28379328	28379576		chr15	89307463	89307969
														chr13	54238890	54239212		chr2	30567497	30567822		chr15	89311082	89311488
														chr13	54712421	54712838		chr2	32243229	32243540		chr15	90508869	90509918
														chr13	54789313	54789669		chr2	32342675	32342977		chr15	90822868	90823147
														chr13	60587440	60587703		chr2	34871593	34872133		chr15	93349719	93349922
														chr13	63354406	63354931		chr2	35904795	35905015		chr15	94506939	94507157
														chr13	63743896	63744107		chr2	38368434	38368801		chr15	98496912	98499156
														chr13	63744704	63745013		chr2	38391870	38392180		chr15	98499433	98500025
														chr13	64132081	64132324		chr2	38401921	38402136		chr15	98503721	98503981
														chr13	64207014	64207376		chr2	52174715	52174914		chr15	98504207	98505543
														chr13	64255380	64255640		chr2	60122285	60122607		chr15	98505686	98506346
														chr13	64417059	64417316		chr2	60538116	60538372		chr15	98506402	98506778
														chr13	64489738	64490107		chr2	68728332	68728549		chr15	98506957	98507287
														chr13	64499407	64499792		chr2	69548513	69548837		chr15	98507481	98507775
														chr13	67295204	67295591		chr2	71577710	71578039		chr15	98513418	98513959
														chr13	67369925	67370262		chr2	72746234	72746472		chr15	98515886	98516243
														chr13	67601358	67601622		chr2	72750806	72751098		chr15	98522525	98523140
														chr13	67830056	67830294		chr2	75523569	75523839		chr15	98526013	98526692
														chr13	69208419	69208698		chr2	76207936	76208195		chr15	100251745	100252173
														chr13	74487592	74487843		chr2	79219614	79220037		chr15	101847233	101847606
														chr13	74631270	74631607		chr2	84615561	84615822		chr15	101856028	101856269
														chr13	75504501	75504853		chr2	84640574	84640792		chr15	101981009	101981685
														chr13	75934971	75935637		chr2	90382890	90383406		chr15	103116293	103116536
														chr13	81102424	81102807		chr2	90405630	90405841		chr16	3686778	3687103
														chr13	85428587	85428832		chr2	92018893	92019199		chr16	3908561	3908983
														chr13	89849644	89849897		chr2	93710781	93710977		chr16	6366921	6367119
														chr13	90884458	90884972		chr2	93884843	93885263		chr16	10452596	10452908
														chr13	91363099	91363325		chr2	101045821	101046137		chr16	10649236	10649526
														chr13	91364063	91364503		chr2	101667694	101668230		chr16	10676737	10677406
														chr13	91450815	91451281		chr2	101668374	101668700		chr16	10754532	10754798
														chr13	95068367	95068603		chr2	101763401	101763630		chr16	10757908	10758709
														chr13	96625559	96625811		chr2	101774482	101774773		chr16	10981824	10982254
														chr13	99086639	99086953		chr2	104333605	104333968		chr16	11001817	11002017
														chr13	99664021	99664233		chr2	108596050	108596253		chr16	13190575	13190780
														chr13	101500834	101501133		chr2	108604982	108605229		chr16	15863417	15863609
														chr13	101611662	101612097		chr2	118484947	118485203		chr16	15887887	15888079
														chr13	102003798	102004037		chr2	119163277	119163893		chr16	15888149	15888439
														chr13	102280495	102280895		chr2	119673824	119674075		chr16	15889467	15890189
														chr13	102293312	102293724		chr2	125618671	125618891		chr16	15984262	15985138
														chr13	102294120	102294504		chr2	128065315	128065677		chr16	15992030	15992606
														chr13	102464754	102465076		chr2	128208278	128208512		chr16	16073516	16073760
														chr13	102496773	102497186		chr2	128393858	128394066		chr16	18089051	18089505
														chr13	103343390	103343604		chr2	131156346	131156731		chr16	18416405	18416693
														chr13	103670617	103671018		chr2	134371020	134371226		chr16	20073671	20073977
														chr13	103892761	103893046		chr2	134670428	134670787		chr16	20730312	20730621
														chr13	104826496	104826790		chr2	141809802	141810083		chr16	22108346	22108668
														chr13	109019484	109019743		chr2	145054037	145054272		chr16	22683785	22684039
														chr13	110292991	110293272		chr2	148498187	148498499		chr16	22918795	22919109
														chr13	112599727	112600239		chr2	148700356	148700646		chr16	22920232	22920582
														chr13	112878674	112878921		chr2	152175421	152175971		chr16	23029138	23029511
														chr13	113253830	113254519		chr2	152306722	152306917		chr16	23290226	23290670
														chr13	114326589	114326819		chr2	152631899	152632161		chr16	23497595	23497969
														chr13	114391299	114391539		chr2	152635857	152636222		chr16	23981428	23981633
														chr13	114877079	114877329		chr2	155050645	155050868		chr16	23988442	23989209
														chr13	115151152	115151369		chr2	160051105	160051514		chr16	24199893	24200225
														chr13	115599902	115600243		chr2	163576078	163576275		chr16	24238381	24238750
														chr14	9258530	9258841		chr2	164246824	164247196		chr16	24254327	24254674
														chr14	11583319	11583595		chr2	164258044	164258745		chr16	24284319	24284620
														chr14	12473713	12474010		chr2	164280447	164280695		chr16	24394090	24394322
														chr14	12826268	12826518		chr2	165681149	165681545		chr16	24629359	24629631
														chr14	13116654	13116994		chr2	165745307	165745534		chr16	30267561	30267775
														chr14	15178608	15178883		chr2	166792002	166792377		chr16	30416111	30416407
														chr14	21796058	21796386		chr2	167225223	167225560		chr16	30442451	30442815
														chr14	22339671	22340018		chr2	167496775	167497047		chr16	30735348	30735695
														chr14	22640177	22640411		chr2	167590535	167591141		chr16	30821394	30821959
														chr14	27489125	27489580		chr2	167602827	167603416		chr16	30822435	30822735
														chr14	27805867	27806109		chr2	167648674	167648914		chr16	45124753	45125016
														chr14	31681818	31682875		chr2	167653758	167654196		chr16	45837931	45838338
														chr14	31699378	31699866		chr2	167659139	167659384		chr16	45927604	45928066
														chr14	31736650	31736937		chr2	167660101	167660494		chr16	45961215	45961457
														chr14	31757434	31757858		chr2	167750626	167751114		chr16	45964946	45965166
														chr14	31757973	31758313		chr2	167784382	167785175		chr16	49947220	49947562
														chr14	31838986	31839306		chr2	167808403	167808655		chr16	49954116	49954335
														chr14	32475565	32475974		chr2	168343621	168344010		chr16	49970562	49971047
														chr14	32581740	32582091		chr2	169099588	169100130		chr16	52292818	52293065
														chr14	32598884	32599227		chr3	7612930	7613224		chr16	52329465	52329785
														chr14	32886370	32886854		chr3	18167423	18167821		chr16	52333668	52333996
														chr14	35367282	35367635		chr3	18243234	18243462		chr16	55532762	55533245
														chr14	46164542	46164998		chr3	19853908	19854225		chr16	55822196	55822566
														chr14	46169781	46170288		chr3	19856947	19857437		chr16	57391590	57391800
														chr14	46230273	46230495		chr3	21909067	21909405		chr16	76225337	76225781
														chr14	46612412	46612688		chr3	26953713	26953912		chr16	76539674	76540193
														chr14	47360694	47360975		chr3	27515886	27516315		chr16	78265230	78265594
														chr14	47808433	47808713		chr3	27664918	27665399		chr16	81366220	81366471
														chr14	48603047	48603352		chr3	27803961	27804416		chr16	86386013	86386522
														chr14	51703012	51703247		chr3	35792215	35792439		chr16	87599967	87600187
														chr14	51709189	51709511		chr3	36471398	36471668		chr16	87611668	87612200
														chr14	55045397	55045907		chr3	51001271	51001499		chr16	87612857	87613086
														chr14	55771850	55772192		chr3	51024896	51025215		chr16	87636176	87636604
														chr14	56222749	56223167		chr3	51027083	51027403		chr16	91362950	91363349
														chr14	56332219	56332557		chr3	57116344	57116600		chr16	91373247	91373448
														chr14	58651165	58651399		chr3	57148240	57148506		chr16	92159568	92159816
														chr14	61050711	61050931		chr3	57379189	57379478		chr16	92398370	92398566
														chr14	61085263	61085474		chr3	58176496	58176804		chr16	92609893	92610183
														chr14	61286296	61286620		chr3	64224187	64224547		chr16	92697180	92697849
														chr14	63751021	63751465		chr3	64374268	64374594		chr16	93930019	93930233
														chr14	63783104	63783484		chr3	65762203	65762684		chr16	94758567	94759082
														chr14	66070697	66070988		chr3	79139991	79140199		chr16	94945774	94946137
														chr14	66456763	66456994		chr3	79346480	79346782		chr16	95950579	95950878
														chr14	66497931	66498214		chr3	80821597	80821849		chr16	95963028	95963246
														chr14	66509304	66509872		chr3	81230765	81231007		chr17	4922012	4922535
														chr14	66519168	66519752		chr3	82811368	82811841		chr17	10193994	10194414
														chr14	66588302	66588667		chr3	82824293	82824604		chr17	13133357	13133814
														chr14	66594640	66594900		chr3	82829644	82830324		chr17	13202808	13203367
														chr14	66595538	66595806		chr3	82842944	82843148		chr17	13853462	13853840
														chr14	66595969	66596393		chr3	82845532	82845849		chr17	15115699	15115891
														chr14	66600533	66600771		chr3	82853612	82854164		chr17	15147025	15147293
														chr14	66601002	66601234		chr3	82854531	82854864		chr17	15178428	15178629
														chr14	66601324	66601982		chr3	88260305	88260529		chr17	17974874	17975427
														chr14	69572732	69573024		chr3	88314070	88314456		chr17	25776288	25776520
														chr14	70499738	70500101		chr3	89032126	89032469		chr17	26672832	26673087
														chr14	70730004	70730253		chr3	89096988	89097315		chr17	26734188	26734469
														chr14	70731329	70731856		chr3	89717202	89717475		chr17	26852430	26852771
														chr14	70736044	70736938		chr3	90051767	90052055		chr17	28046127	28046319
														chr14	70754141	70754791		chr3	90052290	90052486		chr17	29531145	29531357
														chr14	70770634	70771246		chr3	90057955	90058235		chr17	29532267	29532746
														chr14	70843042	70843490		chr3	90069652	90069980		chr17	29535052	29535385
														chr14	72245468	72245686		chr3	93251293	93251800		chr17	29560233	29560695
														chr14	73235008	73235403		chr3	93326561	93326917		chr17	29596543	29596784
														chr14	73531784	73532318		chr3	93356020	93356335		chr17	29606248	29607300
														chr14	75636973	75637257		chr3	94514493	94514720		chr17	30164641	30165083
														chr14	76970057	76970313		chr3	95462527	95462831		chr17	31432360	31432680
														chr14	77131370	77131739		chr3	97873187	97873506		chr17	31446499	31446840
														chr14	77217147	77217635		chr3	104162765	104162970		chr17	31825208	31825510
														chr14	90009836	90010184		chr3	105762019	105762347		chr17	32041054	32041269
														chr14	90010492	90010884		chr3	107562994	107563457		chr17	32204573	32204765
														chr14	90155575	90156092		chr3	107916487	107916686		chr17	33910956	33911435
														chr14	99498805	99499166		chr3	108591104	108591319		chr17	33912558	33912820
														chr14	103477383	103477758		chr3	115315088	115315429		chr17	33912890	33913087
														chr14	108435317	108435608		chr3	115315567	115316170		chr17	33914724	33914987
														chr14	119105282	119105626		chr3	115344311	115344719		chr17	33915046	33915273
														chr14	120707343	120707741		chr3	115349961	115350511		chr17	33916195	33916694
														chr14	121650512	121651285		chr3	121297571	121298023		chr17	33916959	33917284
														chr14	122222404	122222649		chr3	121902056	121902356		chr17	33917986	33918503
														chr15	3354563	3354792		chr3	121977214	121977457		chr17	33918843	33919516
														chr15	3670674	3671061		chr3	127491820	127492151		chr17	33920245	33920769
														chr15	6520856	6521222		chr3	127551030	127551327		chr17	33921680	33922041
														chr15	6657833	6658081		chr3	131067529	131067804		chr17	33963798	33964147
														chr15	6824040	6824738		chr3	131785039	131785283		chr17	34258120	34258324
														chr15	10155543	10155803		chr3	135182571	135182913		chr17	34880705	34881177
														chr15	10417145	10417400		chr3	135337740	135337943		chr17	34973662	34974124
														chr15	11329461	11329836		chr3	135392596	135392848		chr17	34994121	34994313
														chr15	12544808	12545118		chr3	136337495	136337741		chr17	34999033	34999754
														chr15	21976757	21977061		chr3	138736776	138736993		chr17	35335929	35336164
														chr15	25076125	25076519		chr3	146230781	146231009		chr17	35438527	35438868
														chr15	25582721	25582978		chr3	146272839	146273096		chr17	35913828	35914218
														chr15	25870461	25870823		chr3	146320412	146320640		chr17	35939993	35940269
														chr15	27494532	27494825		chr3	157547114	157547353		chr17	35950177	35950566
														chr15	28071070	28071335		chr4	3762730	3762950		chr17	35959463	35960100
														chr15	31165423	31166018		chr4	19497022	19497235		chr17	35960222	35960603
														chr15	31272330	31272619		chr4	25468834	25469143		chr17	37004159	37004455
														chr15	34725021	34725300		chr4	33348137	33348583		chr17	39981261	39981523
														chr15	36617926	36618296		chr4	35252517	35252787		chr17	39982543	39982760
														chr15	38007752	38008150		chr4	40669379	40669669		chr17	39982820	39983122
														chr15	38338919	38339391		chr4	40797645	40797915		chr17	39983387	39983647
														chr15	38400038	38400568		chr4	40799316	40799717		chr17	39983966	39984167
														chr15	53125995	53126306		chr4	45420554	45420750		chr17	39984736	39984997
														chr15	56187896	56188220		chr4	45487805	45488136		chr17	43075606	43075880
														chr15	57820558	57820824		chr4	45496640	45497080		chr17	45879727	45880133
														chr15	57966697	57967072		chr4	45502594	45503061		chr17	46141178	46141419
														chr15	58830724	58831327		chr4	45513193	45513455		chr17	53617815	53618139
														chr15	59312216	59312429		chr4	52169402	52169708		chr17	56261232	56261661
														chr15	59343034	59343389		chr4	53137654	53137974		chr17	56273167	56273367
														chr15	59381416	59381976		chr4	53153251	53153549		chr17	57334244	57334577
														chr15	59383998	59384572		chr4	55554491	55554886		chr17	57335338	57335554
														chr15	59676855	59677133		chr4	57126827	57127088		chr17	57341394	57341792
														chr15	61814768	61815144		chr4	57852238	57852436		chr17	57342297	57345168
														chr15	61815693	61815985		chr4	59335953	59336243		chr17	57345269	57345660
														chr15	61910664	61911221		chr4	59342831	59343202		chr17	57346036	57347140
														chr15	62159932	62160932		chr4	59343850	59344076		chr17	57347203	57347658
														chr15	62165802	62166195		chr4	59344651	59345136		chr17	57347756	57349184
														chr15	62169315	62169679		chr4	62817780	62818079		chr17	57349725	57352113
														chr15	62315135	62315390		chr4	62977140	62977396		chr17	57352222	57353413
														chr15	62332559	62332864		chr4	62999783	63000059		chr17	57353484	57354985
														chr15	63191964	63192363		chr4	63739191	63739509		chr17	57355193	57356374
														chr15	63829585	63829849		chr4	82011064	82011258		chr17	57356506	57358566
														chr15	64189871	64190095		chr4	82948738	82949042		chr17	57358750	57359226
														chr15	66742716	66743059		chr4	95093288	95093662		chr17	57359368	57362142
														chr15	66893967	66894277		chr4	100964620	100965066		chr17	57362198	57364010
														chr15	66894492	66894752		chr4	101022118	101022381		chr17	57364132	57366077
														chr15	66912568	66912930		chr4	101046849	101047133		chr17	57366958	57367795
														chr15	66977864	66978654		chr4	101355242	101355492		chr17	57370061	57370441
														chr15	74616349	74616648		chr4	102200099	102200396		chr17	57371011	57371355
														chr15	75232159	75232617		chr4	102205888	102206112		chr17	57372285	57372804
														chr15	75665894	75666250		chr4	104489152	104489396		chr17	58620151	58620730
														chr15	75724471	75725093		chr4	104496352	104496788		chr17	63036721	63037267
														chr15	76027137	76027376		chr4	104512758	104513006		chr17	71083821	71084245
														chr15	76028915	76029433		chr4	104981885	104982091		chr17	71087484	71087772
														chr15	76054042	76054298		chr4	106301549	106301904		chr17	71088737	71089319
														chr15	76137751	76138100		chr4	107790966	107791343		chr17	71091106	71092048
														chr15	76437827	76438076		chr4	108789165	108789478		chr17	71102888	71103472
														chr15	76456171	76456679		chr4	108989940	108990375		chr17	71146729	71146998
														chr15	76889100	76889507		chr4	109154196	109154469		chr17	71186127	71186486
														chr15	76907029	76907769		chr4	109157225	109157548		chr17	74299627	74299963
														chr15	77428998	77429284		chr4	115500475	115500701		chr17	74644731	74644941
														chr15	77650533	77650819		chr4	115726309	115726550		chr17	81177149	81177360
														chr15	77652571	77652940		chr4	116332518	116332736		chr17	86907147	86907339
														chr15	77742543	77742823		chr4	117771475	117771730		chr17	86932297	86932703
														chr15	78279534	78280482		chr4	117810506	117810747		chr17	87318204	87318449
														chr15	78280619	78280854		chr4	118798290	118798853		chr17	87569683	87569886
														chr15	78313821	78314173		chr4	122632518	122632788		chr18	3281001	3281502
														chr15	78971587	78971906		chr4	124386151	124386540		chr18	4354682	4354908
														chr15	79177814	79178244		chr4	124416007	124416327		chr18	4955249	4955550
														chr15	79221004	79221319		chr4	125934362	125934597		chr18	4994530	4994955
														chr15	79377089	79377512		chr4	128867092	128867354		chr18	5510050	5510498
														chr15	79782385	79782611		chr4	132530854	132531124		chr18	5591180	5591408
														chr15	80999220	80999553		chr4	133369737	133370283		chr18	6764764	6765087
														chr15	81021457	81021688		chr4	133453195	133453507		chr18	12289754	12290181
														chr15	81758065	81758352		chr4	133708125	133708362		chr18	13100341	13100628
														chr15	81877846	81878220		chr4	135696039	135696302		chr18	13384041	13384411
														chr15	82595314	82595649		chr4	135866700	135866998		chr18	14941334	14941688
														chr15	82997114	82997359		chr4	137057066	137057260		chr18	20711371	20711843
														chr15	83278248	83278728		chr4	137912506	137912766		chr18	20941044	20941260
														chr15	88668607	88668869		chr4	137914115	137914471		chr18	21104289	21104564
														chr15	88692520	88692783		chr4	137990474	137990785		chr18	21128397	21128722
														chr15	88697656	88698569		chr4	139154997	139155272		chr18	21129443	21129930
														chr15	88749884	88750114		chr4	140172901	140173147		chr18	24280193	24280488
														chr15	89000643	89000867		chr4	141277985	141278193		chr18	35040179	35040386
														chr15	89260034	89260302		chr4	141484873	141485377		chr18	35974440	35974633
														chr15	89307428	89308015		chr4	141498381	141498658		chr18	36866485	36866852
														chr15	89311054	89311467		chr4	141626679	141627111		chr18	36886283	36886673
														chr15	90508911	90509995		chr4	148798977	148799210		chr18	36891674	36892029
														chr15	90822820	90823161		chr4	149151481	149151705		chr18	38039779	38040143
														chr15	94506903	94507221		chr4	149172847	149173064		chr18	38370079	38370320
														chr15	95728137	95728485		chr4	149363365	149363667		chr18	42434588	42434863
														chr15	96374055	96374309		chr4	149373204	149373611		chr18	47019151	47019429
														chr15	96890159	96890390		chr4	150059170	150059694		chr18	47490050	47490253
														chr15	98522668	98523108		chr4	150081296	150081675		chr18	59317437	59317662
														chr15	98526201	98526471		chr4	151236455	151236712		chr18	59478451	59478840
														chr15	99216678	99216904		chr4	151699648	151700163		chr18	60392815	60393150
														chr15	100251728	100252018		chr4	155405914	155406188		chr18	61008057	61008287
														chr15	100467661	100467905		chr5	3596012	3596265		chr18	61797549	61797879
														chr15	101827711	101828220		chr5	7960137	7960595		chr18	64203222	64203490
														chr15	101828482	101829105		chr5	13959632	13959958		chr18	64205668	64205943
														chr15	101846956	101847631		chr5	23950971	23951177		chr18	64505400	64505916
														chr15	101848475	101848714		chr5	29409856	29410162		chr18	64692590	64692786
														chr15	101855974	101856368		chr5	31211674	31211995		chr18	65158952	65159457
														chr15	101858757	101859032		chr5	31867321	31867524		chr18	65196839	65197076
														chr15	101859092	101859392		chr5	32435315	32435774		chr18	67859317	67859538
														chr15	101861872	101862167		chr5	32442107	32442435		chr18	67905546	67905958
														chr15	101862223	101862474		chr5	32498337	32498674		chr18	69503944	69504173
														chr15	101863189	101864102		chr5	32640805	32641067		chr18	74058119	74058319
														chr15	101981013	101981628		chr5	34856331	34856679		chr18	74704968	74705352
														chr15	103116245	103116542		chr5	35104073	35104430		chr18	75816948	75817186
														chr16	3686745	3687164		chr5	64344930	64345329		chr18	75977503	75977792
														chr16	3908499	3909017		chr5	64516963	64517180		chr18	76068957	76069167
														chr16	4683770	4683996		chr5	64587730	64587924		chr18	76130720	76131278
														chr16	6366867	6367105		chr5	65675438	65675759		chr18	81516113	81516766
														chr16	8667290	8667689		chr5	68381729	68382074		chr18	81518389	81518714
														chr16	8829375	8829844		chr5	69986773	69987138		chr19	3850730	3851052
														chr16	8829939	8830321		chr5	77478597	77478829		chr19	4059480	4059767
														chr16	10452338	10452990		chr5	89707271	89707670		chr19	4441000	4441308
														chr16	10649246	10649585		chr5	89784019	89784292		chr19	4477532	4477743
														chr16	10676823	10677137		chr5	91301501	91301735		chr19	4477911	4478250
														chr16	10757927	10758532		chr5	91313970	91314318		chr19	4493061	4493365
														chr16	10981804	10982239		chr5	91320083	91320341		chr19	4497600	4497833
														chr16	11001715	11002071		chr5	91320718	91320989		chr19	4507607	4507872
														chr16	11011247	11011555		chr5	91465595	91465986		chr19	4508571	4508892
														chr16	13190568	13190883		chr5	92550514	92550998		chr19	5846609	5847066
														chr16	15637441	15637682		chr5	93174816	93175217		chr19	5848915	5849139
														chr16	15887166	15887392		chr5	100423165	100423394		chr19	7129337	7129717
														chr16	15984331	15985182		chr5	103005751	103006131		chr19	7132222	7132478
														chr16	15992117	15992553		chr5	104187615	104187899		chr19	7876311	7876548
														chr16	18089040	18089489		chr5	104828598	104828843		chr19	7877120	7877535
														chr16	18416273	18416751		chr5	105783053	105783386		chr19	9028088	9028427
														chr16	18417629	18417889		chr5	106038835	106039035		chr19	10005788	10006079
														chr16	20498853	20499073		chr5	106233775	106234024		chr19	10029157	10029408
														chr16	20730263	20730864		chr5	106256187	106256486		chr19	10049430	10049724
														chr16	22108294	22108669		chr5	111082320	111082516		chr19	17819091	17819538
														chr16	22918752	22919211		chr5	115941769	115942047		chr19	17837386	17837869
														chr16	22920036	22920724		chr5	116857901	116858388		chr19	21128160	21128406
														chr16	23029088	23029527		chr5	122298669	122298894		chr19	21551296	21551509
														chr16	23038000	23038243		chr5	122469360	122469642		chr19	29224733	29225004
														chr16	23057999	23058319		chr5	122932754	122933104		chr19	29441521	29441731
														chr16	23290312	23290658		chr5	122961571	122961886		chr19	32255844	32256059
														chr16	23497511	23497986		chr5	123112517	123112880		chr19	32263583	32263879
														chr16	23988355	23989273		chr5	124623581	124623790		chr19	32264461	32264962
														chr16	24199863	24200185		chr5	125372474	125372718		chr19	32268737	32268930
														chr16	24238395	24238758		chr5	125561643	125562326		chr19	32276562	32276934
														chr16	24254260	24254679		chr5	125754140	125754403		chr19	32622027	32622227
														chr16	24284295	24284631		chr5	125812812	125813198		chr19	34364925	34365252
														chr16	24393992	24394373		chr5	127018560	127018812		chr19	34365507	34365882
														chr16	24447665	24448002		chr5	136387756	136387955		chr19	36302370	36302715
														chr16	24515196	24515595		chr5	138011785	138012012		chr19	36397771	36398056
														chr16	24629338	24629580		chr5	138595661	138595919		chr19	37283460	37283724
														chr16	28593271	28593576		chr5	139733487	139733811		chr19	41421007	41421321
														chr16	28999825	29000122		chr5	139856331	139856566		chr19	41421893	41422267
														chr16	29579299	29579532		chr5	139858831	139859134		chr19	41520278	41520569
														chr16	30008693	30009026		chr5	144306826	144307181		chr19	42133058	42133339
														chr16	30009142	30009381		chr5	145749619	145749955		chr19	42165720	42166080
														chr16	30053268	30053527		chr5	147072694	147072920		chr19	44096191	44096386
														chr16	30188091	30188308		chr5	147517052	147517300		chr19	47307140	47307375
														chr16	30267549	30267814		chr5	148058719	148058995		chr19	47307640	47307904
														chr16	30442425	30442755		chr5	148682634	148683009		chr19	53925084	53925288
														chr16	30502619	30502889		chr5	151912187	151912586		chr19	55887016	55887212
														chr16	30735370	30735596		chr5	152208985	152209186		chr19	57685123	57685343
														chr16	30821378	30821997		chr6	7643052	7643364		chr2	4840117	4840335
														chr16	33594701	33594954		chr6	14217529	14217833		chr2	4843809	4844043
														chr16	34320523	34320841		chr6	24157907	24158195		chr2	10052999	10053322
														chr16	38100647	38100881		chr6	24251666	24251979		chr2	11285493	11285945
														chr16	38135478	38135706		chr6	28371561	28371843		chr2	11286906	11287547
														chr16	38897792	38898102		chr6	28654675	28654901		chr2	11300283	11300600
														chr16	43287137	43287533		chr6	29196562	29196908		chr2	11337864	11338056
														chr16	44240557	44240901		chr6	31075693	31075905		chr2	11379571	11379878
														chr16	45124679	45124989		chr6	31212189	31212558		chr2	11391255	11391465
														chr16	45837901	45838429		chr6	34493451	34493728		chr2	11451648	11452090
														chr16	45927537	45928213		chr6	34812894	34813129		chr2	12820897	12821123
														chr16	45961128	45961522		chr6	35223522	35223913		chr2	18984428	18984684
														chr16	45964892	45965249		chr6	35253674	35253869		chr2	18986589	18986838
														chr16	48812031	48812402		chr6	35845806	35846048		chr2	24190844	24191048
														chr16	49947145	49947532		chr6	37655594	37655900		chr2	24197002	24197492
														chr16	49954050	49954325		chr6	48791021	48791590		chr2	24200484	24201057
														chr16	49970565	49971058		chr6	49023692	49024069		chr2	24207207	24207427
														chr16	52329433	52329811		chr6	49300011	49300246		chr2	26771974	26772166
														chr16	52333691	52334029		chr6	51418867	51419073		chr2	27184267	27184494
														chr16	52334371	52334650		chr6	51496001	51496484		chr2	27416220	27416442
														chr16	55532776	55533385		chr6	51592017	51592346		chr2	27480549	27480744
														chr16	55822188	55822663		chr6	51617109	51617323		chr2	28388662	28388895
														chr16	57420872	57421154		chr6	51630279	51630529		chr2	30121184	30121470
														chr16	62853949	62854512		chr6	51962467	51962903		chr2	30567514	30567823
														chr16	70331036	70331462		chr6	52775636	52775926		chr2	32238279	32242050
														chr16	72649696	72649927		chr6	53448013	53448321		chr2	32242117	32244055
														chr16	76225198	76225739		chr6	54889626	54889912		chr2	34871538	34872197
														chr16	76432676	76432922		chr6	57464007	57464205		chr2	34964892	34965088
														chr16	76509501	76509804		chr6	67052604	67052851		chr2	35154904	35155204
														chr16	76539715	76540135		chr6	72485178	72485605		chr2	35904824	35905027
														chr16	78318261	78318503		chr6	82859126	82859429		chr2	35991824	35992028
														chr16	81366224	81366482		chr6	85275118	85275449		chr2	38368370	38368829
														chr16	85804373	85804672		chr6	85793662	85794576		chr2	38380595	38380813
														chr16	86094686	86095044		chr6	85800990	85801245		chr2	38391850	38392143
														chr16	87044035	87044247		chr6	85801449	85801734		chr2	38401956	38402165
														chr16	87440641	87440903		chr6	85813761	85814220		chr2	39151056	39151364
														chr16	87611631	87612230		chr6	86169399	86169768		chr2	44776056	44776258
														chr16	87612668	87613061		chr6	86535076	86535309		chr2	50819687	50819918
														chr16	87636205	87636569		chr6	86756461	86756830		chr2	50838226	50838441
														chr16	87725084	87725423		chr6	87998368	87998577		chr2	50984964	50985199
														chr16	91373076	91373567		chr6	88693915	88694227		chr2	52777178	52777492
														chr16	91441693	91442038		chr6	90500276	90500731		chr2	53050990	53051182
														chr16	92609884	92610232		chr6	90515855	90516198		chr2	59009714	59009949
														chr16	92697271	92697750		chr6	92240883	92241202		chr2	59086981	59087174
														chr16	93743173	93743534		chr6	94620235	94620464		chr2	60122190	60122608
														chr16	94758508	94759146		chr6	98851351	98851576		chr2	60538143	60538380
														chr16	94766208	94766494		chr6	100143918	100144227		chr2	63348626	63348952
														chr16	94945754	94946149		chr6	108228007	108228204		chr2	68634214	68634428
														chr16	95904081	95904370		chr6	108376889	108377225		chr2	68728308	68728594
														chr16	95950503	95950915		chr6	108401593	108401808		chr2	69548511	69548767
														chr16	95962964	95963184		chr6	108610086	108610422		chr2	71577673	71578051
														chr16	96366744	96366955		chr6	108618455	108618674		chr2	72746251	72746485
														chr16	96617877	96618162		chr6	108659496	108659910		chr2	72750786	72751076
														chr16	97756760	97757048		chr6	113312281	113312603		chr2	75447717	75448111
														chr16	98119037	98119440		chr6	115415470	115415727		chr2	75523606	75523813
														chr17	4640929	4641570		chr6	121072936	121073211		chr2	76207992	76208194
														chr17	6173286	6173576		chr6	124442827	124443230		chr2	77897945	77898353
														chr17	8488731	8488955		chr6	125141712	125142030		chr2	79219493	79220062
														chr17	10193971	10194460		chr6	125263883	125264178		chr2	84615050	84615282
														chr17	12917673	12917929		chr6	125304701	125305063		chr2	84615606	84615801
														chr17	13130260	13130606		chr6	125983696	125984032		chr2	84630914	84631124
														chr17	13133368	13133764		chr6	128484457	128484659		chr2	84640562	84640841
														chr17	13202931	13203204		chr6	128501221	128501535		chr2	90382951	90383412
														chr17	13842561	13842821		chr6	129179918	129180498		chr2	91473705	91473957
														chr17	13853355	13853895		chr6	129182873	129183163		chr2	91490013	91490205
														chr17	15115664	15115953		chr6	133985202	133985805		chr2	91849123	91849489
														chr17	15147027	15147302		chr6	134155540	134156090		chr2	92018938	92019144
														chr17	15178428	15178684		chr6	134158274	134158808		chr2	93710800	93711051
														chr17	17974777	17975436		chr6	134620838	134621205		chr2	93819995	93820301
														chr17	24879342	24879596		chr6	134650854	134651120		chr2	93884954	93885213
														chr17	25776306	25776576		chr6	142140611	142140836		chr2	93906486	93906745
														chr17	26643517	26643778		chr6	146613392	146613783		chr2	94017207	94017406
														chr17	26672768	26673167		chr6	146742106	146742506		chr2	101667836	101668272
														chr17	26729543	26729818		chr6	149141950	149142469		chr2	101774545	101774772
														chr17	26734148	26734581		chr7	20401530	20402077		chr2	104333655	104334003
														chr17	26852399	26852826		chr7	20402586	20403106		chr2	108595953	108596311
														chr17	27692320	27692697		chr7	20417194	20417483		chr2	108604960	108605309
														chr17	28046057	28046268		chr7	28016724	28017361		chr2	114600146	114600374
														chr17	29011813	29012033		chr7	28376187	28376593		chr2	116843664	116843950
														chr17	29062306	29062620		chr7	29166035	29166411		chr2	116844137	116844467
														chr17	29535042	29535382		chr7	29167017	29167353		chr2	118484957	118485202
														chr17	30164711	30164959		chr7	29168137	29168384		chr2	119163398	119163621
														chr17	30743547	30743830		chr7	29381901	29382110		chr2	119375326	119375525
														chr17	31432367	31432756		chr7	31729022	31729277		chr2	122087659	122087917
														chr17	31446394	31446853		chr7	31900497	31900840		chr2	128208293	128208527
														chr17	31825164	31825525		chr7	52004062	52004303		chr2	131156360	131156764
														chr17	32010911	32011171		chr7	52011076	52011423		chr2	131252747	131252939
														chr17	32040961	32041287		chr7	52409504	52409909		chr2	134371009	134371203
														chr17	32412488	32412723		chr7	52781673	52781887		chr2	134670433	134670740
														chr17	33910469	33910780		chr7	54100890	54101312		chr2	141809785	141809999
														chr17	33910966	33911512		chr7	56468496	56468752		chr2	144023944	144024298
														chr17	33911641	33911857		chr7	59168998	59169282		chr2	148498209	148498475
														chr17	33912209	33913142		chr7	63217586	63217980		chr2	152158035	152158283
														chr17	33913403	33914092		chr7	72614690	72614910		chr2	152175577	152175993
														chr17	33914455	33915119		chr7	75853917	75854420		chr2	152631867	152632098
														chr17	33915739	33916232		chr7	75857396	75857773		chr2	152635866	152636334
														chr17	33916471	33916692		chr7	75861803	75862748		chr2	153004287	153004651
														chr17	33916990	33917829		chr7	75863014	75863251		chr2	154878509	154878708
														chr17	33918033	33918363		chr7	75866799	75867283		chr2	157233392	157233773
														chr17	33918812	33919388		chr7	79288303	79288627		chr2	157956061	157956255
														chr17	33920333	33920819		chr7	79439783	79440087		chr2	158001233	158001484
														chr17	33921671	33922146		chr7	80733366	80733564		chr2	160051161	160051495
														chr17	33963766	33964179		chr7	86404094	86404299		chr2	163365444	163365718
														chr17	34256365	34256577		chr7	87207564	87207792		chr2	164246840	164247346
														chr17	34258127	34258502		chr7	87773515	87773854		chr2	164258018	164258575
														chr17	34772769	34772997		chr7	91025677	91025984		chr2	164280400	164280705
														chr17	34880692	34881240		chr7	91349794	91350106		chr2	164347156	164347452
														chr17	34973605	34974074		chr7	103320076	103320303		chr2	165681170	165681510
														chr17	34999029	34999784		chr7	107248537	107248899		chr2	165745256	165745494
														chr17	35118768	35119049		chr7	109165848	109166297		chr2	166792086	166792381
														chr17	35188554	35188907		chr7	111364225	111364809		chr2	166840646	166840843
														chr17	35438495	35438897		chr7	111367489	111367683		chr2	167178061	167178261
														chr17	35622666	35622925		chr7	112748591	112748905		chr2	167225225	167225571
														chr17	35844912	35845146		chr7	113175240	113175512		chr2	167246980	167247206
														chr17	35913845	35914239		chr7	113380330	113380535		chr2	167329659	167329897
														chr17	35949697	35949917		chr7	113423495	113423799		chr2	167539187	167539381
														chr17	35950191	35950565		chr7	116690310	116690604		chr2	167556983	167557196
														chr17	35960228	35960521		chr7	116773369	116773584		chr2	167590523	167591138
														chr17	37004069	37004449		chr7	118599504	118599827		chr2	167602728	167603523
														chr17	43075507	43075946		chr7	119791087	119791369		chr2	167648635	167648957
														chr17	43076512	43076776		chr7	119907200	119907413		chr2	167653746	167654208
														chr17	46141079	46141428		chr7	121347356	121347610		chr2	167659119	167659457
														chr17	47748288	47748521		chr7	122937970	122938281		chr2	167660159	167660468
														chr17	49488786	49489064		chr7	124896101	124896584		chr2	167750514	167751043
														chr17	53617861	53618176		chr7	124896639	124897000		chr2	167784283	167785275
														chr17	56261189	56261739		chr7	130549142	130549355		chr2	167808468	167808719
														chr17	56273122	56273432		chr7	132635012	132635292		chr2	168343520	168344053
														chr17	56345988	56346292		chr7	134151705	134152100		chr2	169099604	169099860
														chr17	56359340	56359552		chr7	135162847	135163049		chr2	172032643	172032950
														chr17	57334742	57335063		chr7	135667249	135667476		chr2	173044175	173044618
														chr17	57337691	57338023		chr7	137736537	137736931		chr3	7612914	7613248
														chr17	57357208	57357456		chr7	137739544	137739973		chr3	10243774	10244010
														chr17	57370046	57370416		chr7	138593915	138594207		chr3	14641459	14641793
														chr17	57372265	57372820		chr7	141453104	141453482		chr3	18167439	18167809
														chr17	58620091	58620784		chr7	141965552	141965856		chr3	19853845	19854316
														chr17	63036743	63037251		chr7	146110859	146111295		chr3	19856812	19857740
														chr17	64212878	64213260		chr7	148233760	148234023		chr3	19857829	19858056
														chr17	65093240	65093451		chr7	148662125	148662519		chr3	19872841	19873033
														chr17	66300018	66300335		chr7	149561245	149561554		chr3	19884877	19885117
														chr17	66867919	66868130		chr7	151954773	151955078		chr3	19893109	19893618
														chr17	71083698	71084416		chr8	3222290	3222492		chr3	19894067	19894444
														chr17	71086837	71087137		chr8	4254052	4254301		chr3	19894939	19895504
														chr17	71087230	71087776		chr8	12711523	12711870		chr3	19895574	19895886
														chr17	71088692	71089313		chr8	14246634	14246834		chr3	19896103	19896879
														chr17	71091180	71092062		chr8	14992786	14993011		chr3	19896934	19898230
														chr17	71094644	71095166		chr8	23601733	23602041		chr3	19898414	19898814
														chr17	71096201	71096426		chr8	23655524	23655725		chr3	19899380	19899586
														chr17	71102889	71103500		chr8	25679260	25679528		chr3	19899780	19900000
														chr17	71104445	71104695		chr8	28168256	28168477		chr3	21909047	21909390
														chr17	71146629	71147126		chr8	32483485	32483891		chr3	27392964	27393287
														chr17	71186092	71186520		chr8	32555513	32555720		chr3	27515519	27515724
														chr17	71206353	71206784		chr8	32635862	32636251		chr3	27515866	27516261
														chr17	72080120	72080393		chr8	34797891	34798278		chr3	27664915	27665310
														chr17	74299662	74300004		chr8	34829523	34829959		chr3	27798096	27798409
														chr17	74644714	74644979		chr8	35088156	35088520		chr3	27803962	27804407
														chr17	81177029	81177355		chr8	37068659	37069114		chr3	31293374	31293691
														chr17	84614630	84615016		chr8	42300382	42300744		chr3	32409204	32409411
														chr17	86636256	86636575		chr8	42301334	42301888		chr3	36352505	36352761
														chr17	86932301	86932738		chr8	46687497	46687834		chr3	37806488	37806811
														chr17	87318161	87318561		chr8	46702866	46703132		chr3	41424953	41425288
														chr18	3280757	3281481		chr8	46711725	46712123		chr3	50999276	50999504
														chr18	4352840	4353165		chr8	47824648	47825001		chr3	51001160	51001725
														chr18	4354636	4354934		chr8	47926219	47926524		chr3	51024859	51025233
														chr18	4970509	4970956		chr8	49773560	49773831		chr3	51027096	51027715
														chr18	5161799	5162103		chr8	64282538	64282846		chr3	51835328	51835600
														chr18	5510031	5510444		chr8	69384033	69384231		chr3	57056608	57056857
														chr18	6764744	6765169		chr8	70605717	70606127		chr3	57148204	57148518
														chr18	10163689	10164043		chr8	70715765	70715959		chr3	64224176	64224579
														chr18	12289875	12290239		chr8	73088541	73089087		chr3	64374280	64374613
														chr18	13100225	13100691		chr8	73197288	73197707		chr3	65662181	65662373
														chr18	13384025	13384422		chr8	74200202	74200563		chr3	65762237	65762668
														chr18	14941318	14941758		chr8	77617321	77617572		chr3	65778416	65778709
														chr18	20675685	20675987		chr8	81735612	81735960		chr3	65885542	65885745
														chr18	20940981	20941383		chr8	87187874	87188105		chr3	79139948	79140361
														chr18	21104291	21104570		chr8	87500017	87500680		chr3	79140826	79141072
														chr18	21129565	21129866		chr8	87502587	87502882		chr3	79175268	79175678
														chr18	21457388	21457600		chr8	87957933	87958128		chr3	79346450	79346814
														chr18	24260315	24260594		chr8	88732813	88733121		chr3	80814051	80814278
														chr18	24280136	24280537		chr8	91536824	91537025		chr3	81230768	81230962
														chr18	32307278	32307547		chr8	91672008	91672204		chr3	82811431	82811835
														chr18	32996804	32997042		chr8	94053688	94053985		chr3	82829643	82830299
														chr18	34666504	34666718		chr8	96695169	96695736		chr3	82842986	82843178
														chr18	35024578	35024818		chr8	96697849	96698245		chr3	82853684	82854122
														chr18	35974422	35974787		chr8	96702790	96703003		chr3	82989565	82989794
														chr18	36574770	36575120		chr8	96958121	96958318		chr3	87313102	87313294
														chr18	36866505	36866808		chr8	108662085	108662439		chr3	88314091	88314433
														chr18	38039739	38040162		chr8	112108272	112108523		chr3	88754831	88755140
														chr18	38221127	38221443		chr8	113370683	113370886		chr3	88917241	88917500
														chr18	38370026	38370401		chr8	113557509	113557850		chr3	88981185	88981377
														chr18	38643180	38643391		chr8	114463562	114463764		chr3	89032131	89032489
														chr18	38906355	38906660		chr8	121947614	121947833		chr3	89082092	89082305
														chr18	39590276	39590507		chr8	121954255	121954462		chr3	89086104	89086353
														chr18	39853090	39853341		chr8	121956134	121956638		chr3	89096994	89097483
														chr18	39897373	39897736		chr8	124107654	124107957		chr3	90052611	90052936
														chr18	42434546	42434868		chr8	124421750	124422235		chr3	90057949	90058241
														chr18	42952398	42952759		chr8	124968276	124968573		chr3	90069659	90070073
														chr18	44106992	44107208		chr8	125933993	125934212		chr3	90389393	90389760
														chr18	46757264	46757529		chr8	126261063	126261404		chr3	93251307	93251836
														chr18	47019147	47019419		chr8	126789744	126790115		chr3	93301027	93301291
														chr18	47489935	47490370		chr8	129190372	129190571		chr3	93326599	93326909
														chr18	53414021	53414299		chr8	129331374	129331657		chr3	93355970	93356442
														chr18	55634980	55635222		chr8	129365957	129366263		chr3	94187471	94187675
														chr18	57189383	57189730		chr8	129371839	129372092		chr3	95462543	95462818
														chr18	59317437	59317690		chr8	130881466	130881919		chr3	96067306	96067604
														chr18	59377503	59377765		chr8	130988237	130988502		chr3	96380905	96381225
														chr18	59478415	59478636		chr8	131172049	131172338		chr3	97788906	97789134
														chr18	60392746	60393191		chr9	15339969	15340221		chr3	97873282	97873554
														chr18	60907406	60907639		chr9	20673609	20673839		chr3	98985056	98985330
														chr18	64203156	64203593		chr9	20819974	20820570		chr3	102862437	102862670
														chr18	64204865	64206062		chr9	21043434	21043726		chr3	103593964	103594218
														chr18	64505412	64505917		chr9	21397184	21397397		chr3	105762028	105762364
														chr18	64636449	64636760		chr9	32549431	32549797		chr3	107543133	107543371
														chr18	65158967	65159405		chr9	34931376	34932032		chr3	107562983	107563426
														chr18	65196831	65197117		chr9	34943196	34943423		chr3	107891953	107892145
														chr18	65213007	65213409		chr9	38525668	38526086		chr3	115315054	115316133
														chr18	65261177	65261511		chr9	40450985	40451325		chr3	115344134	115344746
														chr18	65262442	65262837		chr9	42912651	42912895		chr3	115349924	115350584
														chr18	66564297	66564558		chr9	42914145	42914440		chr3	115352572	115352921
														chr18	67905548	67905939		chr9	45924835	45925411		chr3	115590329	115590951
														chr18	69503868	69504173		chr9	46067773	46068132		chr3	115897722	115898029
														chr18	70689844	70690342		chr9	48413155	48413349		chr3	116670547	116670814
														chr18	70726852	70727108		chr9	48414367	48414574		chr3	121297516	121298060
														chr18	74058070	74058389		chr9	50549632	50549915		chr3	121902083	121902296
														chr18	74704854	74705485		chr9	55137609	55137969		chr3	127482933	127483657
														chr18	75816777	75817261		chr9	59333187	59333445		chr3	127485916	127486353
														chr18	75977520	75977743		chr9	59334698	59334938		chr3	127491664	127492512
														chr18	76068921	76069179		chr9	61117188	61117399		chr3	127493255	127493447
														chr18	76130673	76131279		chr9	61216382	61216657		chr3	127551072	127551314
														chr18	76901408	76901642		chr9	62634645	62635012		chr3	129236363	129236555
														chr18	80452356	80452569		chr9	63566539	63566875		chr3	129539416	129539629
														chr18	81516172	81516790		chr9	65142911	65143149		chr3	131067513	131067796
														chr18	81518483	81518865		chr9	66454238	66454486		chr3	131067936	131068142
														chr18	83986890	83987138		chr9	67083149	67083438		chr3	135182581	135182917
														chr19	3562780	3563015		chr9	69860133	69860493		chr3	135337689	135338083
														chr19	3850710	3851159		chr9	69917969	69918451		chr3	135392589	135392853
														chr19	3895123	3895334		chr9	70390076	70390444		chr3	138736719	138737008
														chr19	3896775	3897185		chr9	70690073	70690467		chr3	142192997	142193326
														chr19	4059395	4059758		chr9	70695532	70695762		chr3	142283004	142283270
														chr19	4068255	4068589		chr9	70736427	70737379		chr3	145770585	145771068
														chr19	4440950	4441294		chr9	71980817	71981100		chr3	146230733	146231235
														chr19	4477522	4477733		chr9	74376444	74376662		chr3	146320381	146320640
														chr19	4477840	4478291		chr9	74794646	74795128		chr3	148902712	148902987
														chr19	4493027	4493284		chr9	77551305	77551630		chr4	11073937	11074199
														chr19	4508342	4508920		chr9	78167378	78167730		chr4	14831579	14831816
														chr19	5473049	5473864		chr9	79607442	79607741		chr4	16046501	16046707
														chr19	5794793	5795066		chr9	85663083	85663431		chr4	16095537	16096208
														chr19	5842585	5843181		chr9	85665145	85665487		chr4	25468841	25469135
														chr19	5846599	5847106		chr9	86307050	86307405		chr4	33329594	33330449
														chr19	5848189	5848573		chr9	86347567	86347917		chr4	33344413	33344848
														chr19	5848828	5849232		chr9	92144711	92144988		chr4	33348096	33348826
														chr19	6018061	6018481		chr9	92146066	92146266		chr4	33349105	33349303
														chr19	6951431	6951696		chr9	101131290	101131494		chr4	33369188	33369700
														chr19	7026889	7027101		chr9	102980587	102980876		chr4	34562146	34562371
														chr19	7129284	7129785		chr9	104165196	104165533		chr4	34847187	34847487
														chr19	7211072	7211450		chr9	104294403	104294713		chr4	35252495	35252743
														chr19	7877069	7877460		chr9	105648393	105648639		chr4	40669409	40669635
														chr19	9028075	9028453		chr9	106173086	106173343		chr4	40792366	40792787
														chr19	9059049	9059303		chr9	106378744	106379145		chr4	40797664	40797916
														chr19	18221024	18221238		chr9	107198960	107199277		chr4	40799268	40799755
														chr19	20687274	20687485		chr9	108667327	108667709		chr4	43984918	43985243
														chr19	21128083	21128412		chr9	108961994	108962383		chr4	45426575	45426828
														chr19	21551229	21551544		chr9	110684244	110684547		chr4	45487761	45488112
														chr19	23209254	23209469		chr9	111634415	111634753		chr4	45496729	45497179
														chr19	23210286	23210505		chr9	111641956	111642246		chr4	45502541	45502980
														chr19	24292858	24293069		chr9	114492954	114493171		chr4	45513158	45513547
														chr19	28696100	28696390		chr9	114640162	114640359		chr4	45524004	45524271
														chr19	29224593	29225078		chr9	118817428	118817719		chr4	47306474	47306813
														chr19	29340290	29340625		chr9	119248992	119249322		chr4	49350936	49351143
														chr19	30016964	30017209		chr9	119891033	119891246		chr4	53133323	53133527
														chr19	30312341	30312622		chr9	119911090	119911487		chr4	53137618	53137993
														chr19	32255849	32256142		chr9	120685678	120686028		chr4	53172873	53173168
														chr19	32263554	32263877		chr9	122622989	122623330		chr4	53352066	53352394
														chr19	32264397	32264821		chrX	14334620	14334831		chr4	53397812	53398088
														chr19	32268701	32268929		chrX	33651973	33652268		chr4	53426794	53426993
														chr19	32276568	32276956		chrX	33655236	33655466		chr4	53450278	53450530
														chr19	32316757	32317050		chrX	93158954	93159196		chr4	55554541	55554820
														chr19	32327509	32327804		chrX	135575578	135575972		chr4	57125437	57125664
														chr19	32621927	32622297		chrX	136990925	136991127		chr4	57126844	57127079
														chr19	34364954	34365165		chrX	158948424	158948634		chr4	57852217	57852548
														chr19	34365569	34365881		chrX	160884007	160884301		chr4	57855844	57856040
														chr19	36397783	36398198						chr4	59336008	59336259
														chr19	36709309	36709556						chr4	59342839	59343352
														chr19	37283488	37283765						chr4	59343787	59344163
														chr19	37517313	37517546						chr4	59344731	59345297
														chr19	40551015	40551280						chr4	59352970	59353504
														chr19	41969553	41969897						chr4	62817827	62818029
														chr19	42054939	42055303						chr4	62999545	63000186
														chr19	42133042	42133266						chr4	63003395	63003846
														chr19	42165761	42166174						chr4	63007825	63008121
														chr19	42210666	42210980						chr4	63739194	63739454
														chr19	42244926	42245219						chr4	82948828	82949070
														chr19	43594940	43595217						chr4	86336143	86336409
														chr19	44046721	44047110						chr4	95093322	95093607
														chr19	44060594	44060819						chr4	100964653	100965052
														chr19	44096093	44096401						chr4	101022154	101022367
														chr19	47294116	47294383						chr4	101030624	101030877
														chr19	47307687	47307958						chr4	101046839	101047150
														chr19	53628991	53629317						chr4	102199902	102200830
														chr19	53629809	53630123						chr4	102205761	102206319
														chr19	53647269	53647560						chr4	102242851	102243215
														chr19	53925073	53925369						chr4	102296720	102297276
														chr19	55178034	55178282						chr4	102310094	102310472
														chr19	55886891	55887239						chr4	104489142	104489399
														chr19	55940272	55940642						chr4	104496374	104496732
														chr19	57275010	57275241						chr4	104511044	104511249
														chr19	58513305	58513597						chr4	104512751	104513025
														chr19	58529952	58530407						chr4	104981718	104982207
														chr19	61303000	61303304						chr4	105001436	105001655
														chr2	3249663	3250016						chr4	106301543	106301833
														chr2	4572988	4573253						chr4	106520482	106520884
														chr2	10015922	10016303						chr4	106655236	106655565
														chr2	10053023	10053424						chr4	107790932	107791343
														chr2	11287189	11287418						chr4	108035191	108035422
														chr2	11300281	11300519						chr4	108789176	108789378
														chr2	11379583	11379818						chr4	108989983	108990301
														chr2	12820894	12821132						chr4	109154213	109154472
														chr2	13335199	13335436						chr4	109157252	109157468
														chr2	14029138	14029563						chr4	115500508	115500713
														chr2	18984335	18984697						chr4	115726308	115726518
														chr2	18986439	18986835						chr4	116094808	116095102
														chr2	21179862	21180199						chr4	117672840	117673159
														chr2	24197128	24197371						chr4	117771436	117771753
														chr2	26771887	26772259						chr4	117805018	117805348
														chr2	27184164	27184473						chr4	117810475	117810737
														chr2	27416233	27416507						chr4	118216346	118216631
														chr2	27480457	27480790						chr4	118798190	118798774
														chr2	27482169	27482621						chr4	119744915	119745107
														chr2	28379334	28379565						chr4	120240658	120241043
														chr2	28388644	28388878						chr4	122525316	122525619
														chr2	30121271	30121528						chr4	124386117	124386527
														chr2	30567485	30567858						chr4	124414756	124415107
														chr2	32239122	32239424						chr4	124415928	124416371
														chr2	32243134	32243609						chr4	124793386	124793591
														chr2	32326278	32326489						chr4	124799834	124800149
														chr2	32342613	32342975						chr4	125934292	125934547
														chr2	34871546	34872199						chr4	128867092	128867284
														chr2	34955261	34955549						chr4	132502493	132502716
														chr2	35904768	35905042						chr4	132515308	132515710
														chr2	35991652	35992174						chr4	132530777	132531144
														chr2	38147101	38147368						chr4	132533176	132533434
														chr2	38368415	38368866						chr4	132651137	132651382
														chr2	38380574	38380832						chr4	133369774	133370174
														chr2	38391822	38392172						chr4	133453186	133453525
														chr2	38401855	38402175						chr4	133708125	133708449
														chr2	44775945	44776378						chr4	133720632	133721280
														chr2	49476166	49476414						chr4	135308716	135308918
														chr2	50838225	50838480						chr4	135679433	135679625
														chr2	51842190	51842420						chr4	135695950	135696223
														chr2	52174671	52174979						chr4	137057056	137057248
														chr2	59009706	59009929						chr4	137914156	137914486
														chr2	59086927	59087242						chr4	137990481	137990779
														chr2	59439122	59439409						chr4	138119025	138119225
														chr2	60107954	60108169						chr4	139155021	139155213
														chr2	60122160	60122805						chr4	140172956	140173155
														chr2	60538139	60538394						chr4	141484815	141485276
														chr2	63348594	63348943						chr4	141498343	141498675
														chr2	64959122	64959343						chr4	141626725	141627191
														chr2	66043004	66043223						chr4	148798935	148799214
														chr2	67719916	67720268						chr4	149151494	149151732
														chr2	67850121	67850447						chr4	149363380	149363707
														chr2	68634199	68634425						chr4	149373148	149373676
														chr2	68728259	68728569						chr4	149775827	149776038
														chr2	69548428	69548760						chr4	150059136	150059648
														chr2	71577600	71578073						chr4	150081084	150081692
														chr2	71639737	71640048						chr4	150129623	150129987
														chr2	72590944	72591178						chr4	150173739	150174226
														chr2	72746158	72746521						chr4	150211563	150212055
														chr2	72750801	72751152						chr4	151699653	151700092
														chr2	75447755	75448047						chr4	155405914	155406212
														chr2	75451241	75451563						chr5	3152364	3152741
														chr2	75523520	75523872						chr5	3596010	3596202
														chr2	76207928	76208259						chr5	7954835	7955156
														chr2	77898000	77898287						chr5	7955382	7956008
														chr2	79219580	79220052						chr5	7960031	7960742
														chr2	84566174	84566534						chr5	7961050	7961695
														chr2	84615006	84615252						chr5	7961776	7962411
														chr2	84615519	84615834						chr5	7962488	7963244
														chr2	84640514	84640854						chr5	7964395	7964626
														chr2	90382879	90383455						chr5	7979434	7979985
														chr2	90405411	90405915						chr5	7980696	7981041
														chr2	91489964	91490260						chr5	7984328	7985008
														chr2	92018914	92019204						chr5	23950968	23951168
														chr2	93311435	93311646						chr5	31211273	31211600
														chr2	93661312	93661523						chr5	31211673	31212040
														chr2	93710762	93711135						chr5	31495186	31495391
														chr2	93817153	93817462						chr5	31504633	31504862
														chr2	93819936	93820252						chr5	31867315	31867585
														chr2	93884828	93885401						chr5	31870451	31870944
														chr2	93885709	93885996						chr5	31899094	31899618
														chr2	101045815	101046117						chr5	32179074	32179266
														chr2	101666383	101666808						chr5	32435225	32435821
														chr2	101667798	101668800						chr5	32436263	32436578
														chr2	101763370	101763675						chr5	32441996	32442571
														chr2	101774375	101774815						chr5	32498309	32498754
														chr2	102585678	102586023						chr5	32640831	32641068
														chr2	103300584	103300836						chr5	34856295	34856699
														chr2	103409841	103410129						chr5	35104075	35104441
														chr2	104333593	104333975						chr5	35874343	35874540
														chr2	105843328	105843590						chr5	38351574	38351856
														chr2	108596004	108596253						chr5	64344840	64345493
														chr2	108604981	108605214						chr5	65675433	65675739
														chr2	114600071	114600343						chr5	68381725	68382070
														chr2	116843542	116844577						chr5	69986811	69987138
														chr2	116852724	116853160						chr5	77675258	77675539
														chr2	118669218	118669479						chr5	89707132	89707708
														chr2	119163281	119163705						chr5	90458939	90459131
														chr2	119180880	119181275						chr5	91118782	91119318
														chr2	119339875	119340090						chr5	91301522	91301796
														chr2	119673803	119674120						chr5	91305133	91305407
														chr2	119967012	119967287						chr5	91309267	91309531
														chr2	120796314	120796563						chr5	91313783	91314719
														chr2	125618655	125618950						chr5	91319470	91323956
														chr2	126771646	126771860						chr5	91329866	91330239
														chr2	127033864	127034159						chr5	91332781	91334906
														chr2	127849780	127850001						chr5	91334960	91336179
														chr2	128065288	128065645						chr5	91465664	91465975
														chr2	128393854	128394074						chr5	91712132	91712371
														chr2	128643949	128644167						chr5	92550497	92551071
														chr2	131156310	131156760						chr5	93174779	93175210
														chr2	132037988	132038306						chr5	98425798	98426253
														chr2	132674690	132674915						chr5	100423232	100423432
														chr2	134370210	134370495						chr5	103005775	103006044
														chr2	134370909	134371239						chr5	104828581	104828854
														chr2	134670419	134670770						chr5	105415870	105416140
														chr2	141809759	141810144						chr5	105539700	105539904
														chr2	143828467	143828783						chr5	105722689	105723386
														chr2	143835621	143835836						chr5	105783016	105783370
														chr2	143836049	143836380						chr5	106256083	106256478
														chr2	144023947	144024611						chr5	113510604	113510798
														chr2	145054041	145054330						chr5	115941768	115942029
														chr2	146269290	146269505						chr5	116857971	116858350
														chr2	147838819	147839427						chr5	122469402	122469629
														chr2	148498110	148498591						chr5	122932729	122933092
														chr2	148700315	148700702						chr5	122961579	122961989
														chr2	152175462	152176009						chr5	123112493	123112894
														chr2	152567325	152567605						chr5	123154583	123154807
														chr2	152631759	152632171						chr5	123160680	123160979
														chr2	152635821	152636270						chr5	123948095	123948319
														chr2	153458412	153458695						chr5	124315473	124315733
														chr2	154878522	154878743						chr5	124502227	124502496
														chr2	155652375	155652814						chr5	125561639	125562306
														chr2	157935277	157935632						chr5	125754116	125754427
														chr2	157956059	157956385						chr5	125812744	125813190
														chr2	158000927	158001578						chr5	127018536	127018865
														chr2	160051137	160051523						chr5	135383165	135383497
														chr2	160673536	160673748						chr5	137536036	137537697
														chr2	163029021	163029365						chr5	137538266	137543905
														chr2	163365241	163365768						chr5	137544037	137544601
														chr2	163421837	163422125						chr5	137544675	137545313
														chr2	164246821	164247604						chr5	137545672	137547206
														chr2	164258008	164258798						chr5	137547497	137548007
														chr2	164280399	164280809						chr5	137551375	137551950
														chr2	164283470	164283754						chr5	138011732	138012031
														chr2	164322852	164323126						chr5	138595545	138595933
														chr2	165681118	165681778						chr5	139733423	139733814
														chr2	165745257	165745559						chr5	144306825	144307170
														chr2	166791967	166792429						chr5	145749643	145750004
														chr2	167178056	167178269						chr5	146074949	146075148
														chr2	167206192	167206441						chr5	147490913	147491268
														chr2	167225168	167225625						chr5	147517079	147517296
														chr2	167329611	167329904						chr5	148058772	148058980
														chr2	167496764	167497019						chr5	148682614	148683025
														chr2	167590535	167591178						chr5	150059522	150059949
														chr2	167602771	167603521						chr5	151912259	151912827
														chr2	167648607	167648997						chr5	152171365	152171625
														chr2	167653728	167654240						chr5	152179588	152179788
														chr2	167659093	167659415						chr5	152208995	152209187
														chr2	167660033	167660518						chr6	14217523	14217872
														chr2	167750548	167751105						chr6	23098100	23098310
														chr2	167784269	167785328						chr6	24157872	24158210
														chr2	167808338	167808793						chr6	24251657	24252066
														chr2	168343473	168344030						chr6	29196483	29196869
														chr2	169099589	169100164						chr6	29197232	29197442
														chr2	169177095	169177328						chr6	31212131	31212562
														chr2	169549188	169549437						chr6	33841933	33842242
														chr2	170010290	170010523						chr6	34493045	34493878
														chr2	173044348	173044606						chr6	34812878	34813198
														chr2	181248680	181248893						chr6	35223553	35223965
														chr3	7612923	7613218						chr6	35845805	35846037
														chr3	10243725	10243987						chr6	37655445	37655660
														chr3	18167397	18167836						chr6	48791043	48791584
														chr3	18243172	18243474						chr6	49023719	49024039
														chr3	18523917	18524170						chr6	51418804	51419004
														chr3	19853860	19854259						chr6	51495990	51496486
														chr3	19856916	19857498						chr6	51592021	51592280
														chr3	21834830	21835177						chr6	51617104	51617349
														chr3	21851892	21852118						chr6	51630148	51630590
														chr3	21861430	21861779						chr6	51962361	51962882
														chr3	21885793	21886190						chr6	52775631	52775936
														chr3	21909011	21909468						chr6	54889628	54889923
														chr3	26953651	26953956						chr6	57463916	57464246
														chr3	27392996	27393299						chr6	57530773	57530966
														chr3	27515375	27516359						chr6	66860732	66860986
														chr3	27664868	27665432						chr6	66985519	66985724
														chr3	27762152	27762421						chr6	72485267	72485535
														chr3	27798089	27798435						chr6	82859162	82859421
														chr3	27803960	27804462						chr6	85275127	85275540
														chr3	31293474	31293746						chr6	85793979	85794628
														chr3	32292446	32292700						chr6	85801039	85801404
														chr3	32409157	32409452						chr6	85801468	85801689
														chr3	35792184	35792427						chr6	85813828	85814205
														chr3	36471372	36471726						chr6	85814452	85814790
														chr3	37806376	37806937						chr6	85814979	85815245
														chr3	51001213	51001614						chr6	86130665	86131013
														chr3	51024836	51025278						chr6	86169414	86169721
														chr3	51027079	51027454						chr6	86535067	86535409
														chr3	57056656	57056867						chr6	86756479	86756874
														chr3	57116323	57116655						chr6	87944315	87944718
														chr3	57148105	57148587						chr6	87998317	87998639
														chr3	57274219	57274483						chr6	88693930	88694195
														chr3	57379155	57379502						chr6	89809984	89810239
														chr3	58176399	58176898						chr6	90500288	90500654
														chr3	60150459	60150781						chr6	90516016	90516235
														chr3	62153219	62153501						chr6	92240949	92241205
														chr3	64224163	64224569						chr6	94175126	94175366
														chr3	64374241	64374634						chr6	94596472	94596727
														chr3	65662160	65662397						chr6	99926139	99926479
														chr3	65762107	65762750						chr6	100143919	100144185
														chr3	65778183	65778899						chr6	108227977	108228169
														chr3	65885523	65885763						chr6	108376930	108377163
														chr3	75335042	75335265						chr6	108407513	108407750
														chr3	79139972	79140321						chr6	108610076	108610305
														chr3	79346456	79346826						chr6	108618450	108618644
														chr3	80813920	80814282						chr6	108656093	108656343
														chr3	80821537	80821899						chr6	108659487	108660097
														chr3	81230664	81231138						chr6	113382196	113382422
														chr3	82811321	82811918						chr6	113605556	113605886
														chr3	82814295	82814687						chr6	113618421	113618639
														chr3	82824139	82824645						chr6	113619677	113620087
														chr3	82829598	82830537						chr6	114393055	114393303
														chr3	82842901	82843168						chr6	115415508	115415726
														chr3	82844277	82846227						chr6	119417225	119417498
														chr3	82846440	82846747						chr6	121072793	121073175
														chr3	82848004	82848261						chr6	122544615	122544917
														chr3	82853575	82854327						chr6	122760587	122760832
														chr3	82854468	82855099						chr6	124442913	124443189
														chr3	82856116	82856388						chr6	124462520	124462847
														chr3	88260273	88260583						chr6	124492547	124492741
														chr3	88314063	88314484						chr6	124755386	124755649
														chr3	88754840	88755168						chr6	125304736	125305053
														chr3	89032105	89032482						chr6	125827041	125827259
														chr3	89084052	89084418						chr6	125983695	125984046
														chr3	89096962	89097797						chr6	128483435	128483696
														chr3	89210931	89211145						chr6	128484434	128484789
														chr3	89676179	89676445						chr6	128501310	128501542
														chr3	89717240	89717564						chr6	128547308	128547581
														chr3	89883452	89883732						chr6	129154700	129155022
														chr3	90051721	90052071						chr6	129179995	129180537
														chr3	90052232	90052768						chr6	129182854	129183201
														chr3	90057944	90058298						chr6	133985040	133985780
														chr3	90069641	90070114						chr6	134098057	134098251
														chr3	92286900	92287357						chr6	134113836	134114360
														chr3	92289548	92290096						chr6	134115167	134115729
														chr3	92311629	92311867						chr6	134152772	134153023
														chr3	93251130	93251833						chr6	134155408	134156137
														chr3	93326541	93326903						chr6	134158211	134158793
														chr3	93355971	93356354						chr6	134170316	134170546
														chr3	93376170	93376500						chr6	134614487	134614679
														chr3	94514405	94514845						chr6	134620735	134621190
														chr3	94522125	94522450						chr6	134650774	134651243
														chr3	94524756	94525095						chr6	136417065	136417313
														chr3	95239114	95239397						chr6	143479304	143479496
														chr3	95462475	95462862						chr6	144589068	144589317
														chr3	95463221	95463448						chr6	144619025	144619616
														chr3	96361785	96362024						chr6	146613264	146613788
														chr3	96380854	96381354						chr6	146742080	146742413
														chr3	97861064	97861297						chr6	149086605	149087220
														chr3	97873147	97873544						chr6	149115574	149115822
														chr3	101311216	101311466						chr6	149116200	149116529
														chr3	102862254	102862722						chr6	149137768	149138665
														chr3	103563533	103563873						chr6	149141949	149143309
														chr3	103593943	103594202						chr6	149163633	149164545
														chr3	104162696	104163025						chr6	149164619	149165376
														chr3	105761995	105762382						chr6	149172645	149173078
														chr3	107562988	107563452						chr6	149173303	149173974
														chr3	108591121	108591490						chr7	16531206	16531423
														chr3	115302269	115302621						chr7	19597623	19597849
														chr3	115315047	115316300						chr7	20401548	20402132
														chr3	115344199	115344784						chr7	20402612	20403075
														chr3	115349897	115350584						chr7	20412180	20412532
														chr3	115352603	115352870						chr7	20417161	20417602
														chr3	115590521	115590935						chr7	20428831	20429148
														chr3	115892406	115892620						chr7	28016803	28017388
														chr3	116653766	116653977						chr7	28376215	28376592
														chr3	116670436	116670885						chr7	29161589	29162119
														chr3	117564938	117565155						chr7	29164255	29164552
														chr3	121297463	121298167						chr7	29165945	29166573
														chr3	121349698	121349909						chr7	29167025	29167418
														chr3	121902032	121902388						chr7	29381826	29382116
														chr3	121977189	121977554						chr7	29766810	29767069
														chr3	122687454	122687697						chr7	31726265	31726513
														chr3	127483078	127483443						chr7	31727213	31727557
														chr3	127491718	127492278						chr7	31727819	31728032
														chr3	127512115	127512467						chr7	31728576	31729652
														chr3	127551058	127551467						chr7	31900556	31900856
														chr3	129035641	129035963						chr7	35875635	35875937
														chr3	129352977	129353354						chr7	52004026	52004300
														chr3	129539297	129539650						chr7	52011093	52011409
														chr3	129673671	129673970						chr7	52409512	52409927
														chr3	129761517	129761808						chr7	53974961	53975260
														chr3	131067519	131067944						chr7	53994750	53995680
														chr3	131785007	131785329						chr7	53995868	53996231
														chr3	135164127	135164435						chr7	53996989	53997551
														chr3	135182542	135183011						chr7	53998196	53998718
														chr3	135337691	135338021						chr7	54000956	54001553
														chr3	135392498	135392904						chr7	54006964	54007258
														chr3	136337448	136337749						chr7	54009918	54010114
														chr3	136432370	136432600						chr7	54100826	54101308
														chr3	138105617	138105850						chr7	56652924	56653307
														chr3	138158140	138158393						chr7	59169059	59169280
														chr3	138736720	138737060						chr7	63217646	63217983
														chr3	142193087	142193305						chr7	72614669	72614971
														chr3	142283003	142283360						chr7	75853850	75854577
														chr3	146230676	146231191						chr7	75857351	75857780
														chr3	146272811	146273113						chr7	75861700	75863251
														chr3	146320310	146320726						chr7	75866777	75867323
														chr3	148343085	148343390						chr7	79288263	79288629
														chr3	148557211	148557511						chr7	79439803	79440117
														chr3	157547104	157547374						chr7	79664417	79664643
														chr4	11017340	11017598						chr7	87204962	87205207
														chr4	11073927	11074331						chr7	87207558	87207888
														chr4	16095628	16095872						chr7	87773569	87773842
														chr4	19497018	19497273						chr7	91291749	91291944
														chr4	19936145	19936390						chr7	91297521	91297718
														chr4	25468838	25469175						chr7	91349802	91350143
														chr4	32375031	32375592						chr7	95410520	95410746
														chr4	33344415	33344750						chr7	97188106	97188468
														chr4	33348119	33348690						chr7	105540056	105540388
														chr4	34562054	34562389						chr7	106344231	106344513
														chr4	35102839	35103128						chr7	107248526	107248866
														chr4	35252492	35252806						chr7	108176157	108176408
														chr4	36959905	36960134						chr7	108256648	108256885
														chr4	40669327	40669955						chr7	109165945	109166323
														chr4	40797554	40797983						chr7	111364186	111364826
														chr4	40799270	40799778						chr7	111367501	111367887
														chr4	45420465	45420778						chr7	112738489	112739595
														chr4	45426560	45426825						chr7	112739708	112741338
														chr4	45487754	45488202						chr7	112741480	112742258
														chr4	45496655	45497079						chr7	112742512	112743664
														chr4	45502456	45503175						chr7	112743872	112744367
														chr4	45504233	45504609						chr7	112745417	112746712
														chr4	45513114	45513575						chr7	112747224	112749297
														chr4	45864673	45865029						chr7	112749425	112749691
														chr4	46876710	46876941						chr7	112751654	112751904
														chr4	52169353	52169718						chr7	113175127	113175591
														chr4	53133275	53133548						chr7	113380245	113380572
														chr4	53137625	53137996						chr7	113423129	113423844
														chr4	53153157	53153567						chr7	116690359	116690613
														chr4	53352108	53352388						chr7	116779991	116780202
														chr4	53397721	53398151						chr7	118599527	118599826
														chr4	55554447	55554880						chr7	119588725	119589121
														chr4	57125371	57125712						chr7	119645767	119646049
														chr4	57126809	57127103						chr7	119791080	119791431
														chr4	57852200	57852525						chr7	122937924	122938278
														chr4	57855815	57856063						chr7	124234571	124234771
														chr4	59335946	59336379						chr7	124896061	124896998
														chr4	59342589	59343260						chr7	126763849	126764091
														chr4	59343853	59344126						chr7	127039255	127039448
														chr4	59344650	59345312						chr7	132635007	132635262
														chr4	59463841	59464092						chr7	134151757	134152114
														chr4	62437949	62438216						chr7	134185932	134186124
														chr4	62439803	62440017						chr7	134339518	134339722
														chr4	62817692	62818130						chr7	135667154	135667488
														chr4	62977202	62977444						chr7	135701636	135701835
														chr4	62999725	63000127						chr7	137736445	137736930
														chr4	63739189	63739504						chr7	137739543	137740036
														chr4	63748751	63748994						chr7	141453077	141453439
														chr4	63796147	63796358						chr7	146110953	146111397
														chr4	64741314	64741560						chr7	148142169	148142607
														chr4	82010970	82011255						chr7	148233752	148233991
														chr4	82948713	82949086						chr7	148662081	148662608
														chr4	86336042	86336404						chr7	148662666	148662861
														chr4	95052136	95052534						chr7	149561264	149561515
														chr4	95093249	95093714						chr7	151954662	151955089
														chr4	96329569	96330004						chr8	3412150	3412357
														chr4	100074319	100074530						chr8	10965388	10965716
														chr4	100964589	100965146						chr8	11221321	11221570
														chr4	101022056	101022462						chr8	11279593	11279924
														chr4	101030538	101030889						chr8	11476614	11476890
														chr4	101046791	101047259						chr8	12711436	12712067
														chr4	102199964	102200510						chr8	26366874	26367140
														chr4	102205812	102206271						chr8	28158990	28159207
														chr4	102310161	102310377						chr8	28159892	28160188
														chr4	102888846	102889057						chr8	28168229	28168679
														chr4	104489081	104489501						chr8	32223602	32223997
														chr4	104496345	104496870						chr8	32483463	32483819
														chr4	104511013	104511276						chr8	34797933	34798268
														chr4	104512725	104513075						chr8	34829522	34829956
														chr4	104981774	104982153						chr8	35088170	35088409
														chr4	105001371	105001662						chr8	36677264	36677500
														chr4	106212405	106212664						chr8	36695333	36695724
														chr4	106301552	106301885						chr8	37068648	37069083
														chr4	106520611	106520853						chr8	37740853	37741050
														chr4	106655279	106655636						chr8	42205291	42205488
														chr4	107790931	107791425						chr8	42300327	42300819
														chr4	108035196	108035449						chr8	42301256	42301933
														chr4	108789133	108789497						chr8	46687502	46687853
														chr4	108989814	108990468						chr8	46702933	46703151
														chr4	109106162	109106505						chr8	46711707	46712128
														chr4	109154134	109154531						chr8	46766603	46766817
														chr4	109157207	109157593						chr8	47515206	47515417
														chr4	115726092	115726610						chr8	47824629	47824994
														chr4	116332318	116332803						chr8	47926251	47926594
														chr4	117672819	117673081						chr8	63013964	63014252
														chr4	117771427	117771849						chr8	64052331	64052611
														chr4	117805056	117805311						chr8	64282554	64282997
														chr4	117810440	117810760						chr8	67113222	67113535
														chr4	118216385	118216678						chr8	68836416	68836617
														chr4	118778284	118778615						chr8	69384031	69384228
														chr4	118798203	118798876						chr8	70592018	70592458
														chr4	120869681	120869903						chr8	70593183	70593456
														chr4	122525387	122525641						chr8	70605701	70606121
														chr4	122632522	122632856						chr8	73053681	73054005
														chr4	123266052	123266450						chr8	73088487	73089087
														chr4	123287905	123288116						chr8	73133360	73133603
														chr4	124386116	124386533						chr8	73197483	73197708
														chr4	124414757	124415059						chr8	74019086	74019323
														chr4	124415949	124416373						chr8	74200179	74200542
														chr4	125932023	125932266						chr8	76427753	76427990
														chr4	125934315	125934600						chr8	79744941	79745206
														chr4	128689252	128689494						chr8	81735655	81735911
														chr4	128867026	128867410						chr8	87500156	87500937
														chr4	128928380	128928616						chr8	87502581	87502891
														chr4	129572129	129572438						chr8	94053727	94053939
														chr4	131824870	131825104						chr8	96694813	96696101
														chr4	132530912	132531158						chr8	96696392	96698711
														chr4	132651048	132651387						chr8	96702477	96705146
														chr4	133369710	133370467						chr8	96705247	96705509
														chr4	133453118	133453520						chr8	96707020	96707219
														chr4	133708047	133708473						chr8	96958124	96958323
														chr4	133720749	133721237						chr8	108531140	108531450
														chr4	135241995	135242248						chr8	108662108	108662468
														chr4	135695872	135696357						chr8	109456722	109457005
														chr4	135770443	135770763						chr8	112096761	112097688
														chr4	135866669	135867016						chr8	112098275	112098981
														chr4	137056983	137057398						chr8	112099081	112099820
														chr4	137899282	137899521						chr8	112099873	112100718
														chr4	137912356	137912856						chr8	112100910	112101119
														chr4	137914067	137914486						chr8	112101596	112101881
														chr4	137990458	137990953						chr8	112102773	112103312
														chr4	139154975	139155382						chr8	112108123	112109133
														chr4	139186141	139186430						chr8	112109403	112109935
														chr4	139187614	139187870						chr8	113370637	113370883
														chr4	140172850	140173500						chr8	113557550	113557888
														chr4	140634114	140634375						chr8	114168186	114168489
														chr4	141277969	141278251						chr8	114303772	114304019
														chr4	141484749	141485640						chr8	114463573	114463801
														chr4	141498314	141498755						chr8	116641360	116641552
														chr4	141626642	141627240						chr8	119853893	119854087
														chr4	141640382	141640728						chr8	119858781	119859032
														chr4	148423673	148424225						chr8	120207756	120207989
														chr4	148798962	148799284						chr8	120214662	120214871
														chr4	149151417	149151745						chr8	121956254	121956643
														chr4	149172783	149173133						chr8	124987551	124987788
														chr4	149329214	149329484						chr8	126261010	126261489
														chr4	149363290	149363656						chr8	126301149	126301512
														chr4	149373203	149373664						chr8	126789845	126790112
														chr4	149775825	149776148						chr8	129119343	129119556
														chr4	150059095	150059695						chr8	129190359	129190551
														chr4	150077496	150077779						chr8	129331361	129331724
														chr4	150081243	150081724						chr8	129353462	129353688
														chr4	150129600	150130058						chr8	129365836	129366345
														chr4	150172514	150172734						chr8	129368416	129368639
														chr4	150173740	150173982						chr8	129371775	129372363
														chr4	151236310	151236706						chr8	130881543	130881919
														chr4	151699615	151700100						chr8	131172070	131172301
														chr4	153349069	153349332						chr9	7658048	7658525
														chr4	155144079	155144328						chr9	7661241	7661711
														chr4	155317656	155317918						chr9	7838057	7838640
														chr4	155405791	155406216						chr9	7862735	7863317
														chr5	3152363	3152787						chr9	7873021	7873221
														chr5	3501655	3501886						chr9	20673436	20673882
														chr5	3502608	3502881						chr9	20820135	20820667
														chr5	3595877	3596267						chr9	20820862	20821088
														chr5	7954893	7955153						chr9	20833861	20834696
														chr5	7955527	7955813						chr9	23024178	23024468
														chr5	7960041	7960658						chr9	32549395	32549778
														chr5	13959635	13959980						chr9	34931413	34932072
														chr5	23349858	23350085						chr9	34935262	34935475
														chr5	23950957	23951195						chr9	38525693	38526029
														chr5	24512563	24512969						chr9	40451107	40451326
														chr5	29409834	29410212						chr9	40608698	40608915
														chr5	30549304	30549526						chr9	42912592	42912872
														chr5	31211488	31212062						chr9	42914208	42914401
														chr5	31454236	31454449						chr9	43546141	43546338
														chr5	31495058	31495409						chr9	45770027	45770219
														chr5	31597226	31597532						chr9	45924896	45925302
														chr5	31867218	31867557						chr9	46067280	46067489
														chr5	31870581	31870909						chr9	48414375	48414594
														chr5	31949722	31949974						chr9	48548311	48548512
														chr5	32435256	32435834						chr9	55137551	55138015
														chr5	32442020	32442489						chr9	57949847	57950146
														chr5	32498238	32498797						chr9	57961916	57962397
														chr5	32640793	32641168						chr9	59333148	59333359
														chr5	34856307	34856689						chr9	61117164	61117402
														chr5	34871252	34871617						chr9	61216311	61216621
														chr5	35104065	35104457						chr9	61226383	61226579
														chr5	37067942	37068174						chr9	61674099	61674323
														chr5	37141553	37141889						chr9	62220614	62221045
														chr5	41031238	41031484						chr9	62456264	62456475
														chr5	64266116	64266467						chr9	62634654	62634995
														chr5	64344862	64345355						chr9	62957011	62957242
														chr5	64503596	64504071						chr9	63898471	63898881
														chr5	64516928	64517289						chr9	65142901	65143097
														chr5	64587543	64587936						chr9	69860069	69860510
														chr5	65675397	65675797						chr9	69918047	69918379
														chr5	66591258	66591525						chr9	70390211	70390403
														chr5	68381735	68382116						chr9	70689983	70690510
														chr5	69986756	69987155						chr9	70695430	70695758
														chr5	72950872	72951219						chr9	70736449	70737462
														chr5	73296185	73296468						chr9	71980775	71981198
														chr5	74016786	74017011						chr9	77551312	77551565
														chr5	75441476	75441710						chr9	78023142	78023335
														chr5	87423619	87423868						chr9	78167498	78167722
														chr5	89461765	89462017						chr9	85662907	85663416
														chr5	89706757	89706971						chr9	85665159	85665619
														chr5	89707134	89707792						chr9	86307029	86307396
														chr5	89773843	89774272						chr9	86347621	86347853
														chr5	89781274	89781562						chr9	88501846	88502116
														chr5	89783979	89784383						chr9	92142950	92143307
														chr5	89784804	89785098						chr9	92144389	92145014
														chr5	89886788	89887009						chr9	92146245	92146449
														chr5	90631636	90631861						chr9	100354559	100355176
														chr5	90651994	90652329						chr9	101131302	101131559
														chr5	91032356	91032717						chr9	102640958	102641150
														chr5	91118809	91119193						chr9	102980695	102980897
														chr5	91301510	91301776						chr9	103136791	103137227
														chr5	91313942	91314554						chr9	103145993	103146451
														chr5	91320023	91321231						chr9	105648384	105648694
														chr5	91465566	91466013						chr9	106173013	106173285
														chr5	91712021	91712370						chr9	106378750	106379119
														chr5	92410232	92410485						chr9	107198967	107199198
														chr5	92550469	92551092						chr9	108667342	108667775
														chr5	93174779	93175245						chr9	108961956	108962268
														chr5	93449252	93449565						chr9	110683879	110684569
														chr5	98425899	98426203						chr9	111634454	111634695
														chr5	99828791	99829199						chr9	111641895	111642237
														chr5	100423101	100423434						chr9	114492971	114493218
														chr5	101345542	101345768						chr9	119248997	119249302
														chr5	103005745	103006174						chr9	119911067	119911549
														chr5	104187598	104187860						chr9	122622915	122623306
														chr5	104203762	104203998						chr9	122757039	122757309
														chr5	104828552	104828886						chr9	122765370	122765565
														chr5	105722714	105723001						chr9	122765814	122766040
														chr5	105782937	105783412						chr9	122784184	122784623
														chr5	106233721	106234148						chr9	123116442	123116812
														chr5	106256080	106256641						chr9	123122684	123123020
														chr5	111082272	111082512						chrX	14334595	14334836
														chr5	111905298	111905512						chrX	16281690	16281954
														chr5	113510560	113510798						chrX	33652012	33652272
														chr5	114581648	114581899						chrX	57252452	57252729
														chr5	114611529	114611969						chrX	105803745	105804117
														chr5	114626995	114627397						chrX	135573999	135574296
														chr5	115941714	115942097						chrX	135575712	135575926
														chr5	116225475	116225745						chrX	135631786	135632021
														chr5	116857897	116858400						chrX	160884004	160884343
														chr5	116885257	116885521						chrX	161626989	161627294
														chr5	116895735	116895986						chrX	162741002	162741666
														chr5	118176552	118176797
														chr5	119024406	119024644
														chr5	120025244	120025571
														chr5	120966422	120966707
														chr5	122298645	122298982
														chr5	122469353	122469669
														chr5	122932690	122933072
														chr5	122961530	122962001
														chr5	123112508	123112910
														chr5	123464771	123464982
														chr5	123948069	123948401
														chr5	124199440	124199685
														chr5	124315508	124315734
														chr5	124623473	124623863
														chr5	125372470	125372694
														chr5	125561631	125562380
														chr5	125754090	125754407
														chr5	125812754	125813187
														chr5	127018490	127018872
														chr5	128017392	128017643
														chr5	129084976	129085562
														chr5	129991182	129991424
														chr5	130390064	130390280
														chr5	134915930	134916220
														chr5	135286551	135286970
														chr5	135289214	135289459
														chr5	135484713	135484978
														chr5	135583659	135583940
														chr5	136387772	136387997
														chr5	137463359	137463661
														chr5	138011718	138012049
														chr5	138298290	138298537
														chr5	138595586	138595933
														chr5	139733322	139733842
														chr5	139850851	139851089
														chr5	139856247	139856553
														chr5	139858818	139859204
														chr5	142843115	142843452
														chr5	142901087	142901309
														chr5	143665472	143665868
														chr5	143666554	143666923
														chr5	144305994	144306222
														chr5	144306806	144307245
														chr5	145749617	145750015
														chr5	146724578	146724806
														chr5	147490988	147491281
														chr5	147515303	147515595
														chr5	147517033	147517342
														chr5	148058779	148059029
														chr5	148682603	148683012
														chr5	150998441	150998661
														chr5	151912157	151912767
														chr5	152171324	152171694
														chr5	152179515	152179772
														chr6	3938937	3939223
														chr6	7643001	7643350
														chr6	14217462	14217961
														chr6	17005730	17006328
														chr6	17496950	17497182
														chr6	23093981	23094194
														chr6	24157817	24158266
														chr6	24251657	24252070
														chr6	28371598	28371850
														chr6	29114582	29114805
														chr6	29196439	29196967
														chr6	29197213	29197453
														chr6	30248036	30248353
														chr6	31056462	31056809
														chr6	31098335	31098679
														chr6	31099188	31099410
														chr6	31211912	31212603
														chr6	33841902	33842398
														chr6	34483038	34483323
														chr6	34493166	34493809
														chr6	34812863	34813215
														chr6	35223441	35223951
														chr6	35253500	35253899
														chr6	35845753	35846154
														chr6	37391259	37391480
														chr6	37567789	37568047
														chr6	37655524	37655877
														chr6	47545108	47545446
														chr6	47970015	47970242
														chr6	48790979	48791622
														chr6	49023601	49024087
														chr6	49299957	49300253
														chr6	51418761	51419428
														chr6	51495404	51495761
														chr6	51495981	51496540
														chr6	51591942	51592365
														chr6	51617085	51617398
														chr6	51630193	51630610
														chr6	51962324	51962899
														chr6	52630619	52630945
														chr6	52775644	52775968
														chr6	53446436	53446718
														chr6	53447944	53448333
														chr6	54020839	54021095
														chr6	54889592	54889947
														chr6	54978754	54978972
														chr6	57463925	57464272
														chr6	57530740	57531045
														chr6	66964377	66964624
														chr6	66979337	66979797
														chr6	66985522	66985761
														chr6	67052569	67052980
														chr6	72485205	72485593
														chr6	72879898	72880182
														chr6	72906337	72906898
														chr6	81843769	81843986
														chr6	82859094	82859444
														chr6	85275093	85275532
														chr6	85325869	85326107
														chr6	85332791	85333093
														chr6	85793634	85794622
														chr6	85800935	85801884
														chr6	85803468	85803801
														chr6	85813650	85814290
														chr6	85814699	85815261
														chr6	86169390	86169816
														chr6	86388513	86388868
														chr6	86535024	86535388
														chr6	86683320	86683547
														chr6	86756469	86756956
														chr6	86781108	86781402
														chr6	87227619	87227842
														chr6	87866964	87867190
														chr6	87881852	87882118
														chr6	87998305	87998658
														chr6	88693866	88694238
														chr6	90500242	90500767
														chr6	90515915	90516271
														chr6	91240959	91241345
														chr6	92240854	92241243
														chr6	94116045	94116300
														chr6	94175113	94175374
														chr6	94191267	94191586
														chr6	94620171	94620415
														chr6	94679970	94680227
														chr6	95663357	95663578
														chr6	99924485	99924848
														chr6	99926115	99926485
														chr6	100140356	100140596
														chr6	100143876	100144240
														chr6	108227953	108228278
														chr6	108376856	108377308
														chr6	108401551	108401819
														chr6	108609977	108610403
														chr6	108611467	108611744
														chr6	108618397	108618725
														chr6	108659483	108660050
														chr6	113378129	113378340
														chr6	114847259	114847493
														chr6	115415390	115415819
														chr6	119417218	119417468
														chr6	120404810	120405042
														chr6	121072750	121073245
														chr6	122544621	122545006
														chr6	122760555	122760850
														chr6	124442857	124443244
														chr6	124492526	124492742
														chr6	124633682	124633957
														chr6	124639074	124639355
														chr6	124755366	124755661
														chr6	125141705	125142115
														chr6	125262635	125262851
														chr6	125263869	125264269
														chr6	125304628	125305115
														chr6	125983695	125984063
														chr6	127989525	127989739
														chr6	128483349	128483674
														chr6	128484384	128484748
														chr6	128501192	128501637
														chr6	128547291	128547555
														chr6	129179909	129180508
														chr6	129182833	129183183
														chr6	129186258	129186511
														chr6	133985172	133985819
														chr6	134110865	134111558
														chr6	134113878	134114299
														chr6	134115283	134115655
														chr6	134155365	134156160
														chr6	134158244	134158849
														chr6	134172286	134172527
														chr6	134213462	134213705
														chr6	134514656	134514970
														chr6	134614540	134614939
														chr6	134620657	134621191
														chr6	134650799	134651153
														chr6	134848333	134848560
														chr6	136417024	136417381
														chr6	136418652	136419058
														chr6	138089922	138090268
														chr6	140496970	140497247
														chr6	140497717	140498000
														chr6	142140632	142140844
														chr6	143102277	143102651
														chr6	144589039	144589323
														chr6	144619041	144619517
														chr6	145866828	145867078
														chr6	146613249	146613867
														chr6	146742058	146742559
														chr6	149086585	149086969
														chr6	149088038	149088328
														chr6	149115542	149115810
														chr6	149137739	149138577
														chr6	149141947	149143250
														chr6	149163580	149164155
														chr6	149164663	149165365
														chr6	149172721	149172962
														chr6	149173410	149173966
														chr7	16531099	16531519
														chr7	19813162	19813386
														chr7	19906871	19907115
														chr7	19929800	19930059
														chr7	20401476	20402104
														chr7	20402627	20403154
														chr7	20416261	20416593
														chr7	20417157	20417550
														chr7	26023257	26023636
														chr7	26196061	26196444
														chr7	27963517	27963836
														chr7	28016665	28017390
														chr7	28376134	28376611
[truncated: 373 more rows]
