# Supplementary material for: Synergistic gene expression during the acute phase response is characterized by transcription factor assisted loading
Source: Nat Commun. 2017 Nov 29;8:1849. doi: 10.1038/s41467-017-02055-5 (PMC5707366; doi:10.1038/s41467-017-02055-5)
Supplement: Supplementary file 6 — Supplementary Data 4 [file 41467_2017_2055_MOESM6_ESM.xlsx]

## Sheet: H3K27ac
criteria: adj pval <=0.1, pval<=0.01, >= 2 fold over NT
IL-1-induced H3K27ac sites				IL-6-induced H3K27ac sites				dual-induced H3K27ac sites
Chr	Start	End		Chr	Start	End		Chr	Start	End
chr2	20089596	20089874		chr16	25777260	25778295		chr14	69058313	69058766
chrX	54513382	54513847		chr1	16006120	16006673		chr9	108622678	108623046
chr14	16191138	16191861		chr14	60641429	60642552		chr11	68367096	68368034
chr2	26600041	26600415		chr5	69986322	69987323		chr2	153904489	153904977
chr10	128365188	128365636		chr3	123071662	123072123		chr10	128365188	128365636
chr14	48453818	48454211		chr6	144618613	144620983		chr1	172460854	172461821
chr8	79742464	79749462		chr15	78313556	78314713		chr13	58524803	58525219
chr7	53021205	53022048		chr7	117323766	117324902		chr15	74829701	74830078
chr12	105048076	105049187		chr7	75715985	75717980		chr1	59781925	59782513
chr16	58414800	58415869		chr2	145629037	145629772		chr6	144618613	144620983
chr7	35808346	35809012		chr2	116842135	116845700		chr9	105789559	105789868
chr13	21632231	21633115		chr2	181246826	181249961		chr18	75081491	75082817
chr4	102292076	102300208		chrX	20444231	20445240		chr4	102292076	102300208
chr13	91230603	91231562		chr12	66084443	66086201		chr4	102306915	102312290
chr3	97141545	97142613		chr9	54984664	54985308		chr19	36301720	36303767
chr10	126487583	126488622		chr18	65157468	65163020		chr1	16006120	16006673
chr10	104698758	104700942		chr10	11997728	11998384		chr12	87038891	87053026
chr10	18845681	18848964		chr2	179740502	179741534		chr16	10599851	10601428
chr10	5744252	5745413		chr15	69125980	69127070		chr2	24152867	24153439
chr11	43889865	43891029		chr3	50922800	50923577		chr10	95808070	95809266
chr6	96219155	96219452		chr13	90883579	90885436		chr12	105048076	105049187
chr7	99728358	99729375		chr19	5473181	5474429		chr13	90883579	90885436
chr4	102306915	102312290		chr10	95808070	95809266		chr8	73508758	73509160
chr5	91134496	91136177		chr3	26953223	26954422		chr2	11281801	11290710
chr4	102193118	102194757		chr7	113172390	113177917		chr1	155406263	155409140
chr17	57810989	57812012		chr13	75509326	75510688		chr10	96899057	96900372
chr3	135302345	135304916		chr19	36301720	36303767		chr1	133642004	133646851
chr1	132511473	132512436		chr11	37719800	37720777		chr12	87006781	87008171
chr13	104947081	104948219		chr18	42952036	42953143		chrX	20444231	20445240
chr4	119327595	119329348		chr17	63090079	63091289		chr7	53992224	54011425
chr5	65224040	65227377		chr8	131171294	131172993		chr14	60641429	60642552
chr5	144911825	144913099		chrX	20446389	20447813		chr7	35808346	35809012
chr7	136755485	136756452		chr16	45038379	45039523		chr13	91230603	91231562
chr4	104939027	104942371		chr2	141117870	141119507		chr4	102193118	102194757
chr10	77597344	77600827		chr12	43044191	43044619		chr10	11997728	11998384
chrX	11745441	11746285		chr2	67848972	67851664		chr16	81365631	81367539
chr4	120638940	120640124		chr6	51628415	51634014		chr2	126809452	126809972
chr15	54640219	54641698		chr10	7763249	7764385		chr14	70393935	70395835
chr7	95362440	95364148		chr2	127849933	127850473		chr3	98984231	98987792
chr7	106576959	106578377		chr9	62633832	62636341		chr18	65157468	65163020
chr1	8949093	8951576		chr4	95092977	95094992		chr12	66084443	66086201
chr8	114714748	114716737		chr6	51591845	51592959		chr17	35889099	35889555
chr12	79534897	79537347		chr6	24122197	24125340		chr5	7978344	7986308
chr18	75081491	75082817		chr14	9258035	9259441		chr8	79742464	79749462
chr7	99951124	99952001		chr7	52010281	52012940		chr9	57959489	57964728
chr15	12154945	12162902		chr16	48811303	48813188		chr7	105196117	105197759
chrX	7442840	7443632		chr16	81365631	81367539		chr19	17835604	17840918
chr11	78699116	78703749		chr13	91446448	91447006		chr15	77428221	77430936
chr11	69430550	69431047		chr14	64581315	64583255		chr6	114407739	114409190
chr16	59486688	59488181		chr11	54495598	54497367		chr11	78678014	78680047
chr2	102956298	102960124		chr7	87443970	87445669		chr5	93394593	93398315
chr7	95367332	95368428		chr17	37003566	37005597		chr16	25777260	25778295
chr10	83129608	83130138		chr12	21435843	21437455		chr3	41424041	41426671
chr1	93837487	93838925		chr1	121111697	121118827		chr17	57810989	57812012
chr2	11281801	11290710		chr6	33677002	33678385		chr7	75811724	75813870
chr4	62403913	62404960		chr19	36397328	36398975		chr7	53021205	53022048
chr7	53978551	53983270		chr13	52003456	52008225		chr6	144633979	144635034
chr8	94041870	94043544		chr13	40662595	40664399		chr1	16167909	16175377
chr12	88199882	88200335		chr7	59206244	59207823		chr10	18845681	18848964
chr5	148058178	148059546		chr14	70769626	70773749		chrX	11207296	11208492
chr3	103928922	103929447		chr19	55885372	55888044		chr12	36379187	36380341
chr2	30891971	30892784		chr14	103862581	103864150		chr6	120608218	120609885
chr16	85827057	85827998		chr2	160050664	160051594		chr2	12960168	12961289
chr5	105640142	105641612		chr11	8568692	8569716		chr13	103891510	103894598
chr14	79403280	79404420		chr6	77051419	77051984		chr10	113627699	113628169
chr2	45436116	45437469		chr7	75811724	75813870		chr10	120422870	120424603
chr3	107575074	107582359		chr2	116850314	116854976		chr4	105572723	105573562
chr4	81816914	81817591		chr2	79218128	79221818		chr6	24122197	24125340
chr17	83480413	83481518		chr6	34492051	34496138		chr7	99728358	99729375
chr11	19901022	19902880		chr10	94604057	94611705		chr1	192947044	192947981
chr14	70393935	70395835		chr18	33352968	33354075		chr6	34492051	34496138
chr2	153023607	153025308		chr3	127511410	127513558		chr8	94041870	94043544
chr2	30678637	30679328		chr3	31292591	31294445		chrX	20446389	20447813
chr11	121464862	121466557		chr4	104213590	104214313		chr4	104939027	104942371
chr17	81669366	81670853		chr12	110124704	110126391		chr13	21632231	21633115
chr7	30795574	30796734		chr9	70921169	70924264		chr5	65224040	65227377
chr11	67960864	67962174		chr16	34319947	34321219		chr2	153023607	153025308
chr5	7978344	7986308		chr9	122225442	122226666		chr8	125654844	125655918
chr3	115906130	115909444		chr8	79651394	79652195		chr6	45834872	45835208
chr3	31292591	31294445		chr15	53124473	53129374		chr19	17481736	17482239
chr16	34819694	34821466		chr13	69208031	69209092		chr11	78699116	78703749
chr12	105124466	105127151		chr14	79868377	79870657		chr10	111093259	111097002
chr7	47957601	47959018		chr1	159276447	159277826		chr9	107177844	107178392
chr4	59271407	59272373		chr18	42735291	42736874		chr2	181246826	181249961
chr5	98537201	98538386		chr6	81843193	81844950		chr9	23026502	23030117
chr3	151695318	151696047		chr7	105196117	105197759		chr10	5744252	5745413
chr12	87006781	87008171		chr13	76259890	76260808		chr16	87633700	87638094
chr13	20878277	20879701		chr13	5671927	5680140		chr11	17360125	17363422
chr12	72922142	72924246		chr16	87633700	87638094		chr2	79218128	79221818
chr1	155406263	155409140		chrX	54942940	54944850		chr4	120638940	120640124
chr1	8907241	8911079		chr16	10674915	10680203		chr1	172443240	172451889
chr4	125814015	125816052		chr1	20776759	20778486		chr6	51628415	51634014
chr3	98984231	98987792		chr5	106038290	106039859		chr13	104947081	104948219
chr6	56322917	56324137		chr12	36060443	36062018		chr7	53969822	53977207
chr7	108361830	108363175		chr3	41424041	41426671		chr5	148058178	148059546
chr14	27844615	27845406		chr15	38334312	38342953		chr2	155609935	155610866
chr7	20218744	20221788		chr11	117817282	117832769		chrX	161800355	161800900
chr1	139112967	139113569		chr15	5167752	5168867		chr7	95362440	95364148
chr3	27225206	27226629		chr1	134542966	134546901		chr8	109455179	109457715
chr6	52747114	52747976		chr13	92983256	92984774		chr1	60329519	60330002
chr4	48060042	48060825		chr15	77428221	77430936		chr4	122609856	122611241
chr13	63613880	63615279		chr10	79340107	79342926		chr11	44646332	44647546
chr12	112693202	112695325		chr4	101354530	101356544		chr16	15981465	15994572
chr14	78818680	78821621		chr10	69034181	69034887		chr16	20072615	20074692
chr5	34177195	34180072		chr9	110790052	110794122		chr8	70590370	70594219
chr17	15224547	15225558		chr6	24155990	24162422		chr10	104698758	104700942
chr6	32968078	32968925		chr6	14216897	14218671		chr6	24186145	24188963
chr17	32343523	32345466		chr19	32767373	32767935		chr16	87602834	87603881
chr6	101480350	101482976		chr1	16167909	16175377		chr2	11295949	11303433
chr18	76212170	76213663		chr13	12524049	12528210		chr10	126487583	126488622
chr1	139038834	139042864		chr5	148058178	148059546		chr9	57947158	57951668
chr10	89021989	89023338		chr11	102062034	102063321		chr13	85768814	85769808
chr13	63707155	63707941		chr1	14722524	14723863		chr3	31292591	31294445
chr4	7960055	7961274		chr3	27391118	27393914		chr7	113172390	113177917
chr12	8053284	8055731		chr2	167782417	167787339		chr6	114392729	114394108
chr8	72389405	72392833		chr7	79468077	79469220		chr16	34819694	34821466
chr1	128994999	128996397		chr16	56467394	56468897		chr9	100353649	100356593
chr2	84350433	84352492		chr1	159273148	159274775		chrX	7442840	7443632
chr10	18850185	18852263		chr13	43625719	43627353		chr19	5473181	5474429
chr6	138066400	138066759		chr9	40450263	40451886		chr16	10674915	10680203
chr7	99641108	99643030		chr3	57779598	57780980		chr17	29601029	29609078
chr11	97921995	97924000		chr12	103683214	103684344		chr9	70227618	70228391
chr10	18880580	18886402		chr17	31431369	31435625		chr3	26953223	26954422
chr5	121071958	121072604		chr1	141845959	141847909		chr3	135413897	135415065
chr13	31146534	31147801		chr14	66525605	66527079		chr2	108603957	108607589
chr1	195864306	195865698		chr6	85273300	85278204		chr3	145770116	145771515
chr5	93394593	93398315		chr11	16773292	16781429		chr15	6807133	6808589
chr2	93263392	93266148		chr4	57121643	57131140		chr9	45976427	45978342
chr8	81463529	81466322		chrX	94568016	94570116		chr13	115444601	115445836
chr11	23653217	23655896		chr16	15981465	15994572		chr10	95700890	95702191
chr6	114407739	114409190		chr2	128362948	128364149		chr13	5785471	5786171
chr18	11468837	11470150		chr10	100583381	100584814		chr7	53978551	53983270
chr10	18796512	18798646		chr7	75967579	75968696		chr2	116842135	116845700
chr18	75624094	75626151		chr12	114277353	114279474		chr4	150210667	150213462
chr2	120021283	120023627		chrX	83042258	83044420		chr17	73600661	73601245
chr10	12683306	12685662		chr16	22118486	22119469		chr7	148157232	148159834
chr11	53681582	53683454		chr2	34868060	34882704		chr17	35669685	35670091
chr16	18580709	18582036		chr7	118748870	118750238		chr1	183094550	183095425
chr16	58315437	58316325		chr1	153004363	153007115		chr10	96849955	96853117
chr6	24962424	24963194		chr13	115444601	115445836		chr4	119327595	119329348
chr18	38569194	38570736		chr4	64740394	64747643		chr2	167556034	167557566
chr7	53969822	53977207		chr12	35672912	35677317		chr7	52010281	52012940
chr11	24364079	24364942		chr10	70653903	70656732		chr8	111298479	111300125
chr10	120422870	120424603		chr14	32623234	32624560		chr7	99641108	99643030
chr9	85735831	85737654		chr11	80631168	80632560		chr9	85735831	85737654
chr19	7409767	7411728		chr8	130873603	130875796		chr2	102956298	102960124
chr11	53631648	53636462		chr14	27804745	27807866		chr10	18850185	18852263
chr11	51656803	51658755		chr7	120227715	120229443		chr1	91301562	91301969
chr7	63106512	63111102		chr18	76128678	76135201		chr12	74809110	74810048
chr12	105129194	105132230		chr8	130801150	130804209		chr11	43889865	43891029
chr17	28240860	28242349		chr11	120875738	120876920		chr3	135302345	135304916
chr14	44338164	44340353		chr18	21530409	21534503		chr10	6303879	6305358
chr11	78733553	78736702		chr11	79373353	79375248		chrX	159890674	159892109
chr12	112563929	112565182		chr9	107809766	107811428		chr1	128994999	128996397
chr2	121048516	121049339		chr5	152177905	152180303		chr2	45436116	45437469
chr9	108749993	108751134		chr17	58619548	58620978		chr1	132511473	132512436
chr4	100057665	100058118		chr12	8696403	8697896		chr3	34652341	34653148
chr11	78657578	78670804		chr5	93448605	93450056		chr11	117806818	117808607
chr2	9973897	9974644		chr5	123220269	123221934		chr14	44338164	44340353
chr4	16122790	16128758		chr4	129571660	129572813		chr6	101480350	101482976
chr11	78343247	78346168		chr11	121185668	121197356		chr1	172389648	172392952
chr3	7611702	7614938		chr7	95409731	95411530		chr9	50399180	50400392
chr18	47323604	47324619		chr7	124894630	124898381		chr4	64740394	64747643
chr9	100372744	100375750		chr11	117844492	117846170		chr6	134306337	134308324
chr14	119034026	119035695		chr1	133630681	133632123		chr1	172420864	172433182
chr13	103891510	103894598		chr15	32902298	32903936		chr7	124873276	124873939
chr11	66793224	66794852		chr10	13586981	13590538		chrX	11745441	11746285
chr7	88594312	88595840		chr6	127989108	127990241		chr6	144801900	144802654
chrX	33646973	33648989		chr1	26318972	26321039		chr5	123947429	123948838
chr15	103200518	103202138		chr13	91449955	91453414		chr9	54171425	54172482
chr6	144633979	144635034		chr7	113420055	113426367		chr10	36946817	36949082
chr17	35334871	35340762		chr4	97459950	97462233		chr7	95367332	95368428
chr5	105568146	105570994		chr14	66518335	66520773		chr16	85827057	85827998
chr3	87842867	87844160		chr1	172443240	172451889		chr12	81371291	81372651
chr2	59303320	59304443		chr9	98333098	98335712		chr1	93837487	93838925
chr3	115886909	115888223		chr10	110538662	110540956		chr7	120227715	120229443
chr6	66797539	66800380		chr11	95878990	95879861		chr13	18263746	18265764
chr14	122735613	122736801		chr5	92546113	92553129		chr16	25933843	25934954
chr13	110055188	110056260		chr9	123413885	123415249		chr3	121196733	121197229
chr5	105625541	105628987		chr15	57816338	57821342		chr1	172337178	172337977
chr2	148791686	148793715		chr1	60889309	60892590		chr12	74885161	74896394
chr1	89767123	89768898		chr1	40211965	40239881		chr19	36397328	36398975
chr11	69842340	69843250		chr2	167807751	167809178		chr2	11447703	11454607
chr1	36310124	36314071		chr6	100138292	100146495		chr11	8568692	8569716
chr12	13184547	13185115		chr7	109163624	109167998		chr10	94604057	94611705
chr11	45116529	45117994		chr1	71859296	71860810		chr2	35154008	35156111
chr7	151752472	151756229		chr9	117299956	117301300		chr9	107809766	107811428
chr7	116779344	116782037		chr3	13495931	13497181		chr10	96901385	96906764
chr2	93835069	93837346		chr1	66940905	66943312		chr6	53946449	53947197
chr11	81841350	81853417		chr9	70519368	70520373		chr17	13199448	13209120
chr8	107350420	107351436		chr2	119966537	119967825		chr12	105499984	105502321
chr10	10273765	10278361		chr3	103443369	103444686		chr9	58123381	58123682
chr18	67749276	67750702		chr2	71576475	71578798		chr1	171680783	171683411
chr3	137550832	137551594		chr10	94680017	94683304		chr11	23653217	23655896
chr5	121093139	121096658		chr2	63347808	63349860		chr14	70769626	70773749
chr13	21157034	21158994		chr13	64131411	64133299		chr10	96843848	96847162
chr13	113062638	113063966		chr5	106047977	106053177		chr17	63090079	63091289
chr17	25892528	25895432		chr18	81514703	81520519		chr8	114714748	114716737
chr14	32539029	32540317		chr3	131784246	131785733		chr10	55053212	55054506
chr2	5056122	5056644		chr1	172420864	172433182		chr9	86335590	86336780
chr6	72887446	72888579		chr13	55249304	55250716		chr7	148148540	148150734
chr3	115828992	115833288		chr7	25998243	25999923		chr1	8949093	8951576
chr11	67968563	67970157		chr6	134151252	134173658		chr1	83742567	83744096
chr15	79064447	79065848		chr19	32325521	32330205		chr6	85273300	85278204
chr17	32561415	32563529		chr1	169176839	169177997		chr14	70391915	70392966
chr4	16086811	16098793		chr13	41063855	41069475		chr8	108545266	108547040
chr9	47490300	47491775		chr1	169193111	169194946		chr6	51591845	51592959
chr17	76040591	76041863		chr2	173042944	173045463		chr1	121111697	121118827
chr3	16078315	16080061		chr7	109280303	109282047		chr12	81983758	81989539
chr10	6303879	6305358		chr19	53646811	53648860		chr2	145629037	145629772
chr18	35009200	35010063		chr1	13320277	13324608		chr4	102198534	102209003
chr19	38181385	38182546		chr14	31680209	31692347		chr11	6265564	6266196
chr16	91358961	91365075		chr11	72400662	72402013		chr8	73501775	73502876
chr2	102635592	102637866		chr11	86657206	86658315		chr7	75967579	75968696
chr11	89992301	89993702		chr6	27917598	27918671		chr13	52003456	52008225
chr17	28888428	28889388		chr13	102455606	102457398		chr5	38351029	38352244
chr12	55352580	55354523		chr1	174859569	174864399		chr6	52747114	52747976
chr2	102525902	102528679		chr19	57332092	57333225		chr3	127481773	127497706
chr9	45976427	45978342		chr19	14693986	14695137		chr7	117323766	117324902
chr2	119942104	119943176		chr13	41072911	41081903		chr6	56322917	56324137
chr12	72538869	72540115		chr1	188117060	188119960		chr3	96405118	96407521
chr8	130939196	130944269		chr4	102306915	102312290		chr2	173042944	173045463
chr13	115753983	115754628		chr2	118354719	118355816		chr1	166250867	166255597
chr17	35332630	35333762		chr7	116166776	116168111		chr17	32343523	32345466
chr4	106517756	106521923		chr18	38220454	38222057		chr15	103200518	103202138
chr2	133497377	133498081		chr3	115322629	115324210		chr2	10260111	10262963
chr13	106097481	106099214		chr6	87881002	87882893		chr1	20776759	20778486
chr16	35004115	35005793		chr8	37093281	37095244		chr4	102166101	102166681
chr10	44139576	44141868		chr11	117774009	117776612		chr17	15224547	15225558
chr15	62882048	62884058		chr6	136862182	136863413		chr11	117817282	117832769
chr9	50399180	50400392		chr19	32287733	32290740		chr12	80848981	80853536
chr9	50232913	50234858		chr5	135285855	135290706		chr8	10461274	10462346
chr9	15291854	15293137		chr11	117791264	117798185		chr13	114948122	114951271
chr4	150210667	150213462		chr10	25318497	25320809		chr16	86514382	86515869
chr8	41669134	41670121		chr2	33206794	33208209		chr11	37719800	37720777
chr9	20938618	20943872		chr2	93661073	93662823		chr12	8053284	8055731
chr2	102559807	102570637		chr3	115299679	115304430		chr3	7575280	7576939
chr11	101946736	101949194		chr1	171680783	171683411		chr3	7611702	7614938
chr10	7662006	7666126		chr15	64192958	64193850		chr3	14641126	14642635
chr6	11975811	11978154		chr8	42286115	42305739		chr13	81497078	81498849
chr7	30075850	30077235		chr17	31824317	31827229		chr6	88124585	88125365
chr4	102318674	102320149		chr12	31057384	31058873		chr11	17558829	17560839
chr16	14361627	14362869		chr7	117154675	117156496		chr5	31898423	31900083
chr6	144618613	144620983		chr16	24283366	24288394		chr11	78657578	78670804
chr3	94367915	94370328		chr6	87860236	87861292		chr1	36317304	36318106
chr14	56321007	56322355		chr9	95179777	95181241		chr8	114070159	114072066
chr18	80909070	80912556		chr1	166250867	166255597		chr13	81320800	81321793
chr16	97623062	97624146		chr4	6310364	6311319		chr15	38273182	38274291
chr7	134037619	134039265		chr1	133196686	133198417		chr5	69986322	69987323
chr2	102625299	102626510		chr9	62641472	62643036		chr10	13746880	13756418
chr11	42222785	42224073		chr13	16862562	16868873		chr7	124894630	124898381
chr18	38480397	38481520		chrX	83005941	83008460		chr7	148137581	148145733
chr15	73062119	73064108		chr11	105804250	105808278		chr15	79064447	79065848
chr7	124894630	124898381		chr3	14641126	14642635		chr1	172464479	172466476
chr4	102280285	102281987		chr13	100800456	100801572		chr14	103862581	103864150
chr4	73980078	73981229		chr10	94584957	94587217		chr17	31431369	31435625
chr5	89604708	89606975		chr17	13851359	13861146		chr12	105452101	105453870
chr9	60665843	60666765		chr5	20789039	20790213		chr17	83480413	83481518
chr16	15981465	15994572		chrX	162738428	162743256		chr7	75715985	75717980
chr3	96405118	96407521		chr7	86438622	86440840		chr13	58724255	58724737
chr1	190812539	190814281		chrX	33651460	33657143		chr17	32902009	32902467
chr11	79424132	79425424		chr14	61285484	61287679		chr9	123109593	123112104
chr17	13199448	13209120		chr2	121894041	121895927		chr6	87942150	87946524
chr10	10167833	10170057		chr13	76317289	76318470		chr4	43973041	43974155
chr16	26354120	26355130		chr2	11281801	11290710		chr10	18796512	18798646
chr15	6409953	6411141		chr7	141943322	141947399		chr13	5671927	5680140
chr2	93945433	93946329		chr7	111363220	111369331		chr8	73142304	73143341
chr7	105196117	105197759		chr9	120835901	120836995		chr6	51562429	51562950
chr10	10195866	10197376		chr4	120866994	120872500		chrX	33646973	33648989
chr12	112708840	112710540		chr1	90480271	90484000		chr3	88058322	88058665
chr18	76234543	76244492		chr9	69208952	69211046		chr4	81816914	81817591
chr17	26278917	26280971		chr5	125752133	125756150		chr18	47018584	47019351
chr5	82011825	82013423		chr1	135836464	135851883		chr1	40211965	40239881
chr18	61306553	61307727		chr13	96691257	96695310		chr5	105538486	105540753
chr4	102166101	102166681		chr8	131203664	131205578		chr16	94945146	94946908
chr4	149830637	149840438		chr15	6821553	6825180		chr17	45877969	45880433
chr4	132149382	132150214		chr1	188112688	188114109		chr11	54495598	54497367
chr5	105482057	105484290		chr12	35682101	35683203		chr17	29614821	29615337
chr2	59297023	59298035		chr16	50026608	50027851		chr6	126994418	126995778
chr8	114070159	114072066		chr5	77477910	77479409		chr5	105625541	105628987
chr6	108748994	108750539		chr9	69914258	69920902		chr17	58619548	58620978
chr2	102798350	102800617		chr17	3135022	3136246		chr15	53124473	53129374
chr14	11380588	11382001		chr11	117810272	117814026		chr10	36998200	36999833
chr5	115540856	115542158		chr6	24114436	24118660		chr6	66797539	66800380
chr4	43973041	43974155		chr3	136431868	136433012		chr8	69017917	69019388
chr4	34846436	34849555		chr16	24628538	24630764		chr10	23566650	23578589
chr7	52090058	52092252		chr7	120202542	120204634		chr9	100372744	100375750
chr1	88854571	88855950		chr12	103673634	103678518		chr13	75509326	75510688
chr15	58922032	58922881		chr12	81983758	81989539		chr3	51832777	51836342
chr7	63112366	63115395		chr11	97365746	97370473		chr12	36060443	36062018
chr2	122124044	122125250		chr8	37066482	37070544		chr13	40662595	40664399
chr4	102198534	102209003		chr6	128498233	128502641		chr18	5503858	5505939
chr5	105666722	105670297		chr6	37093193	37094986		chr16	76389250	76390122
chr16	20072615	20074692		chr16	38134146	38137006		chr13	69208031	69209092
chr2	122126048	122128792		chr7	111613124	111615408		chr6	134151252	134173658
chr4	11796561	11797523		chr5	67646834	67648531		chr4	135774942	135776171
chr1	88847980	88849730		chr15	80995806	81001572		chr16	16102220	16104982
chr10	48769051	48770776		chr13	52269880	52273372		chr10	13803520	13807448
chr11	43197212	43200117		chr13	31572414	31574015		chr7	116779344	116782037
chr11	119509692	119511133		chr12	34119906	34120749		chr1	72343791	72344437
chr15	31208880	31210061		chr18	26173743	26174866		chr2	167782417	167787339
chr4	122667410	122669214		chr8	47736929	47741975		chr11	45779962	45782245
chr1	12981553	12982990		chr3	10242646	10245138		chr5	105568146	105570994
chr15	36294156	36298380		chr2	169548671	169550621		chr15	12154945	12162902
chr1	172389648	172392952		chr11	17360125	17363422		chr7	95409731	95411530
chr13	30711218	30714798		chr1	82783745	82784891		chr16	10639202	10640799
chr10	98544514	98546581		chr16	45123693	45125738		chrX	83042258	83044420
chr1	134261177	134261685		chr13	31638049	31641864		chr6	24114436	24118660
chr19	29250696	29251604		chr5	92409590	92411160		chr3	50922800	50923577
chr1	154461807	154462913		chr1	83894635	83898642		chr1	133630681	133632123
chr8	41679315	41681891		chr19	53608705	53612205		chr18	76128678	76135201
chr2	11447703	11454607		chr6	35844101	35847658		chr4	102280285	102281987
chr13	38717219	38718286		chr1	35982418	35984014		chr14	27844615	27845406
chr13	41038086	41039299		chr17	27962485	27963719		chr5	128066622	128068751
chr12	21340451	21343790		chr4	101414068	101415425		chr13	39381754	39383160
chr17	78986124	78987550		chr17	47560528	47563449		chr14	41970038	41985047
chr4	81811803	81812869		chr11	104401385	104402460		chr12	111212997	111214404
chr9	56762446	56764742		chr3	60150003	60151426		chr5	108813821	108814885
chr11	66747493	66748987		chr6	134108088	134127965		chr17	45912672	45914578
chr1	84356324	84361466		chr17	31459042	31463108		chr2	108594575	108597960
chr4	43981303	43982857		chr7	148148540	148150734		chr12	72922142	72924246
chr11	6674117	6675263		chr9	104293240	104295675		chr7	108361830	108363175
chr8	70590370	70594219		chr16	76537402	76542846		chr11	3155105	3157770
chr1	127584877	127585908		chr7	141964389	141970507		chr13	44086165	44092258
chr11	81809826	81813636		chr12	74885161	74896394		chr8	36675275	36680199
chr10	18903904	18913283		chr5	144272091	144276378		chr15	90453487	90454827
chr15	77692783	77695371		chr1	191977533	191982558		chr17	28888428	28889388
chr15	97058650	97060824		chr16	62852834	62856067		chr16	93006379	93007662
chr15	90453487	90454827		chr9	84870334	84872155		chr2	93263392	93266148
chr10	55053212	55054506		chr5	128066622	128068751		chr13	30738301	30740769
chr4	59420305	59421308		chr2	11295949	11303433		chr3	151695318	151696047
chr14	15540799	15542643		chrX	7603494	7605665		chr6	25237134	25238776
chr10	41751155	41754178		chr3	89031748	89034478		chr7	136755485	136756452
chr11	81818463	81840278		chr18	42116664	42118659		chr17	81669366	81670853
chr1	83095667	83099447		chr3	103574958	103577417		chr16	59486688	59488181
chr6	134306337	134308324		chr9	108666949	108668366		chr2	11252243	11258206
chr1	161969656	161971024		chr11	80761621	80764169		chr3	41417342	41419490
chr13	115444601	115445836		chr3	18242731	18244078		chr2	84350433	84352492
chr9	36542401	36543770		chr1	152305540	152307490		chr17	28240860	28242349
chr3	122268006	122270428		chr11	5385162	5411999		chr6	24155990	24162422
chr12	87038891	87053026		chrX	155692542	155695677		chr7	74360755	74362096
chr16	86714461	86715560		chr16	76432274	76433666		chr7	109163624	109167998
chr3	145381793	145382787		chr1	135084500	135087903		chr2	11319730	11321064
chr18	39240683	39241748		chr18	60791691	60793180		chr13	102455606	102457398
chr1	137073719	137080706		chr2	167496098	167498420		chr18	35039682	35041346
chr3	7628771	7629878		chr3	7611702	7614938		chr7	106576959	106578377
chr9	57947158	57951668		chr17	10192947	10195754		chr16	91358961	91365075
chr13	17583489	17585902		chr9	123114856	123118957		chr13	91446448	91447006
chr3	27168902	27169950		chr13	52155027	52157782		chr8	32232709	32233476
chr7	124168815	124170287		chrX	105799653	105800762		chr4	59271407	59272373
chr9	9134578	9137967		chr13	109127346	109129547		chr9	62633832	62636341
chr5	105719584	105725316		chr8	12709686	12716632		chr7	113420055	113426367
chr17	94139723	94141779		chr1	169171838	169173628		chr8	79651394	79652195
chr8	114355354	114360191		chr16	10647488	10650651		chr2	9973897	9974644
chr2	126616746	126620299		chr5	122924021	122936315		chr19	30084703	30087073
chr4	88808270	88811309		chr4	59507313	59511170		chr13	69419285	69420491
chrX	103287887	103288947		chr3	115340624	115357181		chr18	76212170	76213663
chr5	91131750	91133091		chr11	98581597	98583574		chr11	121464862	121466557
chr10	122328654	122330505		chr14	46607986	46613514		chr10	18901339	18903688
chr10	78069461	78071244		chr5	120579225	120580420		chr4	16086811	16098793
chr7	121226871	121227660		chr15	90504597	90512778		chr5	106047977	106053177
chr11	95919173	95920999		chr12	70963712	70966937		chr2	120021283	120023627
chr1	133642004	133646851		chr18	89014692	89015866		chr12	81966601	81969872
chr16	20108819	20112600		chr13	16159903	16162654		chr15	57816338	57821342
chr2	167210981	167213328		chr13	93008492	93014029		chr3	107575074	107582359
chr16	30757304	30763584		chr5	100825944	100827155		chr4	95092977	95094992
chr2	59817277	59818972		chrX	13495315	13496761		chr1	129756554	129757898
chr8	119075705	119077112		chr9	85660912	85667215		chr6	32968078	32968925
chr4	153595966	153599081		chr10	43662743	43665036		chr18	81514703	81520519
chr7	87305022	87306781		chrX	105802725	105805058		chrX	162738428	162743256
chr6	39214228	39215270		chr14	121645681	121653460		chr17	35334871	35340762
chr3	115895677	115901617		chr1	40275643	40294647		chr2	11385574	11393294
chr15	38273182	38274291		chr14	9262945	9263801		chr5	106038290	106039859
chr3	51832777	51836342		chr1	155270657	155272680		chr8	12709686	12716632
chr13	106106879	106108110		chr6	24246528	24255849		chr11	83738483	83740872
chr1	23179292	23181005		chr11	112869051	112873954		chr11	100759603	100761442
chr8	41737860	41748771		chr15	88666379	88671309		chr6	134093356	134105248
chr3	122676667	122678177		chr15	56186108	56188834		chr16	30415576	30417199
chr10	29077007	29078681		chr1	40321270	40326321		chr1	8907241	8911079
chr15	59568149	59572767		chr8	107612629	107618076		chr2	24070059	24071238
chr2	11295949	11303433		chr1	138574842	138585732		chr9	57953162	57954674
chr4	72058906	72059979		chr1	88643399	88644824		chr17	35332630	35333762
chr18	44202936	44204372		chr16	4332399	4334951		chr12	8696403	8697896
chr10	18836320	18838528		chr2	165743561	165748790		chr13	20878277	20879701
chr7	30056008	30068778		chr12	111661807	111663724		chrX	94568016	94570116
chr1	31099328	31100469		chr10	93361691	93363021		chr12	112837479	112838430
chr6	28840657	28842290		chr7	20368281	20371366		chr1	40172381	40174899
chr3	50793577	50795322		chr12	88258820	88260749		chr5	128016926	128018312
chr9	108814941	108816466		chr5	138594600	138597308		chr13	45671305	45672579
chr10	96287249	96288338		chr7	137733366	137741427		chr11	78733553	78736702
chr7	106335644	106351311		chr7	108903201	108904871		chr6	134108088	134127965
chr7	120227715	120229443		chr19	7875286	7878396		chr14	64581315	64583255
chr10	82815711	82818009		chr2	28387266	28390254		chr13	30711218	30714798
chr15	77428221	77430936		chr7	52931924	52938247		chr6	113494611	113495841
chr3	36840502	36841636		chrX	135630858	135632822		chr11	83733023	83737518
chr1	84295146	84300284		chr2	69928068	69930567		chr5	91134496	91136177
chr3	137643370	137644337		chr2	167750020	167752395		chr3	97141545	97142613
chr8	11391880	11397827		chr15	81755915	81759703		chr2	28387266	28390254
chr19	34378739	34380246		chr9	98321997	98323946		chr16	10740711	10743612
chr7	53992224	54011425		chr6	128470589	128488546		chr5	7952383	7965808
chr13	115704478	115714231		chr2	131153455	131157877		chr4	48060042	48060825
chr8	23715834	23717807		chr11	102003139	102010539		chr7	20218744	20221788
chr2	11337042	11339705		chr16	94945146	94946908		chr7	79468077	79469220
chr18	44827582	44829261		chr11	101629725	101631928		chr19	29250696	29251604
chr10	7642665	7644598		chr16	51925966	51927254		chr10	18880580	18886402
chr11	119481965	119486729		chr1	71853440	71856048		chr11	89992301	89993702
chr5	20690440	20699008		chr6	40664652	40666202		chr1	34878625	34881628
chr1	133170259	133185625		chr16	30820579	30823566		chr15	6409953	6411141
chr9	57959489	57964728		chr7	75851730	75870759		chr4	16122790	16128758
chr13	91940900	91941969		chr5	64339625	64348799		chr14	78818680	78821621
chr9	123109593	123112104		chr16	55531766	55534799		chr7	120202542	120204634
chr2	94127681	94129122		chr7	149560004	149563297		chr10	25318497	25320809
chr1	133078424	133084281		chr3	127481773	127497706		chr2	34868060	34882704
chr13	44086165	44092258		chr5	122961281	122962757		chr10	122328654	122330505
chr4	148633081	148637203		chr14	26123366	26124805		chr13	91449955	91453414
chr7	148712525	148714615		chr16	76506540	76510544		chr13	21157034	21158994
chr2	83529072	83531768		chr6	51615508	51620931		chr11	86657206	86658315
chr1	153500236	153501319		chr16	86094187	86095648		chr1	31013056	31014301
chr5	111168317	111169993		chr6	34717872	34719371		chr17	37003566	37005597
chr1	170291733	170293572		chr12	63976341	63978705		chr18	42952036	42953143
chr12	112675593	112683288		chr7	36527761	36533782		chr3	87842867	87844160
chr18	21346643	21348014		chr3	27802492	27808892		chr7	119616874	119618123
chr6	120608218	120609885		chr11	32605762	32607965		chr16	45038379	45039523
chr12	4643308	4644550		chr2	131170143	131173004		chr11	69842340	69843250
chr10	20393193	20394616		chr3	27797027	27800070		chr5	105666722	105670297
chr10	96901385	96906764		chr9	108225267	108229037		chr18	42735291	42736874
chr10	10268991	10272582		chr7	124921512	124925239		chrX	20438220	20440737
chr8	41940447	41956139		chr2	169039238	169041063		chr3	27225206	27226629
chr11	19863453	19866532		chr9	70845954	70847329		chr4	106517756	106521923
chr17	35354979	35357865		chr10	126364389	126366589		chr1	127488344	127489984
chr4	102265515	102267299		chr8	34715198	34720224		chr2	148791686	148793715
chr9	105651836	105653849		chr15	21975557	21977785		chr4	102168619	102172388
chr13	100362580	100363227		chr1	140460013	140481598		chr8	81463529	81466322
chr11	65540792	65542875		chr12	33063277	33069018		chr2	167210981	167213328
chr2	122080858	122096760		chr12	92921564	92924169		chr11	32303396	32306125
chr14	8743507	8746490		chr13	42182010	42186139		chr6	142527077	142528133
chr17	83577241	83582811		chr1	178726910	178729885		chr16	87598118	87601362
chr11	59007676	59010024		chr12	36365840	36370516		chr14	122735613	122736801
chr11	114585267	114587616		chr3	127550208	127552322		chr1	134542966	134546901
chr12	81486389	81489614		chr14	11582307	11584095		chr10	36865369	36866374
chr8	111298479	111300125		chr15	82592946	82596998		chr1	135836464	135851883
chr9	20818471	20823035		chr13	54238431	54240087		chr4	132526549	132536478
chr18	24876021	24877132		chr3	82803865	82846903		chr2	67848972	67851664
chr1	133707502	133710576		chr7	113378727	113382106		chr10	79340107	79342926
chr2	30178013	30182021		chr16	55538549	55540279		chr12	8704763	8705796
chr11	8526752	8529658		chr14	86700550	86702269		chr16	22682481	22684978
chr2	113660764	113663052		chr9	102979109	102981542		chr16	30820579	30823566
chr19	45250068	45251989		chr17	74985819	74988277		chr1	155875697	155877202
chr4	119333712	119336657		chr13	52233171	52237015		chr2	116850314	116854976
chr3	145347388	145349466		chr11	69528124	69530247		chr16	24503979	24505972
chr13	94901047	94906259		chr2	94227361	94229128		chr8	107350420	107351436
chr7	133889432	133891661		chr10	99038289	99040103		chr14	56321007	56322355
chr7	120276427	120280602		chr1	135856104	135859134		chr12	8382645	8408491
chr13	42210993	42213248		chr3	82847830	82860129		chr1	40275643	40294647
chr4	63066673	63067953		chr13	13699916	13702603		chr2	63347808	63349860
chr8	114077825	114080145		chr9	123121080	123125892		chr14	9258035	9259441
chr8	36691447	36697200		chr1	140481819	140506621		chr3	115886909	115888223
chr12	111440888	111442799		chr10	94613245	94616056		chr14	66525605	66527079
chr1	152349273	152350789		chr7	87772086	87774819		chr11	78832423	78833026
chr12	56537447	56539088		chr12	111279333	111283090		chr10	23555305	23564176
chr1	36327198	36330761		chr3	138157063	138160496		chr12	79534897	79537347
chr14	66865643	66867278		chr18	6479902	6481693		chr12	81939330	81958736
chr1	137153037	137156246		chr8	130795776	130798100		chr11	78343247	78346168
chr7	89934284	89938153		chr5	7978344	7986308		chr19	32755144	32756987
chr12	8382645	8408491		chr18	67893421	67911119		chr10	111379392	111381168
chr2	25333384	25335408		chr14	79447280	79448164		chr2	102525902	102528679
chr15	89107836	89108861		chr9	108990415	109000772		chr17	68661685	68662564
chr10	67700546	67705853		chr5	148679801	148688543		chr11	82852239	82854154
chr5	120998516	121001469		chr4	128684208	128690128		chr9	120835901	120836995
chr11	76049137	76050739		chr4	105000609	105002548		chr13	115524747	115525340
chr1	182351871	182354847		chr5	7952383	7965808		chr18	76178194	76179300
chr4	129459098	129460449		chr3	21904505	21911389		chr17	29529883	29537089
chr4	126114485	126115840		chr9	61225223	61227153		chr1	66940905	66943312
chr13	49272099	49275812		chr14	56329719	56335235		chr10	94613245	94616056
chr4	63069503	63071425		chr6	147591902	147594034		chr3	27391118	27393914
chr3	104588715	104594157		chr1	169198607	169204287		chr11	112591761	112594584
chr10	57808622	57809938		chr2	59004709	59014629		chr6	145952313	145953103
chr13	110271203	110273125		chr10	18049048	18050958		chr1	184017731	184018841
chr12	100540867	100542419		chr12	104864300	104875195		chr1	26318972	26321039
chr8	79850813	79852090		chr11	106840536	106844901		chr6	14216897	14218671
chr7	134306524	134307670		chr4	104486537	104518883		chr10	67617578	67621056
chr5	91327143	91336935		chr5	123111956	123114397		chr10	98544514	98546581
chr11	17360125	17363422		chr7	52003320	52005266		chr10	110538662	110540956
chr11	101709735	101712194		chr4	109104372	109107683		chr14	74617250	74620561
chr5	99646289	99649655		chr2	157864290	157866298		chr1	158554133	158554810
chr8	84925264	84927668		chr5	31864353	31873799		chr5	105719584	105725316
chr10	23566650	23578589		chr3	115312762	115319708		chr4	97459950	97462233
chr15	79186582	79188515		chr5	125802811	125821624		chr13	41038086	41039299
chr2	177569562	177575253		chr3	57055789	57057577		chr3	127511410	127513558
chr6	3917529	3920282		chr13	3698894	3701391		chr7	148172739	148174036
chr5	46835601	46837802		chr9	109026469	109029781		chr15	73062119	73064108
chr9	88619724	88620832		chr17	31440786	31450446		chr9	105651836	105653849
chr16	85132968	85134308		chr11	72093623	72096079		chr5	75100032	75101499
chr17	4919122	4924007		chr8	14244460	14248368		chr2	11337042	11339705
chr10	23555305	23564176		chrX	136309151	136318298		chr12	112693202	112695325
chr19	47483365	47487869		chr13	38026244	38030059		chr16	11285681	11286693
chr18	73819048	73821194		chr12	105615649	105617459		chr18	75979053	75979751
chr9	61517024	61518537		chr8	130856755	130858595		chr15	53053691	53056440
chrX	20438220	20440737		chr5	144303665	144310408		chr2	26051167	26052347
chr9	100387283	100391077		chr16	24514378	24518141		chr4	125814015	125816052
chr14	64041296	64042343		chr10	82771429	82774766		chr13	41883085	41884418
chr2	24950294	24951575		chr9	50707995	50709708		chr9	7862718	7863723
chr17	31431369	31435625		chr2	166785029	166795522		chr15	56186108	56188834
chr1	137106576	137107450		chr9	74793537	74796172		chr1	139038834	139042864
chr5	33436932	33439878		chr8	74018610	74021822		chr17	35841378	35842406
chr18	5503858	5505939		chr6	51961862	51963735		chr1	193515289	193518470
chr14	11285013	11286751		chr3	84826022	84827644		chr16	25783193	25787520
chr5	140213588	140214489		chr9	119906608	119914159		chr1	188608750	188610225
chr2	112236553	112238465		chr2	66041806	66044390		chr6	129153287	129155786
chr10	76597239	76599260		chr2	11377080	11382089		chr19	17842831	17844870
chr8	3396904	3398574		chr9	43545239	43547411		chr7	111379159	111379779
chr16	30735198	30737176		chr6	51435217	51436616		chr7	151954314	151955338
chr3	135202552	135204958		chr2	67717640	67723365		chr15	58971905	58975108
chr2	70675391	70681921		chr10	90119005	90126121		chr5	123220269	123221934
chr4	81933166	81935175		chr13	30711218	30714798		chr10	13736501	13739516
chr2	84628330	84633325		chr17	63034587	63038691		chr8	114179614	114186308
chr12	81371291	81372651		chr12	36099083	36105594		chr7	31724787	31745173
chr4	32416757	32418670		chr10	94726797	94728459		chr2	84628330	84633325
chr5	105728138	105731755		chr17	12916578	12919540		chr7	63106512	63111102
chr8	81873766	81875885		chr8	114179614	114186308		chr2	11377080	11382089
chr19	32755144	32756987		chr2	119671669	119674112		chr2	141117870	141119507
chr11	53549400	53551319		chr3	142282562	142284481		chr11	97921995	97924000
chr2	11252243	11258206		chr6	85330764	85333976		chr1	92977277	92977888
chr16	33314632	33319188		chr10	82762708	82767200		chr9	69208952	69211046
chr10	13736501	13739516		chr13	41897716	41902118		chr4	105000609	105002548
chr2	164211777	164212690		chr7	36538087	36540045		chr8	11391880	11397827
chr7	87310939	87312371		chr17	56271761	56274580		chr14	31891931	31893112
chr16	38430434	38435422		chr1	193441717	193447908		chr4	149830637	149840438
chr10	80233268	80244752		chr9	7913768	7915317		chr14	41940001	41941467
chr18	35626300	35629426		chr2	167223486	167226151		chr16	56467394	56468897
chr7	82810430	82815669		chr3	127598151	127599374		chr4	149793384	149794634
chr6	71973129	71975991		chr4	123286749	123292445		chr15	59568149	59572767
chr13	38285084	38286225		chr1	156896273	156899176		chr17	83647354	83648338
chr17	66867139	66869526		chr9	111630496	111637497		chr12	81964325	81964927
chr2	38963890	38966198		chrX	165378807	165384157		chr7	134037619	134039265
chr13	45671305	45672579		chr13	115598586	115600537		chr2	93945433	93946329
chr12	80848981	80853536		chr8	26119445	26128760		chr19	55885372	55888044
chr11	77405977	77408296		chr12	33026060	33038367		chr5	115949884	115951313
chr5	91638430	91639928		chr6	144586687	144593134		chr1	89767123	89768898
chr8	29390226	29391961		chr14	17087494	17090928		chr14	66518335	66520773
chr8	32216653	32218123		chr17	34564232	34565577		chr4	138118462	138119493
chr7	27832848	27836410		chr9	82769623	82771772		chr3	142192621	142194181
chr13	113116420	113118789		chr7	116689173	116692209		chr7	88594312	88595840
chr9	72951224	72955209		chr4	137478655	137483362		chr12	56560293	56596925
chr4	124798868	124805332		chr11	106671937	106676555		chr9	123114856	123118957
chr8	127277180	127279362		chr11	107434443	107436788		chr11	102062034	102063321
chr12	72546312	72549264		chr6	34547549	34549463		chr11	81841350	81853417
chr16	24503979	24505972		chr11	83733023	83737518		chr11	57765769	57766859
chr7	119638365	119648085		chr10	41294578	41298070		chr12	55352580	55354523
chr8	89411359	89413179		chr1	34067163	34071291		chr10	82815711	82818009
chr14	66600149	66601145		chr10	95648112	95652509		chr13	12900831	12902258
chr1	145865204	145866609		chr2	52796166	52799859		chr3	36840502	36841636
chr13	41928424	41930475		chr2	84564397	84568544		chr6	52569548	52574913
chr6	37778512	37780454		chr11	98569073	98571858		chr16	76537402	76542846
chr11	72764918	72767778		chr6	52569548	52574913		chr4	34846436	34849555
chr16	92407441	92409175		chr9	70653102	70655038		chr19	17813999	17825002
chr7	18799400	18801752		chr2	84610885	84617111		chr6	51615508	51620931
chr9	116101868	116104072		chr14	120705461	120713003		chr1	155270657	155272680
chr16	38405945	38408923		chr8	34794056	34800120		chr3	115906130	115909444
chr15	57816338	57821342		chr6	108085243	108087716		chr8	42286115	42305739
chr6	120861529	120869103		chr17	71143698	71148981		chr15	90504597	90512778
chr8	11766435	11769068		chr1	193449282	193457916		chr10	37053163	37059129
chr17	35575644	35578667		chr3	27603489	27605001		chr3	27168902	27169950
chr17	88957014	88958755		chr16	10448815	10455604		chr10	53777380	53782406
chr3	21803215	21805682		chr7	54364607	54367068		chr15	59574857	59576556
chr5	7952383	7965808		chr12	81179289	81185777		chr10	13764759	13770433
chr3	94344102	94345153		chr3	157544411	157548040		chr18	35009200	35010063
chr17	88875203	88876865		chr6	28419778	28423168		chr7	59206244	59207823
chr10	18726294	18737399		chr7	132634265	132636038		chr1	36310124	36314071
chr8	94690896	94692938		chr6	122819607	122822219		chr16	97623062	97624146
chr16	87598118	87601362		chr4	53126271	53140897		chr8	36691447	36697200
chr11	20430965	20433667		chr6	146740779	146745259		chr13	41072911	41081903
chr7	117798308	117800199		chr2	143997909	144000415		chr10	96908456	96909901
chr15	62076523	62077934		chr9	95453194	95455832		chr15	97058650	97060824
chr15	75692047	75693939		chr7	107963643	107966221		chr13	16862562	16868873
chr2	10260111	10262963		chr4	122524598	122527272		chr1	193607298	193611129
chr10	80443768	80451013		chr16	10779570	10787021		chr2	39150206	39152731
chr5	136646175	136648669		chr10	127012013	127017808		chr9	5308876	5312427
chr15	52969821	52972708		chr5	13959081	13960771		chr11	117810272	117814026
chr1	37623484	37625963		chr13	9138233	9141903		chr8	79850813	79852090
chr11	70269988	70274506		chr18	59477016	59480243		chr14	121645681	121653460
chr7	107963643	107966221		chr10	53777380	53782406		chr15	36294156	36298380
chr1	34222852	34225217		chr4	19981791	19983531		chr11	112589387	112590140
chr5	65215678	65217788		chr14	32597823	32602652		chr13	40984209	40990271
chr12	112667235	112673013		chr15	74818428	74820551		chr16	10647488	10650651
chr10	111379392	111381168		chr5	139325440	139328098		chr14	93923911	93924430
chr4	32317947	32319799		chr11	102326553	102329299		chr6	33840979	33842888
chr8	47514787	47519914		chr17	28944407	28947014		chr16	30749559	30750731
chr10	34337527	34339362		chr11	120832764	120836889		chr11	48804954	48807673
chr16	45875778	45878199		chr16	24494261	24496285		chr19	7409767	7411728
chr15	27796577	27799218		chr5	129083683	129086755		chr1	40244583	40246088
chr6	54902666	54907086		chr6	86167078	86172257		chr10	87178325	87184031
chr17	29190366	29191418		chr2	146267691	146271850		chr17	29556346	29562991
chr7	148172739	148174036		chr5	115949884	115951313		chr15	6821553	6825180
chr2	35569619	35571941		chr7	105670764	105675012		chr15	79186582	79188515
chr11	59028803	59030830		chr2	22860575	22864020		chr1	137148003	137149916
chr5	36091982	36101000		chr10	94719308	94725413		chr10	57004851	57006162
chr17	44237007	44239133		chr6	145865882	145869115		chr17	13845241	13850664
chr1	182337359	182340984		chr6	99922912	99929572		chr3	13495931	13497181
chr18	32430184	32431805		chr8	76426548	76429569		chr4	43981303	43982857
chrX	11241049	11243677		chr12	71046122	71048499		chr15	38334312	38342953
chr9	107754019	107757806		chr16	22107166	22110916		chr10	99064501	99067554
chr12	79396609	79403144		chr7	75450331	75458740		chr5	34177195	34180072
chr17	45692212	45695182		chr12	103688410	103694604		chr14	31680209	31692347
chr6	52525586	52529483		chr5	104802044	104805053		chr10	7662006	7666126
chr6	94576038	94577587		chr4	117768326	117774852		chr1	141845959	141847909
chr3	135331497	135340755		chr5	3151107	3153501		chr18	76234543	76244492
chr4	124791965	124796422		chr10	80443768	80451013		chr3	57055789	57057577
chr18	61095369	61098257		chr11	58027690	58031366		chr11	45116529	45117994
chr9	90090149	90100189		chr5	64265558	64267389		chr9	69909409	69911370
chr9	107180429	107182041		chr10	107376727	107382296		chr9	110790052	110794122
chr2	167577353	167580469		chr2	119979453	119981177		chr15	38207521	38208961
chr13	115640744	115645950		chr3	8986317	8989297		chr1	84313831	84315440
chr17	84718569	84721588		chr11	117847623	117859034		chr1	190812539	190814281
chr9	7656861	7662939		chr11	59726591	59728182		chr4	57121643	57131140
chr9	7867799	7875222		chr18	20675305	20677002		chr17	84625320	84626905
chr12	56560293	56596925		chr1	140508195	140519657		chr18	80909070	80912556
chr8	41754086	41756259		chr13	6253438	6256590		chr16	24628538	24630764
chr4	135304829	135312483		chr12	28152327	28154202		chr1	40321270	40326321
chr17	35561250	35564396		chr1	9573099	9575686		chr9	7656861	7662939
chr16	31163862	31173321		chr6	86820979	86825871		chr10	12683306	12685662
chr17	32555925	32558896		chr2	118484400	118489754		chr15	80995806	81001572
chr1	64988210	64989587		chr4	62437238	62441376		chr13	52233171	52237015
chr9	47441928	47444552		chr6	51670169	51671781		chr3	142222284	142224327
chr2	70608166	70611427		chr2	27182228	27187862		chr3	135331497	135340755
chr5	99642795	99645102		chr16	92694582	92699137		chr9	104277526	104278699
chr13	115735523	115737167		chr16	10750352	10764255		chr8	47514787	47519914
chrX	138971174	138972732		chr12	88745693	88750589		chr10	10273765	10278361
chr2	172934841	172936765		chr14	102052216	102054194		chr14	66853381	66855100
chr11	4160175	4164710		chr14	22338952	22343383		chr15	53027011	53035109
chr5	115548181	115551058		chr1	180527362	180529011		chr8	41679315	41681891
chr2	102920844	102924858		chr10	66998940	67000946		chr13	12524049	12528210
chr10	6318293	6320427		chr1	178911917	178913838		chr5	152177905	152180303
chr14	75279813	75282333		chr4	11943589	11946184		chr11	43197212	43200117
chr12	17512246	17518483		chr6	85017874	85019739		chr1	60626743	60629127
chr17	29601029	29609078		chr2	108603957	108607589		chr4	122524598	122527272
chr14	55203074	55204515		chr1	193409269	193415211		chr3	89031748	89034478
chr12	81983758	81989539		chr13	102292029	102295622		chr2	169548671	169550621
chr10	82805815	82807118		chr13	32456554	32458634		chr13	16159903	16162654
chr17	13845241	13850664		chr19	55939689	55943770		chr3	51814597	51817302
chr11	78223519	78227077		chr2	59436246	59440174		chr10	13586981	13590538
chr3	83644139	83649799		chr2	119395448	119399903		chr13	31572414	31574015
chr5	138594600	138597308		chr2	71624551	71626306		chr9	70921169	70924264
chr9	34833926	34835353		chr15	27948303	27950808		chr3	27171628	27172354
chr11	97181383	97184707		chr19	41968771	41971283		chr13	51951515	51954760
chr9	31009142	31020027		chr6	85786900	85820498		chr7	87443970	87445669
chr11	12395013	12396405		chr16	91735272	91737223		chr3	34646266	34647462
chr15	62103108	62108084		chr1	138786131	138799056		chr7	52090058	52092252
chr2	32235281	32253691		chr1	72240519	72250271		chrX	105802725	105805058
chr8	109161520	109168135		chr5	92566127	92579251		chr7	118748870	118750238
chr1	155548588	155550746		chr11	72114843	72116061		chr9	50232913	50234858
chr4	131474848	131480528		chr4	149772568	149782929		chr5	125752133	125756150
chr16	30732426	30733936		chr10	79529988	79544063		chr13	13105786	13107674
chr3	107652301	107653747		chr3	103017839	103019548		chr10	77597344	77600827
chr4	62437238	62441376		chr9	45915746	45937635		chr8	17586864	17588012
chr5	30605120	30606162		chr4	148550607	148555133		chr4	124791965	124796422
chr14	63510791	63512598		chr19	44042237	44051305		chr6	100138292	100146495
chr4	135281314	135286930		chr3	129758957	129765874		chr17	34334722	34335778
chr8	126299514	126303448		chr4	101045902	101048150		chr1	83960846	83962635
chr16	49935738	49940984		chr7	74705839	74711191		chr11	105804250	105808278
chr10	59021195	59022389		chr14	8703262	8706733		chr16	23288999	23296439
chr10	80391311	80398053		chr4	144819336	144823105		chr17	32561415	32563529
chr9	103149746	103156838		chr4	101341628	101343488		chr11	79373353	79375248
chr11	83347593	83350773		chr5	104808360	104810959		chr5	64339625	64348799
chr7	28644649	28646670		chr7	79435892	79446714		chr10	18903904	18913283
chr16	23288999	23296439		chr1	142302035	142314616		chr11	76049137	76050739
chr10	64520425	64522519		chr12	104564179	104567167		chr2	11395529	11399224
chr11	97517955	97525860		chr10	111371210	111375958		chr11	120875738	120876920
chr10	18813546	18815151		chr4	133703392	133724505		chr13	41063855	41069475
chr11	5246252	5248107		chr2	164342181	164350276		chr10	94680017	94683304
chr19	30084703	30087073		chr10	23882840	23885423		chr1	161969656	161971024
chr10	59065947	59067650		chr1	155833082	155840665		chr2	102559807	102570637
chr11	120113946	120123773		chr5	106264629	106265975		chr8	131171294	131172993
chr4	105000609	105002548		chr3	27514152	27518037		chr8	72389405	72392833
chrX	11581507	11584908		chr4	102198534	102209003		chr1	138574842	138585732
chr16	27422083	27423202		chr3	36470930	36472095		chr16	35918566	35919795
chr11	70279455	70284375		chr5	103003277	103010534		chr5	140688589	140689844
chr17	35530476	35533636		chr13	51165859	51170168		chr10	64520425	64522519
chr15	79888654	79895799		chr11	78657578	78670804		chr11	101946736	101949194
chr13	115626576	115629372		chr3	138735944	138739258		chr14	66333479	66341752
chr13	18263746	18265764		chr1	4758282	4760121		chr13	49272099	49275812
chr2	32319593	32320773		chr12	103890160	103892023		chr1	172536620	172539398
chr15	98491861	98530295		chr6	133910017	133913390		chr14	121635533	121640113
chr13	112847735	112849907		chr9	107203650	107212268		chr11	117791264	117798185
chr8	71449714	71451450		chr9	107196716	107202597		chr2	128035320	128036271
chr17	86894225	86909005		chr10	94876244	94880963		chr1	193662651	193666180
chr9	50270193	50271398		chr5	151903756	151923052		chr3	142282562	142284481
chr12	82629057	82630975		chr1	168207594	168213389		chr10	80443768	80451013
chr9	100404184	100409242		chr9	86304920	86312341		chr18	24876021	24877132
chr3	142282562	142284481		chr10	13746880	13756418		chr3	145914643	145917298
chr4	53449252	53455070		chr5	64586395	64589294		chr6	34476975	34479996
chr5	114430358	114432253		chr5	144277477	144290582		chr9	23023584	23024781
chr15	31196672	31199058		chr15	34895976	34898228		chr7	133783057	133784147
chr3	107558915	107564347		chr12	31620104	31623460		chr10	44139576	44141868
chr13	73738251	73743510		chr9	45819448	45825046		chr2	79836155	79839408
chr3	122806489	122808210		chr7	138591655	138600495		chr1	133196686	133198417
chr4	120421744	120423119		chr12	25816032	25818741		chr7	151752472	151756229
chr2	38572615	38574610		chr11	87234529	87236447		chr8	84159294	84161296
chr13	37595003	37601228		chr8	49771851	49776426		chr16	38430434	38435422
chr17	29529883	29537089		chr3	135331497	135340755		chr3	145773216	145774513
chr7	63101984	63104147		chr9	83145605	83148775		chr5	44190512	44191581
chr4	33328585	33341349		chr11	107315272	107320538		chr12	35672912	35677317
chr17	35360981	35364229		chr13	41006072	41018520		chr18	75624094	75626151
chr15	56186108	56188834		chr5	98424781	98429690		chr4	57849577	57860283
chr11	54784826	54788725		chr8	73044869	73096232		chr3	16078315	16080061
chr4	34512259	34514560		chr11	12362538	12365986		chr12	21435843	21437455
chr14	46895551	46899041		chr4	53397284	53399662		chr11	121185668	121197356
chr17	56097648	56103118		chr6	34476975	34479996		chr2	79864573	79866171
chr1	134227620	134235990		chr2	21179242	21181559		chr16	48811303	48813188
chr6	113587979	113632801		chr1	95324220	95334608		chr14	77130953	77131951
chr17	80055687	80061603		chr11	58011617	58014388		chr14	79868377	79870657
chr2	93054074	93055392		chr11	103271023	103275082		chr7	75836527	75842851
chr14	18722714	18725747		chr12	74942234	74945317		chr6	81843193	81844950
chr9	110958875	110959943		chr2	28372840	28373891		chr2	134319103	134320476
chr8	67142768	67145648		chr4	131484352	131486353		chr10	10167833	10170057
chr10	17104637	17106476		chr11	53715490	53719301		chr11	65607905	65609244
chr14	75567371	75572642		chr10	42477067	42486966		chr16	76506540	76510544
chr12	103968159	103970391		chr1	155878960	155882216		chr1	137153037	137156246
chr11	70408503	70410362		chr10	17401396	17405299		chr3	18242731	18244078
chr10	74559108	74561356		chr18	4351986	4355418		chr6	108748994	108750539
chr9	7825811	7840258		chr14	122220829	122226042		chr2	71576475	71578798
chr8	114179614	114186308		chr15	78277155	78291387		chr5	77477910	77479409
chr1	172464479	172466476		chr9	119878877	119894792		chr16	15909934	15911186
chr2	50836638	50841338		chr16	98116629	98120302		chr11	57996835	57997673
chr8	128986944	128988980		chr15	53027011	53035109		chr18	61095369	61098257
chr17	29521184	29523172		chr17	57358793	57377143		chr10	67700546	67705853
chr16	24628538	24630764		chr5	29615250	29617788		chr3	148544012	148546514
chr11	84494474	84497465		chr5	109985327	109988841		chr6	72887446	72888579
chr11	119542947	119546818		chr8	130878337	130885478		chr2	50836638	50841338
chr2	70644051	70655785		chr19	58509853	58518429		chr10	70653903	70656732
chr17	13188675	13189832		chr10	76392864	76396584		chr5	119021302	119025730
chr1	157005188	157007654		chr9	122621822	122625920		chr1	152349273	152350789
chr11	83733023	83737518		chr14	26577657	26582525		chr10	34337527	34339362
chr18	36898394	36899650		chr11	106748026	106753381		chr11	117774009	117776612
chr15	103043899	103046572		chr10	87178325	87184031		chr1	88854571	88855950
chr12	13124233	13126571		chr1	138587574	138597969		chrX	12541681	12542500
chr13	45812503	45817155		chr15	76888300	76891130		chr16	18580709	18582036
chr4	96287218	96291541		chr7	79447917	79452082		chr3	122268006	122270428
chr4	102241258	102261576		chr5	148271229	148275143		chr4	14830983	14832181
chr6	129153287	129155786		chr11	32574744	32583007		chr5	121093139	121096658
chr13	90498762	90500744		chr9	105647133	105650315		chr8	71638279	71641140
chr17	84625320	84626905		chr1	83902158	83904990		chr10	94584957	94587217
chr17	87929511	87931809		chr2	142518753	142522441		chr11	117844492	117846170
chr1	8843521	8849950		chr11	72655239	72663529		chr9	55976387	55977588
chr9	20934847	20936459		chr16	87607707	87615144		chr17	86894225	86909005
chr10	13746880	13756418		chr12	21230832	21234460		chr2	101636868	101638428
chr3	135390434	135394719		chr4	139184218	139189174		chr3	19804545	19807630
chr15	6575344	6578099		chr19	42163208	42168385		chr17	86921934	86925596
chr18	44820044	44822934		chr1	133723598	133725293		chr10	111371210	111375958
chr19	46378069	46381576		chr6	87862766	87869032		chr14	77416824	77417434
chr16	91405583	91408441		chr17	13199448	13209120		chr18	65898564	65900102
chr1	125476115	125478309		chr6	32988887	32994223		chr13	52316829	52318934
chr1	135318770	135321097		chr2	34261873	34267133		chr2	122126048	122128792
chr6	54604498	54607157		chr1	55227547	55231621		chr3	37815800	37816680
chr12	79306606	79308869		chr17	56355504	56360040		chr9	85660912	85667215
chr6	100022146	100024467		chr12	111993431	111997866		chr8	47736929	47741975
chr14	26492659	26497504		chr9	20818471	20823035		chr12	112708840	112710540
chr16	48423468	48425227		chr12	35997164	36001053		chr1	173381835	173384588
chr9	40128146	40131891		chr6	52628976	52633508		chr14	15540799	15542643
chr5	98424781	98429690		chr9	70675295	70716879		chr7	95419767	95420433
chr5	77674357	77676284		chr3	121385284	121390625		chr10	89021989	89023338
chr2	50981802	50986563		chr12	113822804	113830058		chr9	100387283	100391077
chr4	8326765	8327909		chr10	79554546	79572381		chr2	59817277	59818972
chr5	114421087	114428870		chr14	77216508	77219846		chr14	119034026	119035695
chrX	11828615	11831086		chr2	32235281	32253691		chr10	57840348	57841162
chr13	16862562	16868873		chr12	21430862	21434039		chr1	60889309	60892590
chr13	3698894	3701391		chr12	75028130	75036485		chr2	11276483	11278384
chr4	144561023	144575987		chr8	119681042	119684276		chr10	111077889	111079173
chr13	109127346	109129547		chr11	16599864	16605049		chr4	62994741	63028516
chr11	5736845	5738202		chr14	66455541	66458798		chr3	94367915	94370328
chr14	77432775	77438199		chr11	100746603	100750608		chr1	172518185	172521975
chrX	137489235	137491853		chr5	113509361	113513376		chr10	20393193	20394616
chr16	91545764	91550433		chr3	79340215	79350232		chr7	119906397	119909714
chr16	13284110	13289665		chrX	160882747	160885650		chr4	119739151	119747086
chr9	106654134	106655455		chr3	18523175	18526332		chr5	68381122	68382400
chr6	29472313	29479568		chr14	51701873	51704593		chr4	59349452	59354680
chr9	53916557	53917652		chr18	64689207	64694250		chr4	101354530	101356544
chr10	80751626	80757827		chrX	101014320	101017995		chr12	105124466	105127151
chr11	60725474	60732362		chr14	73529247	73537692		chr18	67893421	67911119
chr9	92138270	92153606		chr5	64349847	64361884		chr15	90907911	90908890
chr11	5224574	5227349		chr9	62910355	62912662		chr6	3917529	3920282
chr14	8790736	8792039		chr1	87701680	87709951		chr10	80391311	80398053
chr19	36449312	36451244		chr9	111638739	111643826		chr11	5385162	5411999
chr2	11385574	11393294		chr15	36617388	36619336		chr16	86094187	86095648
chr3	135350694	135356016		chr12	33854439	33862137		chr19	7875286	7878396
chr4	148629554	148631693		chr10	107369105	107372472		chr14	9262945	9263801
chr5	91299783	91325548		chr5	73038662	73045333		chr16	10750352	10764255
chr15	80995806	81001572		chr14	70716803	70756677		chr6	31460398	31461536
chr7	89795885	89799194		chr11	35729003	35738673		chr1	193622660	193630723
chr4	129470684	129473525		chr1	60877965	60888022		chr17	4919122	4924007
chr8	23809710	23817838		chr14	32885474	32887959		chr5	90711203	90711719
chr9	122780298	122786359		chr9	50547531	50555969		chr4	117768326	117774852
chr10	53777380	53782406		chr15	59347750	59358191		chr2	59303320	59304443
chr16	91694711	91696161		chr10	121020690	121025679		chr10	29273270	29276137
chr13	63404661	63407625		chr9	45852608	45863790		chr15	62882048	62884058
chr8	64033966	64043611		chr16	24422882	24427115		chr13	63146513	63148052
chr6	58700917	58702460		chr6	128543759	128549498		chr6	127989108	127990241
chr7	82728727	82734515		chr5	105773372	105776792		chr10	10195866	10197376
chr14	75596522	75598788		chr11	97517955	97525860		chr16	30735198	30737176
chr7	106811225	106823809		chr4	6882585	6888354		chr7	109280303	109282047
chr13	49276889	49280324		chr5	125558773	125563942		chr16	20108819	20112600
chr5	147804601	147805583		chr3	97857907	97865737		chr12	112563929	112565182
chr13	112870044	112874379		chr11	76055880	76058051		chr9	123121080	123125892
chr3	142222284	142224327		chr18	5589503	5598561		chr16	45123693	45125738
chr8	127266513	127270551		chr15	38005812	38009805		chr17	7028672	7029760
chr13	30745310	30753938		chr19	29339249	29343611		chr17	29521184	29523172
chr2	11410977	11426908		chr14	32469465	32485032		chr18	5507910	5511776
chr6	134526724	134528922		chr1	138520371	138529675		chr8	130939196	130944269
chr1	172420864	172433182		chr5	121847089	121852293		chr10	48769051	48770776
chr12	87578897	87584068		chr12	88243404	88247380		chr9	20818471	20823035
chr11	83705689	83712557		chr13	49272099	49275812		chr16	86714461	86715560
chr8	63485742	63487848		chr15	100466201	100468693		chr18	67921295	67930970
chr6	100748865	100753350		chr19	53602794	53607505		chr1	188117060	188119960
chrX	162738428	162743256		chr6	51490521	51498182		chr18	61007353	61009092
chr16	91445791	91449802		chr13	17793313	17799013		chr4	72058906	72059979
chr17	56142711	56150607		chr1	60652292	60658598		chr18	50575340	50576631
chr7	56711117	56714758		chr7	134146623	134161259		chrX	33651460	33657143
chr7	20213862	20217500		chr6	125298850	125307277		chr13	64131411	64133299
chr3	115891369	115894228		chr4	132438228	132441055		chr6	24246528	24255849
chr14	55035767	55037026		chr11	29590551	29594777		chr7	106335644	106351311
chr4	136099832	136103266		chr15	72978641	72986735		chr2	169039238	169041063
chrX	12852043	12854316		chr16	15886099	15894254		chr15	52969821	52972708
chr13	49280842	49293363		chr14	51707593	51717246		chr3	121193454	121194600
chrX	11654444	11658221		chr16	90734030	90744346		chr17	84718569	84721588
chr2	11625334	11632076		chr4	148794827	148801266		chr12	103968159	103970391
chr16	14755886	14759345		chr10	111043483	111049039		chr2	164211777	164212690
chr6	86343193	86351660		chr18	70725706	70731810		chr13	109127346	109129547
chr8	3448846	3450930		chr19	53626432	53632299		chr1	31099328	31100469
chr11	119262845	119265590		chr18	39618457	39624972		chr10	43662743	43665036
chr8	67364255	67370021		chr5	90651339	90654319		chr4	137478655	137483362
chr2	173042944	173045463		chr7	148193820	148198287		chr17	34355291	34356306
chr18	5589503	5598561		chr4	82947322	82957317		chr2	122080858	122096760
chr4	43976814	43978902		chr16	56715163	56718940		chr9	30995613	30997400
chr15	52993508	53004384		chr5	139839652	139865684		chr9	69914258	69920902
chr11	35751279	35756889		chr11	5418764	5428836		chr5	42906397	42907702
chr13	112985009	112987718		chr8	114164636	114175464		chr11	80631168	80632560
chr14	32469465	32485032		chr1	58766451	58793417		chr16	30732426	30733936
chr12	55260702	55267781		chr1	31069040	31080908		chr3	137780841	137782063
chr18	33494877	33497323		chr9	110683034	110685006		chr7	120276427	120280602
chr9	63580070	63581922		chr9	92138270	92153606		chr4	102274049	102278668
chr17	26250053	26251641		chr3	135176828	135187083		chr5	99642795	99645102
chr15	61944385	61948382		chr12	75005242	75017964		chr5	123111956	123114397
chr3	54297189	54298481		chr3	93319964	93328734		chr8	114085846	114087429
chrX	67728656	67730789		chr18	65182895	65204918		chr8	114077825	114080145
chr2	104898216	104900071		chr17	13116406	13136249		chr7	95391276	95392372
chr19	34363440	34368478		chr15	8391431	8397860		chr12	105233187	105237112
chr15	53027011	53035109		chr3	90067889	90071716		chr16	10779570	10787021
chr2	50815904	50825332		chr1	73974767	73987759		chr4	33367183	33378121
chr1	188558941	188560425		chr3	90051279	90062908		chr10	102224062	102226878
chr9	118425949	118429986		chr7	91343756	91351522		chr11	12395013	12396405
chr4	151558111	151561626		chr17	35956523	35962552		chr9	98333098	98335712
chr17	26116298	26119006		chr16	45921362	45939005		chr18	21530409	21534503
chr10	80420048	80431168		chr4	123263935	123268933		chr3	52133865	52135246
chr4	135293698	135298411		chr9	62209006	62225364		chr10	110484047	110485971
chr1	99990975	99993690		chr18	64497592	64512593		chr15	98491861	98530295
chr10	127729919	127742527		chr6	149132484	149145531		chr14	32623234	32624560
chr15	55565131	55569735		chr11	75248887	75259521		chr2	69928068	69930567
chr6	72062468	72068756		chr4	124412762	124430299		chr1	141862185	141866401
chr17	83611788	83619986		chr4	53142494	53173766		chr16	10663913	10665144
chr1	192895798	192900127		chr10	82247614	82262863		chr2	70644051	70655785
chr16	35021670	35025054						chr4	149772568	149782929
chr8	130946429	130949064						chr15	79877185	79878589
chr10	23582197	23585376						chr15	77692783	77695371
chr2	169751001	169755858						chr4	82104239	82107882
chr3	83703191	83705871						chr12	56537447	56539088
chr15	6821553	6825180						chr4	154912029	154914544
chr10	66526619	66531134						chr3	115828992	115833288
chr12	74885161	74896394						chr8	81873766	81875885
chr1	138753037	138759620						chr2	68727615	68728871
chr4	48551423	48556380						chr4	53449252	53455070
chr9	9118066	9133254						chr2	93835069	93837346
chr15	62221790	62226124						chr3	103443369	103444686
chr3	12226488	12228902						chr7	148712525	148714615
chr16	96117841	96124557						chr18	60598472	60599649
chr19	7111692	7116065						chr15	75692047	75693939
chr15	85352954	85354617						chr3	103574958	103577417
chr4	144842604	144848140						chr3	94181452	94190049
chr11	51645145	51648588						chr10	127012013	127017808
chr2	32389766	32395608						chr2	11410977	11426908
chr10	80589409	80593267						chr11	66793224	66794852
chr19	33032242	33035795						chr3	104588715	104594157
chr3	146066629	146068585						chr7	108174458	108178103
chr8	11277045	11281394						chr17	35354979	35357865
chr14	56208025	56211870						chr6	133910017	133913390
chr14	46879153	46882612						chr7	124921512	124925239
chr9	64857566	64872905						chr11	65540792	65542875
chr7	149547750	149550922						chr2	84561824	84562679
chr10	94765097	94770538						chr1	90974796	90976084
chr14	61353939	61357822						chr9	9033982	9035270
chr4	144855168	144858688						chr11	82856912	82859920
chr7	89940948	89944729						chr2	93661073	93662823
chr11	82733581	82734995						chr16	55635829	55637345
chr4	154301060	154304044						chr19	5928965	5931500
chr4	41583149	41587399						chr10	121020690	121025679
chr4	104978202	104984015						chr7	75851730	75870759
chr2	75568145	75574090						chr11	49912728	49915034
chr1	120295517	120298263						chr9	34846054	34847859
chr12	3823826	3827024						chr13	96691257	96695310
chr4	134862046	134871273						chr15	32902298	32903936
chr8	114059569	114065060						chrX	105799653	105800762
chr15	53124473	53129374						chr4	114936614	114938458
chr17	36254536	36261489						chr14	64517537	64522545
chr12	21373451	21380595						chr2	11366838	11371042
chr7	135887120	135891867						chr5	3438985	3440227
chr11	117160083	117162608						chr17	78986124	78987550
chr13	96638235	96645793						chr15	38198278	38199181
chrX	16278858	16285029						chr9	47490300	47491775
chr4	33342513	33353772						chr4	129571660	129572813
chr3	51023387	51042281						chr6	23996656	23997986
chr9	74866321	74872732						chr18	67749276	67750702
chr19	24219494	24222397						chr6	37093193	37094986
chr1	31088258	31093337						chr5	31864353	31873799
chr17	31963089	31972888						chr1	90480271	90484000
chr16	31451552	31457212						chr15	38277264	38278504
chr15	75671181	75673077						chr2	11400322	11405513
chr18	39537281	39541233						chr15	56527143	56528332
chr3	97028946	97032375						chr12	81902870	81925559
chr19	47610707	47613159						chr15	61944385	61948382
chr6	113187094	113189078						chr1	193409269	193415211
chr4	154306704	154308366						chr10	3226545	3228839
chr17	34052451	34058036						chr4	101414068	101415425
chr4	82127328	82134209						chrX	138971174	138972732
chr3	83663538	83670017						chr9	75281293	75284681
chr10	3226545	3228839						chr19	21550722	21552161
chr13	104810847	104815280						chr11	4345379	4347529
chr13	42182010	42186139						chr3	148896189	148898544
chr8	37669299	37678260						chr12	114277353	114279474
chr7	99983153	99988017						chr6	11975811	11978154
chr1	158603419	158605624						chr6	108759879	108762017
chr16	49946030	49958903						chr6	28840657	28842290
chr10	111371210	111375958						chr5	30605120	30606162
chr16	26607256	26617350						chr10	96291352	96292271
chr15	54415592	54419329						chr2	169751001	169755858
chr13	45931533	45936621						chr2	91847308	91850486
chr9	110235436	110255370						chr10	80233268	80244752
chr2	139743486	139748132						chr15	52993508	53004384
chr11	12362538	12365986						chr4	128900999	128902586
chr15	59510328	59513507						chr18	5589503	5598561
chr15	76071999	76074664						chr9	123017785	123019516
chr1	132722654	132732405						chr4	96287218	96291541
chr2	24213174	24219482						chr1	172367414	172370208
chr5	124307888	124315719						chr15	89107836	89108861
chr5	115992411	115995208						chr7	107963643	107966221
chr15	75696599	75700514						chr16	92157427	92160384
chr3	87312137	87314626						chr11	16773292	16781429
chr9	90153796	90160857						chr5	98424781	98429690
chr14	21518841	21524049						chr8	34715198	34720224
chr5	106216549	106238613						chr11	81809826	81813636
chr6	114730882	114732557						chr1	142302035	142314616
chr16	55836672	55841057						chr3	135390434	135394719
chr9	107196716	107202597						chrX	100984885	100995830
chr12	56492893	56503811						chr9	15291854	15293137
chrX	126283611	126286774						chr10	36995217	36996675
chr9	103126951	103149268						chr9	95093153	95095158
chr4	149772568	149782929						chr1	135804615	135815163
chr13	112854452	112866952						chr13	23891879	23902890
chr13	68396654	68402159						chr5	20690440	20699008
chr10	8486557	8493192						chr10	58698139	58701094
chr11	115990984	115996450						chr14	32469465	32485032
chr2	93960969	93968643						chr5	105728138	105731755
chr8	36648948	36652650						chr11	101709735	101712194
chr1	83112565	83117420						chr1	193769488	193771567
chr10	117280676	117284085						chr15	74818428	74820551
chr10	121020690	121025679						chr3	93299494	93302086
chr3	107590798	107601812						chr2	32235281	32253691
chr8	70799362	70801630						chr1	153004363	153007115
chr19	29324327	29330763						chr2	164342181	164350276
chr4	40235025	40239436						chr9	72951224	72955209
chr1	74425036	74429083						chr4	48919696	48922748
chr10	19282440	19284671						chr5	77674357	77676284
chr6	57652350	57661546						chr8	114355354	114360191
chr2	158127122	158135343						chr2	50721725	50723667
chr15	38380501	38388490						chr11	119509692	119511133
chr4	104948538	104956251						chr5	91327143	91336935
chr16	38449692	38453907						chr1	137073719	137080706
chr6	134093356	134105248						chr12	21340451	21343790
chr9	20951130	20954589						chr17	3135022	3136246
chr14	41706616	41718957						chr1	133078424	133084281
chr14	121645681	121653460						chr9	55321697	55323433
chr4	140813828	140816683						chr10	29077007	29078681
chr14	121308212	121311799						chr4	102241258	102261576
chr11	67902481	67909110						chr4	53126271	53140897
chr12	103512698	103516585						chr5	89604708	89606975
chr17	57358793	57377143						chr16	24494261	24496285
chr11	106322627	106334427						chr6	129515395	129516672
chr16	34935387	34941432						chr15	52973904	52975062
chr18	38349038	38356326						chr2	25404382	25406146
chr6	134151252	134173658						chr2	167750020	167752395
chr2	6114198	6118613						chr17	26278917	26280971
chr4	117801689	117824006						chr13	90498762	90500744
chr13	41904685	41925544						chr5	92546113	92553129
chrX	33651460	33657143						chr17	66867139	66869526
chr14	41970038	41985047						chr18	76158364	76161826
chr19	4132851	4136900						chr9	7867799	7875222
chr8	129396525	129403341						chr1	125476115	125478309
chr11	106270175	106283460						chr1	35982418	35984014
chr9	123121080	123125892						chr9	82769623	82771772
chr11	69498527	69500561						chr1	133170259	133185625
chr16	91372393	91375792						chr9	20938618	20943872
chr11	45768486	45769533						chr17	44237007	44239133
chr2	102584133	102588855						chr6	57530373	57532162
chr1	51969333	51972868						chr15	93348400	93349849
chr10	18799944	18812061						chr15	62103108	62108084
chr11	53570868	53579712						chr1	133707502	133710576
chr4	144581987	144591353						chr2	94127681	94129122
chr7	31724787	31745173						chr2	16412441	16413674
chr8	96886125	96890645						chr7	52931924	52938247
chr7	126701392	126705269						chr11	61033460	61034678
chr15	76455281	76458175						chr6	117602128	117603535
chr6	134108088	134127965						chr13	49276889	49280324
chr19	24247540	24250974						chr18	38220454	38222057
chr7	29549691	29552265						chr5	125802811	125821624
chr8	112092149	112117779						chr7	79371855	79372936
chr17	35938738	35953921						chr9	104293240	104295675
chr7	109163624	109167998						chr19	10003976	10007487
chr9	107203650	107212268						chr14	41962507	41968909
chr7	63096973	63099089						chr11	117868511	117870036
chr13	48874227	48879128						chr17	56097648	56103118
chr5	122821868	122823373						chr1	188112688	188114109
chr7	91343756	91351522						chr13	52155027	52157782
chr11	115968365	115972536						chr10	7642665	7644598
chr7	31892043	31902956						chrX	161626108	161629714
chr3	127481773	127497706						chr16	15886099	15894254
chr3	135176828	135187083						chr8	67142768	67145648
chr11	45665084	45670440						chr8	47817941	47819606
chr3	90051279	90062908						chrX	99786770	99788579
chr2	156543115	156548837						chr13	106097481	106099214
chr15	96871115	96882858						chr2	157231878	157233877
chr16	49854339	49860367						chr3	115340624	115357181
chr3	93319964	93328734						chr8	33090649	33092302
chr15	12133244	12139642						chr10	95386187	95388611
chr18	38454629	38460559						chr2	177569562	177575253
chr17	34986213	35003417						chr16	87690077	87694285
chr9	119248200	119252484						chr5	33436932	33439878
chr7	50834237	50836297						chr17	88875203	88876865
chr5	65251915	65254136						chr14	69572316	69573732
chr7	48644460	48650059						chr12	70963712	70966937
chr7	87076885	87082011						chr5	63114814	63115965
chr8	64045071	64060190						chr19	53646811	53648860
chr11	54763269	54779497						chr11	81818463	81840278
chr5	89364696	89370330						chr1	40306411	40315041
chr3	145278905	145291007						chr1	16217565	16219245
chr12	8501517	8508943						chr19	30016539	30017778
chr7	112740164	112752816						chr11	65548877	65551671
chr11	54833019	54847548						chr6	40664652	40666202
chr16	15886099	15894254						chr1	31088258	31093337
chr15	36322883	36326970						chr4	122667410	122669214
chr15	100240417	100254607						chr8	114120224	114122033
chr2	90375904	90397178						chr2	59004709	59014629
chr11	32540160	32551976						chr1	102067477	102070993
chr1	195095320	195107769						chr7	150553157	150554167
chr11	78347928	78351474						chr11	97517955	97525860
chr14	51563071	51566743						chr12	79306606	79308869
								chr2	60115779	60124509
								chr14	8743507	8746490
								chr4	63069503	63071425
								chr18	59477016	59480243
								chr1	8843521	8849950
								chr16	25041173	25042506
								chr4	144842604	144848140
								chr11	8526752	8529658
								chr5	82011825	82013423
								chr5	93448605	93450056
								chr14	61049814	61052064
								chrX	11581507	11584908
								chr15	79888654	79895799
								chr11	72114843	72116061
								chr17	25892528	25895432
								chr10	90119005	90126121
								chr13	94901047	94906259
								chr1	172386058	172388305
								chr14	61285484	61287679
								chr1	34222852	34225217
								chr5	91638430	91639928
								chr9	53916557	53917652
								chr16	50363720	50365394
								chr2	84610885	84617111
								chr6	39291305	39292649
								chr3	79174237	79179532
								chr6	134786353	134791729
								chr8	32216653	32218123
								chr13	64134963	64136287
								chr4	124798868	124805332
								chr1	174859569	174864399
								chr2	167199160	167202307
								chr13	43625719	43627353
								chr17	86929879	86936498
								chr1	14722524	14723863
								chr12	21370207	21372947
								chr14	41908356	41910944
								chr10	3160069	3161539
								chr2	113660764	113663052
								chr11	117847623	117859034
								chr4	48144819	48146175
								chr18	60791691	60793180
								chr11	59937586	59947990
								chr5	144158824	144160610
								chr19	34363440	34368478
								chr10	36856254	36859753
								chr6	37778512	37780454
								chr7	30056008	30068778
								chr2	11322602	11330129
								chr4	33328585	33341349
								chr6	146724898	146726108
								chrX	16278858	16285029
								chr4	102265515	102267299
								chr13	113116420	113118789
								chr4	81933166	81935175
								chr6	3295356	3296123
								chr18	35046190	35047812
								chr11	83292059	83293276
								chr8	119681042	119684276
								chr8	37093281	37095244
								chr5	138594600	138597308
								chr5	148679801	148688543
								chr16	24283366	24288394
								chr6	21787849	21791105
								chr14	75279813	75282333
								chr13	38026244	38030059
								chr11	119481965	119486729
								chr17	29573873	29579708
								chr5	147578577	147580314
								chr8	41754086	41756259
								chr7	108210381	108216543
								chr1	23327214	23328888
								chr8	123711021	123712239
								chr2	102798350	102800617
								chrX	83005941	83008460
								chr17	13851359	13861146
								chr16	87607707	87615144
								chr2	172934841	172936765
								chr5	120998516	121001469
								chr14	75629949	75639727
								chr19	36449312	36451244
								chr11	115636427	115641182
								chr10	18726294	18737399
								chr17	35346676	35350551
								chr4	57135130	57136722
								chr12	75005242	75017964
								chr10	80420048	80431168
								chr4	116090931	116096315
								chr18	5739609	5742681
								chr10	82805815	82807118
								chr12	8333485	8349322
								chr8	12718874	12721773
								chr8	41737860	41748771
								chr4	82127328	82134209
								chr5	122924021	122936315
								chr1	95324220	95334608
								chr9	105647133	105650315
								chr9	106654134	106655455
								chr3	115895677	115901617
								chr12	103932730	103934881
								chr13	3698894	3701391
								chr2	126616746	126620299
								chr6	136862182	136863413
								chr1	155878960	155882216
								chr1	40328172	40330985
								chr16	92694582	92699137
								chr11	100995008	100996593
								chr7	75826498	75828819
								chr4	148550607	148555133
								chr14	70662481	70664169
								chr10	111090037	111091775
								chr12	103673634	103678518
								chr17	35530476	35533636
								chr3	18523175	18526332
								chr1	176850061	176852156
								chr11	72093623	72096079
								chr11	58027690	58031366
								chr6	87881002	87882893
								chr2	119395448	119399903
								chr1	83095667	83099447
								chr7	148193820	148198287
								chr19	17765448	17767005
								chr11	53631648	53636462
								chr2	167807751	167809178
								chr11	83727244	83728430
								chr3	135350694	135356016
								chr19	7128202	7133432
								chr16	38134146	38137006
								chr2	167577353	167580469
								chr4	62437238	62441376
								chr1	36327198	36330761
								chr19	32287733	32290740
								chr4	137455162	137459707
								chr3	83703191	83705871
								chr15	75034841	75036127
								chr9	57939980	57940874
								chr10	82771429	82774766
								chr7	119638365	119648085
								chr1	84295146	84300284
								chr2	126520625	126522137
								chr17	35575644	35578667
								chr3	5271498	5272890
								chr13	63025290	63031209
								chr6	113587979	113632801
								chr2	152995694	153006128
								chr5	144272091	144276378
								chr12	80452243	80463060
								chr5	91299783	91325548
								chr17	57358793	57377143
								chr1	170291733	170293572
								chr7	111363220	111369331
								chr13	115598586	115600537
								chr9	122780298	122786359
								chr3	27603489	27605001
								chr11	120113946	120123773
								chr7	56589386	56591245
								chr8	74018610	74021822
								chr4	132513940	132520392
								chr2	50981802	50986563
								chr9	34833926	34835353
								chr16	95962354	95963890
								chr11	82804649	82805737
								chr17	94139723	94141779
								chr8	37066482	37070544
								chr6	54902666	54907086
								chr7	111613124	111615408
								chr12	74901409	74903035
								chr6	24590772	24595807
								chr9	62641472	62643036
								chr7	113378727	113382106
								chr12	63976341	63978705
								chr11	61980352	61981452
								chr17	65062795	65067651
								chr15	59510328	59513507
								chr10	94876244	94880963
								chr2	24188166	24211014
								chr8	89411359	89413179
								chr14	26123366	26124805
								chr9	21256808	21259864
								chr6	128470589	128488546
								chr4	104978202	104984015
								chr10	23582197	23585376
								chr17	34341378	34342016
								chr13	52246200	52252122
								chr14	122220829	122226042
								chr17	13188675	13189832
								chr11	78223519	78227077
								chr7	87561728	87563539
								chr4	104985256	104989993
								chr17	31440786	31450446
								chr9	7825811	7840258
								chr16	84626898	84628015
								chr9	100404184	100409242
								chr19	47610707	47613159
								chr2	45369829	45370809
								chr12	36099083	36105594
								chr10	82762708	82767200
								chr13	47256851	47258900
								chr5	136720178	136722669
								chr13	32900927	32905914
								chr1	193449282	193457916
								chr5	99646289	99649655
								chr14	46607986	46613514
								chrX	135630858	135632822
								chrX	162607521	162609019
								chr15	6575344	6578099
								chr8	126299514	126303448
								chr11	82742337	82744012
								chr13	100800456	100801572
								chr8	109161520	109168135
								chr9	70845954	70847329
								chr10	119637366	119639920
								chr13	64178432	64180796
								chr1	189068112	189069574
								chr4	33342513	33353772
								chr13	41928424	41930475
								chr4	119735813	119738153
								chr7	119709263	119711328
								chr3	51820785	51822807
								chr13	41897716	41902118
								chr4	120421744	120423119
								chr4	53397284	53399662
								chr1	135084500	135087903
								chr1	178726910	178729885
								chr11	35751279	35756889
								chr10	6318293	6320427
								chr6	144586687	144593134
								chr19	10019290	10031524
								chr5	36091982	36101000
								chr12	112675593	112683288
								chr4	120866994	120872500
								chr5	7970995	7976009
								chr15	75671181	75673077
								chr6	148951674	148955765
								chr2	52796166	52799859
								chr7	111500688	111502666
								chr10	37068474	37070787
								chr6	30381241	30383157
								chr12	33854439	33862137
								chr5	64318941	64324619
								chr4	82987550	82989417
								chr17	35561250	35564396
								chr6	5115547	5118262
								chrX	155692542	155695677
								chr4	59507313	59511170
								chr5	8797874	8798968
								chr4	131474848	131480528
								chr12	56492893	56503811
								chr2	118484400	118489754
								chr17	83456746	83457837
								chr9	122621822	122625920
								chr19	32325521	32330205
								chr7	74705839	74711191
								chr16	11006757	11012734
								chr18	76214874	76223761
								chr13	6253438	6256590
								chr10	111394236	111398879
								chr10	92622164	92655120
								chr17	31824317	31827229
								chr12	92921564	92924169
								chr10	18813546	18815151
								chr18	60823816	60826648
								chr15	27796577	27799218
								chr9	92138270	92153606
								chr6	100022146	100024467
								chr10	87249830	87251496
								chr9	47441928	47444552
								chr15	55578135	55587081
								chr1	88643399	88644824
								chr17	45692212	45695182
								chr12	81486389	81489614
								chr14	78926049	78931357
								chr16	23606289	23612191
								chr1	172399309	172404400
								chr13	51165859	51170168
								chr13	101912423	101913728
								chr6	108085243	108087716
								chr16	91372393	91375792
								chr7	75830459	75832635
								chr3	138157063	138160496
								chr6	52625166	52626185
								chr11	102003139	102010539
								chr3	115299679	115304430
								chr12	88243404	88247380
								chr1	138786131	138799056
								chr15	25073520	25079493
								chr5	64299459	64302085
								chr11	70279455	70284375
								chr18	20675305	20677002
								chr12	13124233	13126571
								chr1	152305540	152307490
								chr17	56271761	56274580
								chr5	114421087	114428870
								chr11	112869051	112873954
								chr19	47483365	47487869
								chr1	84356324	84361466
								chr3	54297189	54298481
								chr8	36716925	36720026
								chr2	25394706	25398052
								chr6	85786900	85820498
								chr5	29615250	29617788
								chr7	79435892	79446714
								chr7	25259276	25260626
								chr13	60210815	60213245
								chr4	124412762	124430299
								chr9	90090149	90100189
								chr11	97181383	97184707
								chr12	75028130	75036485
								chr12	17395949	17398599
								chr6	134068472	134072078
								chr4	128734325	128739177
								chr13	58731369	58733701
								chr13	49280842	49293363
								chr13	52269880	52273372
								chr11	83705689	83712557
								chr13	37595003	37601228
								chr11	112672275	112673438
								chr11	70269988	70274506
								chr4	144860984	144864908
								chrX	11241049	11243677
								chr11	17399657	17402046
								chr2	20814638	20816660
								chr1	157005188	157007654
								chr14	66631784	66633661
								chr14	102052216	102054194
								chr9	50270193	50271398
								chr15	66638028	66639452
								chr4	153595966	153599081
								chr4	154301060	154304044
								chr16	76432274	76433666
								chr13	73738251	73743510
								chr17	63034587	63038691
								chr8	114107390	114109575
								chr5	106065081	106067040
								chr19	53507686	53509283
								chr8	130801150	130804209
								chr3	100612546	100616168
								chr7	18799400	18801752
								chr12	17512246	17518483
								chr8	37738874	37741501
								chr9	119906608	119914159
								chr3	104470467	104471882
								chr17	87929511	87931809
								chr2	70608166	70611427
								chr5	105773372	105776792
								chr7	79447917	79452082
								chr1	138587574	138597969
								chr7	112740164	112752816
								chr2	180323192	180325472
								chr15	53102456	53104245
								chr9	66836095	66839449
								chr9	7913768	7915317
								chr1	155587350	155594035
								chr12	104864300	104875195
								chr16	91405583	91408441
								chr9	107203650	107212268
								chr11	8486329	8490327
								chr16	55531766	55534799
								chr12	8356681	8361370
								chr13	115704478	115714231
								chr8	63485742	63487848
								chr5	64349847	64361884
								chr16	24456435	24460257
								chr13	103899134	103900150
								chr1	135856104	135859134
								chr9	90153796	90160857
								chr3	135176828	135187083
								chr7	149560004	149563297
								chr6	23090811	23099345
								chr4	149799689	149801913
								chr1	156279650	156281660
								chr1	23179292	23181005
								chr4	136901020	136902704
								chr7	75450331	75458740
								chr5	92409590	92411160
								chr9	100420446	100423320
								chr11	98581597	98583574
								chr18	35626300	35629426
								chr6	51490521	51498182
								chr2	4837862	4847761
								chr15	62314157	62316732
								chr11	106840536	106844901
								chr10	74530429	74533776
								chr11	20430965	20433667
								chr2	24213174	24219482
								chr1	40296770	40301581
								chr16	26624375	26628328
								chr1	107558648	107562212
								chr19	29445774	29447512
								chr14	27804745	27807866
								chr8	64033966	64043611
								chr1	72240519	72250271
								chr15	75696599	75700514
								chr17	83577241	83582811
								chr16	49946030	49958903
								chr12	8501517	8508943
								chr15	53372595	53375065
								chr7	111462775	111464831
								chrX	137489235	137491853
								chr1	168207594	168213389
								chr3	21803215	21805682
								chr16	84621294	84622858
								chr3	10242646	10245138
								chr8	41940447	41956139
								chr13	46045076	46047577
								chr6	128498233	128502641
								chr16	78539862	78541915
								chr3	93319964	93328734
								chr10	79529988	79544063
								chr19	17910701	17912447
								chr18	21114146	21134892
								chr17	35360981	35364229
								chr2	167538692	167548853
								chr10	13683206	13688651
								chr4	99644667	99646936
								chr6	133982901	133990368
								chr11	54784826	54788725
								chr6	35844101	35847658
								chr16	33314632	33319188
								chr16	10701587	10703264
								chr3	145347388	145349466
								chr9	107196716	107202597
								chr1	138520371	138529675
								chr17	36254536	36261489
								chr4	135304829	135312483
								chrX	101014320	101017995
								chr15	88666379	88671309
								chr3	83644139	83649799
								chr10	79100658	79101878
								chr1	168338771	168340513
								chr1	138446764	138448426
								chr15	96632971	96633800
								chrX	71327200	71331609
								chr11	12362538	12365986
								chr12	104564179	104567167
								chr3	127598151	127599374
								chr7	82516351	82519098
								chr14	32597823	32602652
								chr10	94719308	94725413
								chr18	33494877	33497323
								chr7	82810430	82815669
								chr2	165743561	165748790
								chr9	71980112	71981773
								chr13	69766320	69771141
								chr13	102292029	102295622
								chr3	82803865	82846903
								chr7	20213862	20217500
								chr9	107877229	107878640
								chr15	103043899	103046572
								chr5	136646175	136648669
								chr17	35938738	35953921
								chr4	141620146	141629893
								chr13	42182010	42186139
								chr11	19863453	19866532
								chr12	87423251	87424932
								chr6	86167078	86172257
								chr16	13284110	13289665
								chr2	102920844	102924858
								chr3	21904505	21911389
								chr9	31937857	31940989
								chr10	23882840	23885423
								chr1	188558941	188560425
								chrX	11654444	11658221
								chr3	135320736	135323244
								chr17	29591403	29597929
								chr16	22107166	22110916
								chr4	114950354	114954446
								chr6	134189189	134197500
								chr8	26119445	26128760
								chr12	8364089	8366729
								chr10	111010690	111026951
								chr13	27816025	27819148
								chr2	11455919	11458357
								chr3	115411332	115418754
								chr5	151937036	151950137
								chr10	111043483	111049039
								chr4	82064261	82070941
								chr6	67193701	67195157
								chr15	74797618	74799405
								chr5	121847089	121852293
								chr5	20718487	20725229
								chr8	11766435	11769068
								chr2	22860575	22864020
								chr12	33026060	33038367
								chr8	114059569	114065060
								chr17	46338658	46341416
								chr9	70653102	70655038
								chr2	70675391	70681921
								chr19	46378069	46381576
								chr14	56208025	56211870
								chr14	77432775	77438199
								chr2	79207687	79212067
								chr9	110235436	110255370
								chr5	100995222	100997656
								chr19	32252438	32277808
								chr15	59473725	59476217
								chr15	55026548	55032313
								chr3	138735944	138739258
								chr8	36648948	36652650
								chr19	7111692	7116065
								chr5	144303665	144310408
								chr3	138204643	138206081
								chr2	127007941	127009280
								chr16	16072324	16075048
								chr6	120861529	120869103
								chr3	127616749	127617953
								chr2	50815904	50825332
								chr12	74875669	74883470
								chr3	93250187	93252074
								chr6	51961862	51963735
								chr12	33063277	33069018
								chr4	95447797	95448872
								chr2	5745185	5748126
								chr2	30178013	30182021
								chr11	82733581	82734995
								chr2	158127122	158135343
								chr1	191977533	191982558
								chr2	25400614	25403094
								chr2	28372840	28373891
								chr7	105670764	105675012
								chr2	84564397	84568544
								chr2	132420403	132422642
								chr8	112092149	112117779
								chr13	41904685	41925544
								chr11	70678285	70680695
								chr13	41006072	41018520
								chr15	76455281	76458175
								chr8	114164636	114175464
								chr1	193540327	193549214
								chr4	43976814	43978902
								chr16	24514378	24518141
								chr12	13156729	13159113
								chr16	35021670	35025054
								chr13	115640744	115645950
								chr17	37407060	37408487
								chr9	63895699	63902439
								chr10	18799944	18812061
								chr11	87880788	87884662
								chr7	28644649	28646670
								chr7	148232666	148239294
								chr11	4160175	4164710
								chr12	21373451	21380595
								chr10	108146675	108148578
								chr10	94726797	94728459
								chr4	123286749	123292445
								chr17	26116298	26119006
								chr9	103149746	103156838
								chr14	17087494	17090928
								chr3	115891369	115894228
								chr7	148126621	148129907
								chr6	34692377	34703019
								chr14	70716803	70756677
								chr11	97162979	97164917
								chr10	117280676	117284085
								chr15	54415592	54419329
								chr3	115312762	115319708
								chr3	127550208	127552322
								chr6	85017874	85019739
								chr3	79340215	79350232
								chr16	62852834	62856067
								chr15	31451371	31453973
								chr6	57652350	57661546
								chr1	134227620	134235990
								chr10	126364389	126366589
								chr17	34986213	35003417
								chr2	130749494	130752444
								chrX	11828615	11831086
								chr8	74666475	74672329
								chr6	34481839	34484275
								chr6	50124316	50130729
								chr11	54833019	54847548
								chr8	73044869	73096232
								chr13	45931533	45936621
								chr18	70688962	70693197
								chr6	51670169	51671781
								chr9	43545239	43547411
								chr11	80761621	80764169
								chr3	51023387	51042281
								chr3	90051279	90062908
								chr1	135318770	135321097
								chr10	94765097	94770538
								chr19	24247540	24250974
								chr7	104896200	104898653
								chr6	52628976	52633508
								chr4	144865615	144875687
								chr11	100719584	100724152
								chr18	12682078	12683953
								chr12	87578897	87584068
								chr5	123148254	123163157
								chr2	132423861	132426388
								chr18	12713366	12715790
								chr7	151418702	151421112
								chr1	9573099	9575686
								chr18	4965995	4971970
								chrX	126283611	126286774
								chr6	66852789	66864119
								chr6	3347584	3349574
								chr14	46158936	46174717
								chr7	88971164	88975154
								chr7	87076885	87082011
								chr5	151903756	151923052
								chr13	101607140	101615321
								chr10	79554546	79572381
								chr1	84172149	84178674
								chr12	10417071	10419180
								chr2	167169661	167180113
								chr11	100596456	100600070
								chr10	110940353	110961850
								chr3	27802492	27808892
								chr2	114599586	114602076
								chr4	133703392	133724505
								chr1	83954404	83959671
								chr11	58011617	58014388
								chr4	117801689	117824006
								chr13	58258810	58260437
								chr19	29440787	29443989
								chr13	30745310	30753938
								chr2	167755693	167759568
								chr8	79578955	79581498
								chr7	31934539	31937566
								chr6	134526724	134528922
								chr7	50834237	50836297
								chr16	91545764	91550433
								chr17	56142711	56150607
								chr16	35936240	35940343
								chr11	102070555	102083999
								chr11	83714788	83721814
								chr7	135887120	135891867
								chr4	144561023	144575987
								chr12	79396609	79403144
								chr17	3556867	3559474
								chr7	132634265	132636038
								chr17	36159950	36162401
								chr11	83347593	83350773
								chr7	52003320	52005266
								chrX	67728656	67730789
								chr14	41706616	41718957
								chr2	11345337	11352423
								chr1	193441717	193447908
								chr5	122821868	122823373
								chr9	61225223	61227153
								chr7	133889432	133891661
								chr6	52525586	52529483
								chr1	155833082	155840665
								chr15	100240417	100254607
								chr4	32416757	32418670
								chr6	99922912	99929572
								chrX	18777812	18785491
								chr5	66932265	66935893
								chr12	86309789	86312666
								chr5	75434805	75443864
								chr11	5418764	5428836
								chr1	133723598	133725293
								chr8	64045071	64060190
								chr17	31459042	31463108
								chr7	148020118	148028225
								chr6	146740779	146745259
								chr2	90375904	90397178
								chr5	135285855	135290706
								chr15	76071999	76074664
								chr13	96638235	96645793
								chr1	134223106	134226616
								chr15	97077349	97079448
								chr4	104948538	104956251
								chr15	31153115	31195344
								chr1	155548588	155550746
								chr6	145865882	145869115
								chr7	53984291	53988685
								chr7	106811225	106823809
								chr4	155569693	155577854
								chr4	97598274	97602143
								chr12	103688410	103694604
								chr19	47385903	47392002
								chr14	46895551	46899041
								chr17	29620742	29635298
								chr4	102215122	102218588
								chr18	35929960	35932855
								chr2	11625334	11632076
								chr6	47414424	47422703
								chr6	23071567	23084266
								chr11	4086247	4104197
								chr9	111630496	111637497
								chr13	43506167	43508917
								chr7	111392318	111394223
								chr17	34323438	34326067
								chr16	78247727	78249887
								chr11	49944114	49949010
								chr12	74942234	74945317
								chr2	103444160	103448039
								chr3	157544411	157548040
								chr9	119248200	119252484
								chr3	82847830	82860129
								chr5	121832949	121838198
								chr4	128684208	128690128
								chr6	86333862	86341402
								chr18	4351986	4355418
								chr12	111661807	111663724
								chr15	81019685	81022803
								chr16	55504381	55506168
								chr2	9969428	9971892
								chr1	155746238	155749652
								chr4	132438228	132441055
								chr10	111030069	111041104
								chr2	139743486	139748132
								chr2	152562029	152568566
								chr4	101045902	101048150
								chr15	98592426	98594118
								chr2	125683265	125685330
								chr17	4906489	4909510
								chr9	70675295	70716879
								chr18	36891322	36896984
								chr3	87312137	87314626
								chr4	128865934	128871106
								chr18	67881472	67885793
								chr3	135160415	135174617
								chr14	121308212	121311799
								chr15	59676130	59677742
								chr1	51969333	51972868
								chr7	149547750	149550922
								chr19	21891635	21899355
								chr6	28419778	28423168
								chr5	137534438	137557566
								chr3	27797027	27800070
								chr19	10037152	10044456
								chr14	120705461	120713003
								chr2	4955483	4959750
								chr1	46906898	46912001
								chr7	79662152	79665539
								chr6	94065295	94070507
								chr17	47560528	47563449
								chr10	82798365	82801090
								chr8	74199647	74201036
								chr1	34067163	34071291
								chr15	25196631	25201817
								chr6	128543759	128549498
								chr1	99990975	99993690
								chr11	76055880	76058051
								chr15	76888300	76891130
								chr5	106216549	106238613
								chr12	55260702	55267781
								chrX	57251717	57257119
								chr5	92787772	92803442
								chr14	26577657	26582525
								chr2	84634264	84643719
								chr19	30219399	30226560
								chr2	34261873	34267133
								chr2	146267691	146271850
								chr5	148671299	148674874
								chr11	106671937	106676555
								chr2	6114198	6118613
								chr2	38365348	38406958
								chr8	23809710	23817838
								chr6	129158219	129192272
								chr5	115548181	115551058
								chr12	17550590	17560004
								chr18	59333821	59336489
								chr4	120237911	120243735
								chr4	53193761	53195481
								chr5	92566127	92579251
								chr8	113860537	113863016
								chr13	93008492	93014029
								chr16	52447285	52454593
								chr17	34052451	34058036
								chr3	115586640	115593148
								chr2	167774547	167778237
								chr17	10192947	10195754
								chr17	13116406	13136249
								chr13	95052627	95057035
								chr16	55836672	55841057
								chr19	30231477	30235029
								chr7	89795885	89799194
								chr11	45665084	45670440
								chr9	37463521	37465775
								chr16	35868294	35872599
								chr3	90067889	90071716
								chr18	36882384	36887845
								chr2	26864758	26867207
								chr8	11219609	11223286
								chr9	35001887	35008235
								chr8	96687512	96723826
								chr12	76917805	76923981
								chr15	38005812	38009805
								chr11	32540160	32551976
								chr11	16599864	16605049
								chr4	140633250	140634412
								chr6	125179903	125182891
								chr1	73974767	73987759
								chr11	103271023	103275082
								chr7	91343756	91351522
								chr13	97728447	97734178
								chr18	20706477	20719203
								chr11	82680465	82684838
								chr3	8986317	8989297
								chr4	144828903	144838130
								chr11	83565834	83568564
								chr5	89768416	89786717
								chr16	38449692	38453907
								chr11	45768486	45769533
								chr6	38291643	38296430
								chr11	16614488	16619873
								chr17	25068568	25074546
								chr18	4953322	4961920
								chrX	12855673	12862600
								chr1	9975096	9980245
								chr12	36879106	36886010
								chr1	90452246	90459145
								chr11	115968365	115972536
								chr5	89459408	89464900
								chr2	154481800	154485613
								chr16	24422882	24427115
								chr18	75853842	75857784
								chr13	51194592	51209503
								chr14	51563071	51566743
								chr9	88442020	88445792
								chr8	63011783	63016568
								chr9	38525583	38527394
								chr19	53924415	53927386
								chr1	58766451	58793417
								chr17	27163114	27166080
								chr13	75922208	75938165
								chr11	83541794	83564720
								chr2	52771573	52791040
								chr16	49854339	49860367
								chr14	51701873	51704593
								chr15	78277155	78291387
								chr18	36858222	36870972
								chr2	166785029	166795522
								chr2	145728669	145731717
								chr7	48644460	48650059
								chr15	36617388	36619336
								chr8	124984143	124988653
								chr6	100620163	100621377
								chr2	169950793	169960133
								chr5	109985327	109988841
								chr3	97857907	97865737
								chr10	119645652	119647633
								chr4	106300073	106302759
								chr11	23667690	23672442
								chr17	35956523	35962552
								chr13	115605934	115615090
								chr2	167241107	167248698
								chr1	52855245	52858809
								chr18	60853512	60862109
								chr11	35644967	35648798
								chr17	56355504	56360040
								chr18	65208608	65219255
								chr11	69693481	69695737
								chr1	31069040	31080908
								chr16	26607256	26617350
								chr10	20671267	20673083
								chr6	32988887	32994223
								chr11	77591556	77608576
								chr4	40781139	40802289
								chr19	42054315	42057617
								chr4	118081384	118083237
								chr7	20396920	20431104
								chr17	80055687	80061603
								chr16	55816392	55825766
								chr4	82044557	82054064
								chr11	54763269	54779497
								chr14	66455541	66458798
								chr14	51707593	51717246
								chr7	17426902	17431728
								chr15	66945931	66997828
								chr1	60618302	60625815
								chr7	29549691	29552265
								chr1	158603419	158605624
								chr3	115708859	115712159
								chr12	35997164	36001053
								chr14	19721245	19726734
								chr1	191944436	191950086
								chr18	65182895	65204918
								chr9	108956723	108963018
								chr13	103664860	103673941
								chr7	122932271	122941803
								chr6	149132484	149145531
								chr6	86143901	86147901
								chr3	27514152	27518037
								chr2	119372010	119380364
								chr19	41968771	41971283
								chr3	129758957	129765874
								chr3	132753645	132756232
								chr10	93406645	93410916
								chr9	103126951	103149268
								chr19	42163208	42168385
								chr2	167581917	167609003
								chr15	38380501	38388490
								chr1	37945840	37948497
								chr11	79996683	80005493
								chr14	21518841	21524049
								chr2	143826560	143837664
								chr15	89305703	89312635
								chr6	120614432	120618796
								chr6	125298850	125307277
								chr4	104486537	104518883
								chr19	18703687	18708982
								chrX	160882747	160885650
								chr4	134862046	134871273
								chr17	35013647	35019963
								chr1	83902158	83904990
								chr4	53142494	53173766
								chr18	60538241	60548906
								chr7	108525487	108534549
								chr6	87862766	87869032
								chr19	41418042	41428170
								chr6	72875995	72881072
								chr15	88999155	89012373
								chr9	86304920	86312341
								chr9	70389559	70392925
								chr5	139727476	139736367
								chr11	83281314	83289884
								chr5	44178625	44181082
								chr1	135555224	135558897
								chr2	61430848	61433127
								chr3	19794676	19801453
								chr9	85638661	85644888
								chr7	121417373	121420519
								chr16	17329297	17349201
								chr18	51276375	51281045
								chr9	45761140	45774533
								chr5	65251915	65254136
								chr11	67902481	67909110
								chr3	50997475	51009125
								chr15	36534835	36540351
								chr1	173039438	173045797
								chr5	125558773	125563942
								chr18	60397848	60409056
								chr17	24803946	24810632
								chr14	41912340	41932935
								chr9	62209006	62225364

## Sheet: STAT3
Supplementary Data 4: Differentially regulated H3K27ac and STAT3 sites
criteria: adj pval <=0.1, pval<=0.01 (the lowest one to meet this cutoff had fold change of 1.68)
unassisted sites				assisted sites				assisted sites lost in the presence of DN-NFkB
chr	start	end		Chr	Start	End		chr	start	end
chr4	55554541	55554820		chr12	87044305	87044864		chr10	18721869	18721919
chr4	57125437	57125664		chr9	57961916	57962397		chr12	56494328	56494378
chr4	57126844	57127079		chr15	38207942	38208148		chr17	29532481	29532531
chr4	57852217	57852548		chr12	8343489	8343935		chr12	8393642	8393692
chr4	57855844	57856040		chr16	86386013	86386522		chr4	119744986	119745036
chr4	59336008	59336259		chr17	86907147	86907339		chr2	167557064	167557114
chr4	59342839	59343352		chr10	23561582	23562255		chr3	82989654	82989704
chr4	59343787	59344163		chr11	81848861	81852293		chr14	70394806	70394856
chr4	59344731	59345297		chr9	7658048	7658525		chr1	133644336	133644386
chr19	34365507	34365882		chr10	18721701	18722087		chr5	7984643	7984693
chr19	36302370	36302715		chr12	56494182	56494525		chr8	36695503	36695553
chr19	36397771	36398056		chr17	29532267	29532746		chr5	91334465	91334515
chr19	37283460	37283724		chr12	8393406	8393929		chr10	37058179	37058229
chr19	42133058	42133339		chr4	119744915	119745107		chr11	78702760	78702810
chr19	42165720	42166080		chr2	167556983	167557196		chr9	57949971	57950021
chr19	44096191	44096386		chr3	82989565	82989794		chr13	18264597	18264647
chr19	47307640	47307904		chr14	70394690	70394972		chr1	193625650	193625700
chr19	53925084	53925288		chr1	133644157	133644566		chr12	103969534	103969584
chr19	55887016	55887212		chr5	7984328	7985008		chr10	110958636	110958686
chr19	57685123	57685343		chr8	36695333	36695724		chr8	70592213	70592263
chr2	4840117	4840335		chr5	91332781	91336200		chr15	98513663	98513713
chr2	4843809	4844043		chr10	37057910	37058499		chr12	8400007	8400057
chr2	10052999	10053322		chr11	78702659	78702912		chr2	153004444	153004494
chr2	11286906	11287547		chr9	57949847	57950146		chr11	78662979	78663029
chr2	11379571	11379878		chr13	18264418	18264826		chr7	53996024	53996074
chr2	11391255	11391465		chr1	193625543	193625808		chr2	11285694	11285744
chr2	12820897	12821123		chr12	103969459	103969660		chr10	18797889	18797939
chr2	18984428	18984684		chr10	110958254	110959068		chr7	53998432	53998482
chr2	18986589	18986838		chr8	70592018	70592458		chr17	4922248	4922298
chr2	24190844	24191048		chr15	98513418	98513959		chr11	81829966	81830016
chr2	24197002	24197492		chr12	8399673	8400392		chr1	133145376	133145426
chr2	24207207	24207427		chr2	153004287	153004651		chr8	36677357	36677407
chr2	26771974	26772166		chr11	78662879	78663129		chr4	102296973	102297023
chr2	27184267	27184494		chr7	53995868	53996231		chr11	117807829	117807879
chr2	27416220	27416442		chr2	11285493	11285945		chr4	16046579	16046629
chr2	27480549	27480744		chr10	18797470	18798358		chr3	98985168	98985218
chr2	28388662	28388895		chr7	53998196	53998718		chr1	133147677	133147727
chr2	30121184	30121470		chr17	4922012	4922535		chr6	113619857	113619907
chr2	30567514	30567823		chr11	81829876	81830106		chr1	133146488	133146538
chr2	34871538	34872197		chr1	133145140	133145662		chr6	87944491	87944541
chr2	34964892	34965088		chr8	36677264	36677500		chr11	54836668	54836718
chr2	35904824	35905027		chr4	102296720	102297276		chr10	36865670	36865720
chr2	35991824	35992028		chr11	117807755	117807954		chr7	119645883	119645933
chr2	38380595	38380813		chr4	16046501	16046707		chr7	53997245	53997295
chr2	38391850	38392143		chr3	98985056	98985330		chr15	98498014	98498064
chr2	38401956	38402165		chr1	133147491	133147913		chr5	137551637	137551687
chr2	44776056	44776258		chr6	113619677	113620087		chr1	137077144	137077194
chr2	50838226	50838441		chr1	133145801	133147226		chr8	79745048	79745098
chr2	50984964	50985199		chr6	87944315	87944718		chr10	96852279	96852329
chr2	52777178	52777492		chr11	54836529	54836857		chr12	56576294	56576344
chr2	53050990	53051182		chr10	36865458	36865932		chr17	29606749	29606799
chr2	59009714	59009949		chr7	119645767	119646049		chr7	53995190	53995240
chr2	59086981	59087174		chr7	53996989	53997551		chr4	132533280	132533330
chr2	60122190	60122608		chr2	24200484	24201057		chr5	137546414	137546464
chr2	60538143	60538380		chr15	98496912	98499166		chr4	150211784	150211834
chr2	63348626	63348952		chr5	137551375	137551950		chr4	59353212	59353262
chr2	68634214	68634428		chr1	137077004	137077334		chr4	33369419	33369469
chr2	68728308	68728594		chr8	79744941	79745206		chr12	56565844	56565894
chr2	69548511	69548767		chr10	96852080	96852528		chr10	13768436	13768486
chr2	71577673	71578051		chr12	56576102	56576536		chr2	11451844	11451894
chr2	72746251	72746485		chr17	29606248	29607300		chr11	81846697	81846747
chr2	72750786	72751076		chr7	53994750	53995680		chr12	105501199	105501249
chr2	75523606	75523813		chr4	132533176	132533434		chr8	109456838	109456888
chr2	76207992	76208194		chr5	137545672	137547206		chr10	18732597	18732647
chr2	77897945	77898353		chr4	150211563	150212055		chr1	193627267	193627317
chr2	84615050	84615282		chr4	59352970	59353504		chr8	70593294	70593344
chr2	84615606	84615801		chr4	33369188	33369700		chr4	43985055	43985105
chr2	84630914	84631124		chr12	56565463	56566275		chr3	19895196	19895246
chr2	84640562	84640841		chr10	13768159	13768764		chr9	100354842	100354892
chr2	90382951	90383412		chr2	11451648	11452090		chr5	137544299	137544349
chr2	91473705	91473957		chr7	54000956	54001553		chr2	91849281	91849331
chr2	91490013	91490205		chr11	81846550	81846895		chr17	35336021	35336071
chr2	92018938	92019144		chr12	105501084	105501365		chr2	122087763	122087813
chr2	93710800	93711051		chr8	109456722	109457005		chr10	96905249	96905299
chr2	93819995	93820301		chr10	18732526	18732718		chr12	56575075	56575125
chr2	93884954	93885213		chr1	193626996	193627588		chr15	66970316	66970366
chr2	93906486	93906745		chr8	70593183	70593456		chr15	98516039	98516089
chr2	94017207	94017406		chr4	43984918	43985243		chr3	51835439	51835489
chr2	101667836	101668272		chr3	19894939	19895504		chr4	132515484	132515534
chr2	101774545	101774772		chr9	100354559	100355176		chr15	59572030	59572080
chr2	104333655	104334003		chr5	137544037	137544611		chr12	80849922	80849972
chr2	108604960	108605309		chr2	91849123	91849489		chr3	19896466	19896516
chr2	114600146	114600374		chr17	35335929	35336164		chr10	111096001	111096051
chr2	116843664	116843950		chr2	122087659	122087917		chr11	81820524	81820574
chr2	116844137	116844467		chr4	63003395	63003846		chr10	18719207	18719257
chr2	118484957	118485202		chr10	96904987	96905562		chr15	98504850	98504900
chr2	119163398	119163621		chr12	56574819	56575382		chr12	87044559	87044609
chr2	128208293	128208527		chr15	66970202	66970480		chr9	57962131	57962181
chr4	62817827	62818029		chr15	98515886	98516243		chr15	38208020	38208070
chr4	63739194	63739454		chr13	23896084	23896746		chr12	8343687	8343737
chr4	82948828	82949070		chr3	51835328	51835600		chr16	86386242	86386292
chr4	86336143	86336409		chr4	132515308	132515710		chr17	86907218	86907268
chr4	95093322	95093607		chr15	59571910	59572201		chr10	23561893	23561943
chr4	100964653	100965052		chr12	80849845	80850049		chr11	81850552	81850602
chr4	101022154	101022367		chr3	19896103	19896879		chr9	7658261	7658311
chr4	101030624	101030877		chr10	111095797	111096255		chr7	31727360	31727410
chr4	101046839	101047150		chr11	81820323	81820775		chr17	29531226	29531276
chr4	102242851	102243215		chr10	18718806	18719659		chr7	105540197	105540247
chr4	104489142	104489399		chr15	98504207	98505543		chr4	16047575	16047625
chr4	104496374	104496732		chr7	31727213	31727557		chr2	157233557	157233607
chr4	104511044	104511249		chr17	29531145	29531357		chr5	91321712	91321762
chr4	104512751	104513025		chr7	105540056	105540388		chr7	106344347	106344397
chr4	104981718	104982207		chr4	16047431	16047770		chr15	98522807	98522857
chr4	105001436	105001655		chr2	157233392	157233773		chr15	62105807	62105857
chr4	106301543	106301833		chr5	91319470	91324004		chr12	56568847	56568897
chr4	106655236	106655565		chr7	106344231	106344513		chr2	32240139	32240189
chr4	107790932	107791343		chr15	98522525	98523140		chr17	29596638	29596688
chr4	108035191	108035422		chr15	62105571	62106093		chr8	73133456	73133506
chr4	108789176	108789378		chr12	56568624	56569121		chr3	19893338	19893388
chr4	108989983	108990301		chr2	32238279	32242050		chr1	135808525	135808575
chr4	109154213	109154472		chr17	29596543	29596784		chr10	18726404	18726454
chr4	109157252	109157468		chr12	87046400	87047114		chr12	56591747	56591797
chr4	115500508	115500713		chr8	73133360	73133603		chr12	56589058	56589108
chr4	115726308	115726518		chr3	19893109	19893618		chr10	18735345	18735395
chr4	116094808	116095102		chr1	135808426	135808674		chr17	29560439	29560489
chr4	117672840	117673159		chr10	18726148	18726711		chr18	20711582	20711632
chr4	117771436	117771753		chr12	56590798	56592746		chr15	98499704	98499754
chr4	117805018	117805348		chr12	56587883	56590283		chr8	119853965	119854015
chr4	117810475	117810737		chr10	18735050	18735691		chr12	56568000	56568050
chr4	118216346	118216631		chr17	29560233	29560695		chr12	81913144	81913194
chr4	118798190	118798774		chr18	20711371	20711843		chr1	155407132	155407182
chr4	122525316	122525619		chr15	98499433	98500025		chr8	112100989	112101039
chr4	124386117	124386527		chr8	119853893	119854087		chr15	98526327	98526377
chr4	124414756	124415107		chr12	56567836	56568215		chr3	127486109	127486159
chr4	124415928	124416371		chr12	81912854	81913484		chr15	98506207	98506257
chr4	124799834	124800149		chr1	155406845	155407469		chr15	98502398	98502448
chr4	125934292	125934547		chr8	112100910	112101119		chr6	113605696	113605746
chr4	128867092	128867284		chr15	98526013	98526692		chr5	7962841	7962891
chr4	132502493	132502716		chr3	127485916	127486353		chr19	17837602	17837652
chr4	132530777	132531144		chr15	98505686	98506778		chr16	91363124	91363174
chr4	132651137	132651382		chr15	98502277	98502570		chr3	19894230	19894280
chr4	133369774	133370174		chr6	113605556	113605886		chr3	19898589	19898639
chr4	133453186	133453525		chr5	7962488	7963244		chr8	112101713	112101763
chr4	133708125	133708449		chr19	17837386	17837869		chr2	50819777	50819827
chr4	133720632	133721280		chr16	91362950	91363349		chr16	30416234	30416284
chr4	135679433	135679625		chr3	19894067	19894444		chr2	39151185	39151235
chr4	135695950	135696223		chr3	19898414	19898814		chr5	31899331	31899381
chr4	137057056	137057248		chr8	112101596	112101881		chr9	102641029	102641079
chr4	137914156	137914486		chr2	50819687	50819918		chr7	31726364	31726414
chr4	137990481	137990779		chr16	30416111	30416407		chr10	36947969	36948019
chr4	138119025	138119225		chr2	39151056	39151364		chr3	36352608	36352658
chr4	139155021	139155213		chr5	31899094	31899618		chr13	51168974	51169024
chr4	140172956	140173155		chr9	102640958	102641150		chr3	79175448	79175498
chr4	141484815	141485276		chr7	31726265	31726513		chr3	19897557	19897607
chr4	141498343	141498675		chr10	36947736	36948252		chr14	41716376	41716426
chr4	141626725	141627191		chr3	36352505	36352761		chr7	112740498	112740548
chr4	148798935	148799214		chr13	51168899	51169099		chr13	103893041	103893091
chr4	149151494	149151732		chr3	79175268	79175678		chr11	115023536	115023586
chr4	149363380	149363707		chr3	19896934	19898230		chr5	91305245	91305295
chr4	149373148	149373676		chr14	41716100	41716702		chr14	41974381	41974431
chr4	149775827	149776038		chr7	112739708	112741338		chr17	57358963	57359013
chr4	150059136	150059648		chr13	103892722	103893411		chr11	83550850	83550900
chr4	150081084	150081692		chr11	115023429	115023693		chr4	135308792	135308842
chr4	150129623	150129987		chr5	91305133	91305407		chr15	62898684	62898734
chr4	150173739	150174226		chr14	41974190	41974622		chr7	112739017	112739067
chr4	151699653	151700092		chr17	57358750	57359226		chr6	114393154	114393204
chr4	155405914	155406212		chr11	83550616	83551134		chr12	74891745	74891795
chr5	3152364	3152741		chr4	135308716	135308918		chr5	7962068	7962118
chr5	3596010	3596202		chr15	62898558	62898860		chr3	93301134	93301184
chr5	7954835	7955156		chr7	112738489	112739595		chr3	90389551	90389601
chr5	7964395	7964626		chr6	114393055	114393303		chr13	40986223	40986273
chr5	7979434	7979985		chr12	74891359	74892181		chr10	36999295	36999345
chr5	23950968	23951168		chr5	7961776	7962411		chr13	110345799	110345849
chr5	31211273	31211600		chr12	81954613	81955169		chr18	61797689	61797739
chr5	31211673	31212040		chr3	93301027	93301291		chr19	17819289	17819339
chr5	31495186	31495391		chr3	90389393	90389760		chr13	103343486	103343536
chr5	31504633	31504862		chr13	40986102	40986394		chr2	11337935	11337985
chr5	31867315	31867585		chr10	36999153	36999487		chr5	7961347	7961397
chr5	31870451	31870944		chr13	110345719	110345929		chr17	57363079	57363129
chr5	32179074	32179266		chr18	61797549	61797879		chr11	31384021	31384071
chr5	32435225	32435821		chr7	31728576	31729652		chr11	78662128	78662178
chr5	32436263	32436578		chr19	17819091	17819538		chr13	12901286	12901336
chr5	32441996	32442571		chr13	103343324	103343698		chr3	127492063	127492113
chr5	32498309	32498754		chr2	11337864	11338056		chr17	57355758	57355808
chr5	32640831	32641068		chr5	7961050	7961695		chr8	112098603	112098653
chr5	34856295	34856699		chr17	57362198	57364010		chr3	19899458	19899508
chr5	35104075	35104441		chr11	31383883	31384209		chr10	59372339	59372389
chr5	35874343	35874540		chr11	78661966	78662340		chr6	134170406	134170456
chr5	65675433	65675739		chr13	12901195	12901427		chr4	33329987	33330037
chr5	68381725	68382070		chr3	127491664	127492512		chr15	52998447	52998497
chr5	69986811	69987138		chr17	57355193	57356374		chr4	62999840	62999890
chr5	89707132	89707708		chr8	112098275	112098981		chr6	113618505	113618555
chr5	90458939	90459131		chr3	19899380	19899586		chr2	32243061	32243111
chr5	91301522	91301796		chr10	59372199	59372529		chr17	57354209	57354259
chr5	91465664	91465975		chr6	134170316	134170546		chr4	102200341	102200391
chr5	91712132	91712371		chr4	33329576	33330449		chr10	13750600	13750650
chr5	92550497	92551071		chr15	52998279	52998666		chr17	13203062	13203112
chr5	93174779	93175210		chr4	62999545	63000186		chr5	124502336	124502386
chr5	98425798	98426253		chr6	113618421	113618639		chr5	7955670	7955720
chr5	100423232	100423432		chr2	32242117	32244055		chr18	21128534	21128584
chr5	103005775	103006044		chr17	57353484	57354985		chr15	98503733	98503783
chr5	104828581	104828854		chr4	102199902	102200830		chr17	57345457	57345507
chr5	105415870	105416140		chr10	13750442	13750808		chr17	57346558	57346608
chr5	105539700	105539904		chr17	13202808	13203367		chr17	45879905	45879955
chr5	105722689	105723386		chr5	124502227	124502496		chr10	18802064	18802114
chr5	105783016	105783370		chr5	7955382	7956008		chr18	36891826	36891876
chr5	106256083	106256478		chr18	21128397	21128722		chr1	133173411	133173461
chr5	113510604	113510798		chr15	98503536	98503981		chr9	7661451	7661501
chr5	115941768	115942029		chr17	57345269	57345696		chr4	45524112	45524162
chr5	116857971	116858350		chr17	57346026	57347140		chr1	133148169	133148219
chr5	122469402	122469629		chr17	45879727	45880133		chr17	57360730	57360780
chr5	122932729	122933092		chr10	18801903	18802275		chr12	8506435	8506485
chr5	122961579	122961989		chr18	36891674	36892029		chr13	60211856	60211906
chr5	123112493	123112894		chr1	133173328	133173545		chr7	112744094	112744144
chr5	123948095	123948319		chr9	7661241	7661711		chr5	123160804	123160854
chr5	124315473	124315733		chr4	45524004	45524271		chr17	57348445	57348495
chr5	125561639	125562306		chr1	133148040	133148348		chr15	59491916	59491966
chr5	125754116	125754427		chr17	57359368	57362142		chr6	94596574	94596624
chr5	125812744	125813190		chr12	8506247	8506674		chr3	87313173	87313223
chr5	127018536	127018865		chr13	60211754	60212008		chr17	57357513	57357563
chr5	137536036	137537697		chr7	112743872	112744367		chr4	124793463	124793513
chr5	137538266	137543905		chr5	123160680	123160979		chr4	16095847	16095897
chr5	137544675	137545313		chr17	57347756	57349184		chr13	44090971	44091021
chr5	137547497	137548007		chr15	59491759	59492124		chr5	123154670	123154720
chr5	138011732	138012031		chr6	94596472	94596727		chr16	52292916	52292966
chr5	138595545	138595933		chr3	87313102	87313294		chr12	56567540	56567590
chr5	139733423	139733814		chr17	57356497	57358579		chr17	57351544	57351594
chr5	144306825	144307170		chr4	124793386	124793591		chr1	101997709	101997759
chr5	145749643	145750004		chr4	16095537	16096208		chr9	7873096	7873146
chr5	147490913	147491268		chr13	44090700	44091292		chr7	54007086	54007136
chr5	147517079	147517296		chr5	123154583	123154807		chr11	102077056	102077106
chr5	148058772	148058980		chr11	59941327	59941726		chr16	15889803	15889853
chr5	148682614	148683025		chr7	148142169	148142607		chr10	18733930	18733980
chr5	150059522	150059949		chr16	52292818	52293065		chr18	36886453	36886503
chr5	151912259	151912827		chr12	56567368	56567763		chr8	112108603	112108653
chr5	152171365	152171625		chr17	57349725	57353413		chr9	103117048	103117098
chr5	152179588	152179788		chr1	101997568	101997901		chr5	91330027	91330077
chr5	152208995	152209187		chr9	7873021	7873221		chr1	172446462	172446512
chr6	14217523	14217872		chr7	54006964	54007258		chr7	112746039	112746089
chr6	23098100	23098310		chr11	102076822	102077340		chr18	35040257	35040307
chr6	24157872	24158210		chr16	15889467	15890189		chr3	89086203	89086253
chr6	24251657	24252066		chr10	18733796	18734114		chr10	80394319	80394369
chr6	29196483	29196869		chr18	36886283	36886673		chr8	112100270	112100320
chr6	29197232	29197442		chr8	112108123	112109133		chr12	36880058	36880108
chr6	31212131	31212562		chr9	103116056	103118091		chr9	103109089	103109139
chr6	33841933	33842242		chr5	91329866	91330239		chr17	57343712	57343762
chr6	34493045	34493878		chr1	172446056	172446918		chr16	92159667	92159717
chr6	34812878	34813198		chr7	112745417	112746712		chr17	57365079	57365129
chr6	35223553	35223965		chr16	15992030	15992606		chr3	127483270	127483320
chr6	35845805	35846037		chr18	35040179	35040386		chr12	56593641	56593691
chr6	37655445	37655660		chr3	89086104	89086353		chr5	135383306	135383356
chr6	48791043	48791584		chr10	80394192	80394496		chr10	18730804	18730854
chr6	49023719	49024039		chr8	112099873	112100718		chr10	111374105	111374155
chr6	51418804	51419004		chr12	36879966	36880201		chr3	14641601	14641651
chr6	51495990	51496486		chr9	103108975	103109254		chr10	87181342	87181392
chr6	51592021	51592280		chr17	57342297	57345177		chr8	126301305	126301355
chr6	51617104	51617349		chr16	92159568	92159816		chr11	112592208	112592258
chr6	51630148	51630590		chr17	57364132	57366077		chr2	35155029	35155079
chr6	51962361	51962882		chr3	127482933	127483657		chr16	10677046	10677096
chr6	52775631	52775936		chr2	108595953	108596311		chr12	8505825	8505875
chr6	54889628	54889923		chr12	56593258	56594075		chr17	57347400	57347450
chr6	57463916	57464246		chr5	135383165	135383497		chr17	57371158	57371208
chr6	57530773	57530966		chr10	18730626	18731032		chr5	91314226	91314276
chr6	66985519	66985724		chr10	111373853	111374407		chr2	164347279	164347329
chr6	72485267	72485535		chr3	14641459	14641793		chr1	16172845	16172895
chr6	82859162	82859421		chr10	87181142	87181592		chr3	19857251	19857301
chr6	85275127	85275540		chr14	66339230	66339519		chr16	15888269	15888319
chr6	85793979	85794628		chr8	126301149	126301512		chr4	40792551	40792601
chr6	85801039	85801404		chr11	112592121	112592345		chr4	53172995	53173045
chr6	85801468	85801689		chr2	35154904	35155204		chr8	112097199	112097249
chr6	85813828	85814205		chr16	10676737	10677406		chr14	122222508	122222558
chr6	85814452	85814790		chr12	8505715	8505986		chr6	66860830	66860880
chr6	85814979	85815245		chr17	57347193	57347658		chrX	161627116	161627166
chr6	86169414	86169721		chr17	57371011	57371355		chr9	20834250	20834300
chr6	86535067	86535409		chr5	91313783	91314719		chr19	47307232	47307282
chr6	86756479	86756874		chr2	164347156	164347452		chr4	102310258	102310308
chr6	87998317	87998639		chr1	16172589	16173152		chr7	20428964	20429014
chr6	88693930	88694195		chr3	19856812	19857740		chr10	53778929	53778979
chr6	89809984	89810239		chr16	15888149	15888439		chr6	124462658	124462708
chr6	90500288	90500654		chr4	40792366	40792787		chr14	77098780	77098830
chr6	90516016	90516235		chr4	53172873	53173168		chr13	70352057	70352107
chr6	92240949	92241205		chr8	112096761	112097688		chr19	10049552	10049602
chr6	94175126	94175366		chr14	122222361	122222706		chr11	17361239	17361289
chr6	99926139	99926479		chr6	66860725	66860986		chr14	70729984	70730034
chr6	100143919	100144185		chrX	161626989	161627294		chr11	5392209	5392259
chr6	108227977	108228169		chr9	20833854	20834696		chr1	93148141	93148191
chr6	108376930	108377163		chr19	47307140	47307375		chr5	146075023	146075073
chr6	108407513	108407750		chr4	102310094	102310472		chr2	119375400	119375450
chr6	108610076	108610305		chr7	20428831	20429148		chr12	79071114	79071164
chr6	108618450	108618644		chr10	53778620	53779288		chr15	62124598	62124648
chr6	108656093	108656343		chr6	124462520	124462847		chr5	91119025	91119075
chr6	108659487	108660097		chr14	77098661	77098949		chr8	64052446	64052496
chr6	113382196	113382422		chr13	70351947	70352217		chr8	112109644	112109694
chr6	115415508	115415726		chr19	10049430	10049724		chr5	91309374	91309424
chr6	119417225	119417498		chr4	63007825	63008121		chr4	120240825	120240875
chr6	121072793	121073175		chr11	17361020	17361509		chr7	108176257	108176307
chr6	122544615	122544917		chr14	70729766	70730253		chr11	117821410	117821460
chr6	122760587	122760832		chr11	5392076	5392392		chr2	11300415	11300465
chr6	124442913	124443189		chr1	93148018	93148314		chr5	77675373	77675423
chr6	124492547	124492741		chr5	146074949	146075148		chr5	7980843	7980893
chr6	124755386	124755649		chr2	119375326	119375525		chr19	41421139	41421189
chr6	125304736	125305053		chr12	79070984	79071295		chr9	103128511	103128561
chr6	125827041	125827259		chr7	53974961	53975269		chr8	129366071	129366121
chr6	125983695	125984046		chr15	62124447	62124800		chr7	112749533	112749583
chr6	128483435	128483696		chr5	91118782	91119318		chr5	38351690	38351740
chr6	128484434	128484789		chr8	64052331	64052611		chr4	106520658	106520708
chr6	128501310	128501542		chr8	112109403	112109935		chr18	21129661	21129711
chr6	128547308	128547581		chr16	24199863	24200225		chr19	41520398	41520448
chr6	129154700	129155022		chr5	91309267	91309531		chr3	41425095	41425145
chr6	129179995	129180537		chr4	120240658	120241043		chr18	36866643	36866693
chr6	129182854	129183201		chr7	108176157	108176408		chr15	81196815	81196865
chr6	133985040	133985780		chr11	117821275	117821596		chr19	41422055	41422105
chr6	134098057	134098251		chr2	11300281	11300600		chr4	102206015	102206065
chr6	134113836	134114360		chr5	77675258	77675539		chr14	32482570	32482620
chr6	134115167	134115729		chr5	7980696	7981041		chr8	67113353	67113403
chr6	134152772	134153023		chr19	41421007	41421321		chr5	64345141	64345191
chr6	134158211	134158793		chr9	103127250	103129822		chr8	28160014	28160064
chr6	134614487	134614679		chr8	129365836	129366356		chr7	112748235	112748285
chr6	134620735	134621190		chr3	19853845	19854316		chr16	78265387	78265437
chr6	134650774	134651243		chr7	112749425	112749691		chr17	57367351	57367401
chr6	136417065	136417313		chr5	38351574	38351856		chr13	95056067	95056117
chr6	143479304	143479496		chr4	106520482	106520884		chr17	57341568	57341618
chr6	144589068	144589317		chr18	21129443	21129930		chr9	103119134	103119184
chr6	144619025	144619616		chr19	41520278	41520569		chr10	43663599	43663649
chr6	146613264	146613788		chr3	41424953	41425288		chr6	86130814	86130864
chr6	146742080	146742413		chr18	36866485	36866852		chr1	40231152	40231202
chr6	149086605	149087220		chr15	81196736	81196944		chr14	73235252	73235302
chr6	149115574	149115822		chr19	41421893	41422267		chr10	110946813	110946863
chr6	149116200	149116529		chr1	40231777	40232571		chr15	100251924	100251974
chr6	149137768	149138665		chr4	102205761	102206319		chr9	103125638	103125688
chr6	149141949	149143309		chr14	32482436	32482754		chr9	103123182	103123232
chr6	149163633	149164545		chr8	67113222	67113535		chr2	75447889	75447939
chr6	149164619	149165376		chr5	64344840	64345493		chr16	87636359	87636409
chr6	149172645	149173078		chr8	28159890	28160188		chr6	134155737	134155787
chr6	149173303	149173974		chr7	112747224	112749297		chr11	117823764	117823814
chr7	16531206	16531423		chr16	78265230	78265594
chr7	19597623	19597849		chr17	57366958	57367795
chr7	20401548	20402132		chr13	95055966	95056219
chr7	20402612	20403075		chr17	57341394	57341792
chr7	20412180	20412532		chr9	103118820	103119498
chr7	20417161	20417602		chr16	10757908	10758709
chr7	28016803	28017388		chr10	43663479	43663770
chr7	28376215	28376592		chr6	86130665	86131013
chr7	29161589	29162119		chr1	40230915	40231439
chr7	29164255	29164552		chr14	73235008	73235547
chr7	29165945	29166573		chr2	38368370	38368866
chr7	29167025	29167418		chr2	167602728	167603523
chr7	29381826	29382116		chr5	7960031	7960742
chr7	29766810	29767069		chr12	8341095	8341532
chr7	31727819	31728032		chr16	76539674	76540193
chr7	31900556	31900856		chr10	110946662	110947014
chr7	35875635	35875937		chr9	63898417	63898881
chr7	52004026	52004300		chr15	100251726	100252173
chr7	52011093	52011409		chr9	103124354	103126972
chr7	52409512	52409927		chr9	103122181	103124233
chr7	54009918	54010114		chr2	75447717	75448111
chr7	54100826	54101308		chr18	5510031	5510498
chr7	56652924	56653307		chr16	87636165	87636604
chr7	59169059	59169280		chr6	134155365	134156160
chr7	63217646	63217983		chr11	117823369	117824209
chr7	72614669	72614971		chr2	79219493	79220062
chr7	75853850	75854577
chr7	75857351	75857780
chr7	75861700	75863251
chr7	75866777	75867323
chr7	79288263	79288629
chr7	79439803	79440117
chr7	79664417	79664643
chr7	87204962	87205207
chr7	87207558	87207888
chr7	87773569	87773842
chr7	91291749	91291944
chr7	91297521	91297718
chr7	91349802	91350143
chr7	95410520	95410746
chr7	97188106	97188468
chr7	107248526	107248866
chr7	108256648	108256885
chr7	109165945	109166323
chr7	111364186	111364826
chr7	111367501	111367887
chr7	112741480	112742258
chr7	112742512	112743664
chr7	112751654	112751904
chr7	113175127	113175591
chr7	113380245	113380572
chr7	113423129	113423844
chr7	116690359	116690613
chr7	116779991	116780202
chr7	118599527	118599826
chr7	119588725	119589121
chr7	119791080	119791431
chr7	122937924	122938278
chr7	124234571	124234771
chr7	124896061	124896998
chr7	126763849	126764091
chr7	127039255	127039448
chr7	132635007	132635262
chr7	134151757	134152114
chr7	134185932	134186124
chr7	134339518	134339722
chr7	135667154	135667488
chr7	135701636	135701835
chr7	137736445	137736930
chr7	137739543	137740036
chr7	141453077	141453439
chr7	146110953	146111397
chr7	148233752	148233991
chr7	148662081	148662608
chr7	148662666	148662861
chr7	149561264	149561515
chr7	151954662	151955089
chr8	3412150	3412357
chr8	10965388	10965716
chr8	11221321	11221570
chr8	11279593	11279924
chr8	11476614	11476890
chr8	12711436	12712067
chr8	26366874	26367140
chr8	28158990	28159207
chr8	28168229	28168679
chr8	32223602	32223997
chr8	32483463	32483819
chr8	34797933	34798268
chr8	34829522	34829956
chr8	35088170	35088409
chr8	37068648	37069083
chr8	37740853	37741050
chr8	42205291	42205488
chr8	42300327	42300819
chr8	42301256	42301933
chr8	46687502	46687853
chr8	46702933	46703151
chr8	46711707	46712128
chr8	46766603	46766817
chr8	47515206	47515417
chr8	47824629	47824994
chr8	47926251	47926594
chr8	63013964	63014252
chr8	64282554	64282997
chr8	68836416	68836617
chr8	69384031	69384228
chr8	70605701	70606121
chr8	73053681	73054005
chr8	73088487	73089087
chr8	73197483	73197708
chr8	74019086	74019323
chr8	74200179	74200542
chr8	76427753	76427990
chr8	81735655	81735911
chr8	87500156	87500937
chr8	87502581	87502891
chr8	94053727	94053939
chr8	96694813	96696101
chr8	96696392	96698711
chr8	96702477	96705146
chr8	96705247	96705509
chr8	96707020	96707219
chr8	96958124	96958323
chr8	108531140	108531450
chr8	108662108	108662468
chr8	112099081	112099820
chr8	112102773	112103312
chr8	113370637	113370883
chr8	113557550	113557888
chr8	114168186	114168489
chr8	114303772	114304019
chr8	114463573	114463801
chr8	116641360	116641552
chr8	119858781	119859032
chr8	120207756	120207989
chr8	120214662	120214871
chr8	121956254	121956643
chr8	124987551	124987788
chr8	126261010	126261489
chr8	126789845	126790112
chr8	129119343	129119556
chr8	129190359	129190551
chr8	129331361	129331724
chr8	129353462	129353688
chr8	129368416	129368639
chr8	129371775	129372363
chr8	130881543	130881919
chr8	131172070	131172301
chr9	7838057	7838640
chr9	7862735	7863317
chr9	20673436	20673882
chr9	20820135	20820667
chr9	20820862	20821088
chr9	23024178	23024468
chr9	32549395	32549778
chr9	34931413	34932072
chr9	34935262	34935475
chr9	38525693	38526029
chr9	40451107	40451326
chr9	40608698	40608915
chr9	42912592	42912872
chr9	42914208	42914401
chr9	43546141	43546338
chr9	45770027	45770219
chr9	45924896	45925302
chr9	46067280	46067489
chr9	48414375	48414594
chr9	48548311	48548512
chr9	55137551	55138015
chr9	59333148	59333359
chr9	61117164	61117402
chr9	61216311	61216621
chr9	61226383	61226579
chr9	61674099	61674323
chr9	62220614	62221045
chr9	62456264	62456475
chr9	62634654	62634995
chr9	62957011	62957242
chr9	65142901	65143097
chr9	69860069	69860510
chr9	69918047	69918379
chr9	70390211	70390403
chr9	70689983	70690510
chr9	70695430	70695758
chr9	70736449	70737462
chr9	71980775	71981198
chr9	77551312	77551565
chr9	78023142	78023335
chr9	78167498	78167722
chr9	85662907	85663416
chr9	85665159	85665619
chr9	86307029	86307396
chr9	86347621	86347853
chr9	88501846	88502116
chr9	92142950	92143307
chr9	92144389	92145014
chr9	92146245	92146449
chr9	101131302	101131559
chr9	102980695	102980897
chr9	103136791	103137227
chr9	103145993	103146451
chr9	105648384	105648694
chr9	106173013	106173285
chr9	106378750	106379119
chr9	107198967	107199198
chr9	108667342	108667775
chr9	108961956	108962268
chr9	110683879	110684569
chr9	111634454	111634695
chr9	111641895	111642237
chr9	114492971	114493218
chr9	119248997	119249302
chr9	119911067	119911549
chr9	122622915	122623306
chr9	122757039	122757309
chr9	122765370	122765565
chr9	122765814	122766040
chr9	122784184	122784623
chr9	123116442	123116812
chr9	123122684	123123020
chrX	14334595	14334836
chrX	16281690	16281954
chrX	33652012	33652272
chrX	57252452	57252729
chrX	105803745	105804117
chrX	135573999	135574296
chrX	135575712	135575926
chrX	135631786	135632021
chrX	160884004	160884343
chrX	162741002	162741666
chr1	31210692	31211310
chr1	31213722	31214302
chr1	34179893	34180333
chr1	35983077	35983326
chr1	37947041	37947428
chr1	40228719	40229425
chr1	40281737	40282061
chr1	40284643	40284889
chr1	46909179	46909378
chr1	52170504	52170991
chr1	54307403	54307638
chr1	58786244	58786578
chr1	59741661	59742008
chr1	59821652	59821883
chr1	60883720	60884155
chr1	60890557	60890780
chr1	66941954	66942307
chr1	66947499	66947856
chr1	71854698	71854926
chr1	71945840	71946222
chr1	72243566	72243831
chr1	73983190	73983443
chr1	78485264	78485568
chr1	79772537	79772738
chr1	82784001	82784293
chr1	83956324	83956769
chr1	90457216	90457660
chr1	91353685	91353901
chr1	121113898	121114238
chr1	121116407	121116847
chr1	123173798	123173992
chr1	125476763	125476959
chr1	132964927	132965375
chr1	133022489	133022699
chr1	133081430	133081622
chr1	133724297	133724541
chr1	134225038	134225301
chr1	134544398	134544989
chr1	135085286	135085538
chr1	135557343	135557553
chr1	135846522	135847032
chr1	135849748	135849990
chr1	138124017	138124300
chr1	138579601	138580067
chr1	138581723	138582255
chr1	138593013	138593543
chr1	138595047	138595449
chr1	138790098	138790335
chr1	140467759	140468140
chr1	140503317	140503870
chr1	141304387	141304670
chr1	141915461	141915667
chr1	142312216	142312795
chr1	143344591	143344815
chr1	153005493	153005751
chr1	155147450	155147760
chr1	155198205	155198722
chr1	155879724	155880120
chr1	156280648	156280846
chr1	156897302	156897654
chr1	156922155	156922347
chr1	163144639	163145000
chr1	163807221	163807413
chr1	166251540	166251899
chr1	168209211	168209475
chr1	170605298	170605493
chr1	172426050	172426669
chr1	173044064	173044401
chr1	173099004	173099292
chr1	173383046	173383266
chr1	181778003	181778314
chr1	182707961	182708297
chr1	182781013	182781345
chr1	188118620	188118983
chr1	188405642	188405965
chr1	188609410	188609622
chr1	190830152	190830417
chr1	193013630	193013853
chr1	4759080	4759285
chr1	9574800	9575085
chr1	9937715	9938026
chr1	16169816	16170290
chr1	20777073	20777352
chr1	30994272	30994566
chr1	31073030	31073323
chr1	31075974	31076516
chr1	193452410	193452773
chr1	193608880	193609103
chr1	193664672	193664989
chr1	194639003	194639284
chr10	5608047	5608244
chr10	11000624	11000938
chr10	11998178	11998400
chr10	13589392	13589688
chr10	13687183	13687469
chr10	14033817	14034009
chr10	17374054	17374476
chr10	17403711	17404159
chr10	18729147	18729339
chr10	18806370	18807251
chr10	19653581	19653910
chr10	19824448	19824696
chr10	22276269	22276548
chr10	24344882	24345196
chr10	26715771	26716177
chr10	26833970	26834167
chr10	36983404	36983742
chr10	37057031	37057489
chr10	40230705	40231059
chr10	43408032	43408318
chr10	53795541	53795908
chr10	55053685	55053994
chr10	55948513	55948894
chr10	57868155	57868374
chr10	61876425	61876714
chr10	67248399	67248685
chr10	67710836	67711306
chr10	67738158	67738399
chr10	67742832	67743026
chr10	76394006	76394198
chr10	76566444	76566681
chr10	79101509	79101872
chr10	79340533	79340928
chr10	79533784	79534298
chr10	79538018	79538449
chr10	79563735	79564166
chr10	79615644	79616030
chr10	80242332	80242677
chr10	80392385	80392630
chr10	80393601	80393861
chr10	80394969	80395836
chr10	80426374	80426777
chr10	80448317	80448804
chr10	80640225	80640601
chr10	82253343	82253557
chr10	82257952	82258497
chr10	82764362	82764868
chr10	82816538	82816777
chr10	87348522	87348768
chr10	90120463	90120685
chr10	90124276	90124561
chr10	92640398	92641050
chr10	93408662	93408959
chr10	94585481	94585673
chr10	94605515	94605743
chr10	94609090	94609358
chr10	94681416	94681822
chr10	94879347	94879706
chr10	95145613	95145854
chr10	95650700	95651311
chr10	99021157	99021571
chr10	99039003	99039327
chr10	99066876	99067104
chr10	107377525	107377787
chr10	107882206	107882465
chr10	107975709	107975911
chr10	110980583	110981423
chr10	110981857	110982342
chr10	111013131	111013323
chr10	111016265	111016472
chr10	111019172	111019619
chr10	114688534	114688734
chr10	115217371	115217582
chr10	118858496	118858770
chr10	119549778	119550151
chr10	121022317	121022658
chr10	121956598	121956791
chr10	126365196	126365477
chr10	126365759	126365951
chr10	127014431	127014666
chr10	127175678	127176119
chr10	127374184	127374380
chr10	127513043	127513277
chr10	128360280	128360551
chr11	5398918	5399681
chr11	5402450	5402669
chr11	5405834	5406216
chr11	7052365	7052818
chr11	7052900	7053366
chr11	8469420	8469886
chr11	8515573	8515773
chr11	12379699	12380159
chr11	12380587	12380779
chr11	16601909	16602312
chr11	17368598	17368892
chr11	17559358	17559556
chr11	30111671	30111975
chr11	31719763	31720006
chr11	32126610	32126894
chr11	32304830	32305072
chr11	32609708	32609924
chr11	35784471	35784725
chr11	51729754	51730215
chr11	53259101	53259455
chr11	53259821	53260107
chr11	53576300	53576618
chr11	53583271	53583541
chr11	53717377	53717600
chr11	55268803	55269162
chr11	57766295	57766501
chr11	58012849	58013073
chr11	58028276	58028510
chr11	62365053	62365378
chr11	69223768	69224099
chr11	70336760	70337112
chr11	72661855	72662149
chr11	74652060	74652272
chr11	75252400	75252670
chr11	75465360	75465553
chr11	76668383	76668649
chr11	77596689	77597199
chr11	78225284	78225622
chr11	78659440	78659693
chr11	78659932	78660280
chr11	78832285	78832541
chr11	79027709	79027918
chr11	79374099	79374466
chr11	80631563	80631972
chr11	80762523	80763139
chr11	81224818	81225132
chr11	83285679	83286115
chr11	83561327	83561704
chr11	83710257	83710512
chr11	83736118	83736337
chr11	84496434	84496666
chr11	86400334	86400590
chr11	86406614	86406843
chr11	86409768	86410242
chr11	86412145	86412502
chr11	86437706	86438419
chr11	86466354	86466546
chr11	94207997	94208300
chr11	95879274	95879478
chr11	97521349	97521588
chr11	97654589	97654838
chr11	98543715	98544016
chr11	98637085	98637380
chr11	100800659	100801452
chr11	100818660	100818902
chr11	100995729	100995997
chr11	102004396	102004706
chr11	102004842	102005045
chr11	103272573	103272959
chr11	105805648	105805963
chr11	105927212	105927442
chr11	106673790	106674018
chr11	106789228	106789567
chr11	106843733	106843925
chr11	107289400	107289706
chr11	108707416	108707640
chr11	112869937	112870179
chr11	112872092	112872543
chr11	113545578	113545947
chr11	115021392	115021646
chr11	115041395	115041615
chr11	115584132	115584422
chr11	115885402	115885636
chr11	115889181	115889465
chr11	117131245	117131547
chr11	117172326	117172656
chr11	117792106	117792329
chr11	117793616	117793883
chr11	117810759	117810960
chr11	117819538	117819835
chr11	117824628	117825217
chr11	117830246	117830950
chr11	117845162	117845363
chr11	117853283	117853512
chr11	117856574	117856863
chr11	117869142	117869472
chr11	120366936	120367128
chr11	120459690	120459935
chr11	120657575	120657877
chr11	120667212	120667604
chr11	120672303	120672549
chr11	121189527	121190030
chr11	121534376	121534629
chr12	8386579	8387085
chr12	8503553	8504492
chr12	8504966	8505235
chr12	21233268	21233548
chr12	25812342	25812671
chr12	28153054	28153261
chr12	31058269	31058474
chr12	31621870	31622095
chr12	31628336	31628688
chr12	33028450	33028651
chr12	33033463	33033997
chr12	35674139	35674536
chr12	35976649	35977034
chr12	35997883	35998159
chr12	36102521	36103125
chr12	36191116	36191378
chr12	37108660	37109035
chr12	53102586	53102826
chr12	56590423	56590629
chr12	63977982	63978374
chr12	66066356	66066593
chr12	70472449	70473094
chr12	72069876	72070095
chr12	73004277	73004536
chr12	73765052	73765248
chr12	74880198	74881250
chr12	76921240	76921533
chr12	80457136	80457589
chr12	80604526	80604790
chr12	80658970	80659407
chr12	80660252	80660765
chr12	80699521	80699875
chr12	81180893	81181194
chr12	81215303	81215496
chr12	81371878	81372192
chr12	81986286	81986571
chr12	81988209	81988537
chr12	85620101	85620362
chr12	86814397	86814787
chr12	88142188	88142515
chr12	88237949	88238597
chr12	88240484	88241024
chr12	88259618	88259849
chr12	88748992	88749308
chr12	92622790	92623182
chr12	92922619	92922848
chr12	100716415	100716638
chr12	103151140	103151376
chr12	103675264	103675472
chr12	103691764	103692096
chr12	104869563	104869998
chr12	105642034	105642360
chr12	105644656	105644885
chr12	110900494	110900705
chr12	112682087	112682299
chr12	117470064	117470280
chr13	3743284	3743619
chr13	4771084	4771403
chr13	5673961	5674154
chr13	5677045	5677601
chr13	5802658	5803414
chr13	5803608	5804082
chr13	5836596	5836793
chr13	5840709	5841166
chr13	5844143	5844699
chr13	6059056	6059727
chr13	6254952	6255244
chr13	12526172	12526376
chr13	13106509	13106747
chr13	13265720	13266150
chr13	13665223	13665548
chr13	13665819	13666034
chr13	16161012	16161279
chr13	16866156	16866734
chr13	21326037	21326411
chr13	24446793	24447009
chr13	24638954	24639254
chr13	27816974	27817414
chr13	29595544	29595740
chr13	29596626	29597324
chr13	31573029	31573313
chr13	33016864	33017129
chr13	34094462	34094782
chr13	34744760	34745009
chr13	35599140	35599367
chr13	39382116	39382315
chr13	41012044	41012364
chr13	41066643	41067050
chr13	41078132	41078590
chr13	41908555	41909014
chr13	43626480	43626758
chr13	44087135	44087497
chr13	44181185	44181426
chr13	45665386	45665634
chr13	46823382	46823586
chr13	47257458	47257704
chr13	49273148	49273443
chr13	49285640	49285869
chr13	51053597	51053880
chr13	51944842	51945034
chr13	52155927	52156300
chr13	52235672	52235871
chr13	52248999	52249299
chr13	52249575	52249776
chr13	52918197	52918488
chr13	52987437	52987661
chr13	54238905	54239170
chr13	54712551	54712772
chr13	63028894	63029292
chr13	63354446	63354837
chr13	63744768	63744973
chr13	64489824	64490080
chr13	67295183	67295423
chr13	68400526	68400889
chr13	74487670	74487862
chr13	75504521	75504841
chr13	75934983	75935526
chr13	90884376	90885076
chr13	91364166	91364465
chr13	91450864	91451287
chr13	96625540	96625757
chr13	101500905	101501153
chr13	101611724	101612015
chr13	102293365	102293733
chr13	102294304	102294580
chr13	102496922	102497181
chr13	103670687	103671028
chr13	104826576	104826790
chr13	112599739	112600186
chr13	113253803	113254489
chr13	114326628	114326828
chr13	114391348	114391540
chr13	115599948	115600211
chr14	9258561	9258802
chr14	13116650	13116843
chr14	17509672	17509892
chr14	21793129	21793378
chr14	21796058	21796356
chr14	22640169	22640367
chr14	31681988	31682791
chr14	31699494	31699744
chr14	31757531	31757744
chr14	31758003	31758271
chr14	32475596	32475965
chr14	32581783	32582067
chr14	32598885	32599139
chr14	41498016	41498343
chr14	41708201	41708450
chr14	46164555	46165038
chr14	46169948	46170224
chr14	51702960	51703176
chr14	51709229	51709521
chr14	55045522	55045862
chr14	55771907	55772244
chr14	56222811	56223097
chr14	56332279	56332523
chr14	61286340	61286592
chr14	63751078	63751453
chr14	66509293	66509876
chr14	66519196	66519717
chr14	70731492	70731806
chr14	70736071	70736970
chr14	70754387	70754839
chr14	70770841	70771136
chr14	72245462	72245656
chr14	73531902	73532340
chr14	75636942	75637358
chr14	77131428	77131739
chr14	77217241	77217528
chr14	77864812	77865010
chr14	90010532	90010753
chr14	90155659	90156092
chr14	120707375	120707606
chr14	121638603	121638856
chr14	121650427	121651275
chr15	6520877	6521151
chr15	6824143	6824654
chr15	11329504	11329781
chr15	25076163	25076532
chr15	25870453	25870752
chr15	31165442	31165949
chr15	36617978	36618205
chr15	38007855	38008096
chr15	38338984	38339344
chr15	38400142	38400540
chr15	53126051	53126256
chr15	56187836	56188177
chr15	59343115	59343374
chr15	59381533	59381850
chr15	59384047	59384553
chr15	59512339	59512632
chr15	59559840	59560099
chr15	59615427	59615621
chr15	61814816	61815050
chr15	61815765	61815959
chr15	61824126	61824456
chr15	61910652	61911382
chr15	62048530	62048722
chr15	62159948	62160975
chr15	62169313	62169682
chr15	62315142	62315398
chr15	62332661	62332854
chr15	63192033	63192333
chr15	66966255	66966516
chr15	66977887	66978636
chr15	75232178	75232607
chr15	75665918	75666197
chr15	75724619	75725017
chr15	76029028	76029346
chr15	76137806	76138048
chr15	76437859	76438062
chr15	76456206	76456672
chr15	76889165	76889491
chr15	76907156	76907655
chr15	77428962	77429293
chr15	77742404	77742754
chr15	78279624	78280402
chr15	78411823	78412018
chr15	78971737	78971932
chr15	79177983	79178192
chr15	79782359	79782630
chr15	80999270	80999509
chr15	81877901	81878174
chr15	88697747	88698487
chr15	89307463	89307969
chr15	89311082	89311488
chr15	90508869	90509918
chr15	90822868	90823147
chr15	93349719	93349922
chr15	94506939	94507157
chr15	98506957	98507287
chr15	98507481	98507775
chr15	101847233	101847606
chr15	101856028	101856269
chr15	101981009	101981685
chr15	103116293	103116536
chr16	3686778	3687103
chr16	3908561	3908983
chr16	6366921	6367119
chr16	10452596	10452908
chr16	10649236	10649526
chr16	10754532	10754798
chr16	10981824	10982254
chr16	11001817	11002017
chr16	13190575	13190780
chr16	15863417	15863609
chr16	15887887	15888079
chr16	15984262	15985138
chr16	16073516	16073760
chr16	18089051	18089505
chr16	18416405	18416693
chr16	20073671	20073977
chr16	20730312	20730621
chr16	22108346	22108668
chr16	22683785	22684039
chr16	22918795	22919109
chr16	22920232	22920582
chr16	23029138	23029511
chr16	23290226	23290670
chr16	23497595	23497969
chr16	23981428	23981633
chr16	23988442	23989209
chr16	24238381	24238750
chr16	24254327	24254674
chr16	24284319	24284620
chr16	24394090	24394322
chr16	24629359	24629631
chr16	30267561	30267775
chr16	30442451	30442815
chr16	30735348	30735695
chr16	30821394	30821959
chr16	30822435	30822735
chr16	45124753	45125016
chr16	45837931	45838338
chr16	45927604	45928066
chr16	45961215	45961457
chr16	45964946	45965166
chr16	49947220	49947562
chr16	49954116	49954335
chr16	49970562	49971047
chr16	52329465	52329785
chr16	52333668	52333996
chr16	55532762	55533245
chr16	55822196	55822566
chr16	57391590	57391800
chr16	76225337	76225781
chr16	81366220	81366471
chr16	87599967	87600187
chr16	87611668	87612200
chr16	87612857	87613086
chr16	91373247	91373448
chr16	92398370	92398566
chr16	92609893	92610183
chr16	92697180	92697849
chr16	93930019	93930233
chr16	94758567	94759082
chr16	94945774	94946137
chr16	95950579	95950878
chr16	95963028	95963246
chr17	10193994	10194414
chr17	13133357	13133814
chr17	13853462	13853840
chr17	15115699	15115891
chr17	15147025	15147293
chr17	15178428	15178629
chr17	17974874	17975427
chr17	25776288	25776520
chr17	26672832	26673087
chr17	26734188	26734469
chr17	26852430	26852771
chr17	28046127	28046319
chr17	29535052	29535385
chr17	30164641	30165083
chr17	31432360	31432680
chr17	31446499	31446840
chr17	31825208	31825510
chr17	32041054	32041269
chr17	32204573	32204765
chr17	33910956	33911435
chr17	33912558	33912820
chr17	33912890	33913087
chr17	33914724	33914987
chr17	33915046	33915273
chr17	33916195	33916694
chr17	33916959	33917284
chr17	33917986	33918503
chr17	33918843	33919516
chr17	33920245	33920769
chr17	33921680	33922041
chr17	33963798	33964147
chr17	34258120	34258324
chr17	34880705	34881177
chr17	34973662	34974124
chr17	34994121	34994313
chr17	34999033	34999754
chr17	35438527	35438868
chr17	35913828	35914218
chr17	35939993	35940269
chr17	35950177	35950566
chr17	35959463	35960100
chr17	35960222	35960603
chr17	37004159	37004455
chr17	39981261	39981523
chr17	39982543	39982760
chr17	39982820	39983122
chr17	39983387	39983647
chr17	39983966	39984167
chr17	39984736	39984997
chr17	43075606	43075880
chr17	46141178	46141419
chr17	53617815	53618139
chr17	56261232	56261661
chr17	56273167	56273367
chr17	57334244	57334577
chr17	57335338	57335554
chr2	131156360	131156764
chr2	131252747	131252939
chr2	134371009	134371203
chr2	134670433	134670740
chr2	141809785	141809999
chr2	144023944	144024298
chr2	148498209	148498475
chr2	152158035	152158283
chr2	152175577	152175993
chr2	152631867	152632098
chr2	152635866	152636334
chr2	154878509	154878708
chr2	157956061	157956255
chr2	158001233	158001484
chr2	160051161	160051495
chr2	163365444	163365718
chr2	164246840	164247346
chr2	164258018	164258575
chr2	164280400	164280705
chr2	165681170	165681510
chr2	165745256	165745494
chr2	166792086	166792381
chr2	166840646	166840843
chr2	167178061	167178261
chr2	167225225	167225571
chr2	167246980	167247206
chr2	167329659	167329897
chr2	167539187	167539381
chr2	167590523	167591138
chr2	167648635	167648957
chr2	167653746	167654208
chr2	167659119	167659457
chr2	167660159	167660468
chr2	167750514	167751043
chr2	167784283	167785275
chr2	167808468	167808719
chr2	168343520	168344053
chr2	169099604	169099860
chr2	172032643	172032950
chr2	173044175	173044618
chr3	7612914	7613248
chr3	10243774	10244010
chr3	18167439	18167809
chr3	19857829	19858056
chr3	19872841	19873033
chr3	19884877	19885117
chr3	19895574	19895886
chr3	19899780	19900000
chr3	21909047	21909390
chr3	27392964	27393287
chr3	27515519	27515724
chr3	27515866	27516261
chr3	27664915	27665310
chr3	27798096	27798409
chr3	27803962	27804407
chr3	31293374	31293691
chr3	32409204	32409411
chr3	37806488	37806811
chr3	50999276	50999504
chr3	51001160	51001725
chr3	51024859	51025233
chr3	51027096	51027715
chr3	57056608	57056857
chr3	57148204	57148518
chr3	64224176	64224579
chr3	64374280	64374613
chr3	65662181	65662373
chr3	65762237	65762668
chr3	65778416	65778709
chr3	65885542	65885745
chr3	79139948	79140361
chr3	79140826	79141072
chr3	79346450	79346814
chr3	80814051	80814278
chr3	81230768	81230962
chr3	82811431	82811835
chr3	82829643	82830299
chr3	82842986	82843178
chr3	82853684	82854122
chr17	57370061	57370441
chr17	57372285	57372804
chr17	58620151	58620730
chr17	63036721	63037267
chr17	71083821	71084245
chr17	71087484	71087772
chr17	71088737	71089319
chr17	71091106	71092048
chr17	71102888	71103472
chr17	71146729	71146998
chr17	71186127	71186486
chr17	74299627	74299963
chr17	74644731	74644941
chr17	81177149	81177360
chr17	86932297	86932703
chr17	87318204	87318449
chr17	87569683	87569886
chr18	3281001	3281502
chr18	4354682	4354908
chr18	4955249	4955550
chr18	4994530	4994955
chr18	5591180	5591408
chr18	6764764	6765087
chr18	12289754	12290181
chr18	13100341	13100628
chr18	13384041	13384411
chr18	14941334	14941688
chr18	20941044	20941260
chr18	21104289	21104564
chr18	24280193	24280488
chr18	35974440	35974633
chr18	38039779	38040143
chr18	38370079	38370320
chr18	42434588	42434863
chr18	47019151	47019429
chr18	47490050	47490253
chr18	59317437	59317662
chr18	59478451	59478840
chr18	60392815	60393150
chr18	61008057	61008287
chr18	64203222	64203490
chr18	64205668	64205943
chr18	64505400	64505916
chr18	64692590	64692786
chr18	65158952	65159457
chr18	65196839	65197076
chr18	67859317	67859538
chr18	67905546	67905958
chr18	69503944	69504173
chr18	74058119	74058319
chr18	74704968	74705352
chr18	75816948	75817186
chr18	75977503	75977792
chr18	76068957	76069167
chr18	76130720	76131278
chr18	81516113	81516766
chr18	81518389	81518714
chr19	3850730	3851052
chr19	4059480	4059767
chr19	4441000	4441308
chr19	4477532	4477743
chr19	4477911	4478250
chr19	4493061	4493365
chr19	4497600	4497833
chr19	4507607	4507872
chr19	4508571	4508892
chr19	5846609	5847066
chr19	5848915	5849139
chr19	7129337	7129717
chr19	7132222	7132478
chr19	7876311	7876548
chr19	7877120	7877535
chr19	9028088	9028427
chr19	10005788	10006079
chr19	10029157	10029408
chr19	21128160	21128406
chr19	21551296	21551509
chr19	29224733	29225004
chr19	29441521	29441731
chr19	32255844	32256059
chr19	32263583	32263879
chr19	32264461	32264962
chr19	32268737	32268930
chr19	32276562	32276934
chr19	32622027	32622227
chr19	34364925	34365252
chr3	88314091	88314433
chr3	88754831	88755140
chr3	88917241	88917500
chr3	88981185	88981377
chr3	89032131	89032489
chr3	89082092	89082305
chr3	89096994	89097483
chr3	90052611	90052936
chr3	90057949	90058241
chr3	90069659	90070073
chr3	93251307	93251836
chr3	93326599	93326909
chr3	93355970	93356442
chr3	94187471	94187675
chr3	95462543	95462818
chr3	96067306	96067604
chr3	96380905	96381225
chr3	97788906	97789134
chr3	97873282	97873554
chr3	102862437	102862670
chr3	103593964	103594218
chr3	105762028	105762364
chr3	107543133	107543371
chr3	107562983	107563426
chr3	107891953	107892145
chr3	115315054	115316133
chr3	115344134	115344746
chr3	115349924	115350584
chr3	115352572	115352921
chr3	115590329	115590951
chr3	115897722	115898029
chr3	116670547	116670814
chr3	121297516	121298060
chr3	121902083	121902296
chr3	127493255	127493447
chr3	127551072	127551314
chr3	129236363	129236555
chr3	129539416	129539629
chr3	131067513	131067796
chr3	131067936	131068142
chr3	135182581	135182917
chr3	135337689	135338083
chr3	135392589	135392853
chr3	138736719	138737008
chr3	142192997	142193326
chr3	142283004	142283270
chr3	145770585	145771068
chr3	146230733	146231235
chr3	146320381	146320640
chr3	148902712	148902987
chr4	11073937	11074199
chr4	14831579	14831816
chr4	25468841	25469135
chr4	33344413	33344848
chr4	33348096	33348826
chr4	33349105	33349303
chr4	34562146	34562371
chr4	34847187	34847487
chr4	35252495	35252743
chr4	40669409	40669635
chr4	40797664	40797916
chr4	40799268	40799755
chr4	45426575	45426828
chr4	45487761	45488112
chr4	45496729	45497179
chr4	45502541	45502980
chr4	45513158	45513547
chr4	47306474	47306813
chr4	49350936	49351143
chr4	53133323	53133527
chr4	53137618	53137993
chr4	53352066	53352394
chr4	53397812	53398088
chr4	53426794	53426993
chr4	53450278	53450530
