# Supplementary material for: Synergistic gene expression during the acute phase response is characterized by transcription factor assisted loading
Source: Nat Commun. 2017 Nov 29;8:1849. doi: 10.1038/s41467-017-02055-5 (PMC5707366; doi:10.1038/s41467-017-02055-5)
Supplement: Supplementary file 7 — Supplementary Data 5 [file 41467_2017_2055_MOESM7_ESM.xlsx]

## Sheet: number_of_syng_genes_nearest_to
Supplementary Data 5: List of the nearest gene to every assisted site
Chr	Start	End	Nearest PromoterID	Distance to TSS	Gene Name	synergistic gene	additive gene
chr16	86386167	86386367	NM_011782	-484897	Adamts5
chr8	79744973	79745173	NR_028125	-295882	0610038B21Rik
chr12	79071039	79071239	NM_172952	-256503	Gphn
chr17	86907143	86907343	NR_045435	-220725	2010106C02Rik
chr10	37058104	37058304	NM_008538	-199472	Marcks	x
chr16	24199944	24200144	NM_178665	-193392	Lpp
chr6	134170331	134170531	NM_025778	-175916	Bcl2l14
chr16	76539833	76540033	NM_173440	-166639	Nrip1
chr10	36999220	36999420	NM_008538	-140588	Marcks	x
chr13	103343411	103343611	NM_008533	-140127	Cd180
chr10	87181267	87181467	NM_001314010	-139643	Igf1
chr13	44090896	44091096	NR_045285	-125540	Gm5083
chr14	73235177	73235377	NM_207636	-125467	Fndc3a
chr11	31383946	31384146	NM_011491	-113985	Stc2
chr12	74891670	74891870	NM_001313920	-110541	Hif1a
chr8	70593219	70593419	NM_177698	-94846	Psd3
chr8	70592138	70592338	NM_177698	-93765	Psd3
chr10	36947894	36948094	NM_008538	-89262	Marcks	x
chr4	119744911	119745111	NM_007902	-88800	Edn2
chr14	70394731	70394931	NM_018781	-82421	Egr3
chr18	5510164	5510364	NM_011546	-81594	Zeb1
chr5	38351615	38351815	NM_001289535	-78754	Stx18
chr15	62124523	62124723	NR_003523	-73617	H2afy3
chr17	4922173	4922373	NM_001085355	-72801	Arid1b
chr13	18264522	18264722	NR_046032	-72586	4930448F12Rik
chr2	39151110	39151310	NM_024209	-69352	Ppp6c
chr10	111095926	111096126	NR_045344	-64697	4933440J02Rik
chr16	87636284	87636484	NM_007520	-62815	Bach1
chr10	18797814	18798014	NM_009397	-62698	Tnfaip3
chr19	41520323	41520523	NM_031376	-60863	Pik3ap1
chr10	18801989	18802189	NR_038021	-59466	Gm20139
chr15	62105732	62105932	NR_003523	-54826	H2afy3
chr1	40231077	40231277	NM_008362	-50748	Il1r1	x
chr1	40232074	40232274	NM_008362	-49751	Il1r1	x
chr5	91118950	91119150	NM_001310656	-49497	Rassf6
chr2	75447814	75448014	NM_053263	-49402	Hnrnpa3
chr8	36695428	36695628	NR_040376	-43454	Gm16793
chr4	106520583	106520783	NM_001347159	-43071	Acot11
chr4	102200266	102200466	NM_001177980	-42299	Pde4b
chr6	94596499	94596699	NR_106008	-40190	Mir7041
chr4	102205940	102206140	NM_001177980	-36625	Pde4b
chr10	111374030	111374230	NM_178610	-35621	Krr1
chr10	96852204	96852404	NR_039547	-33808	Mir3966
chr11	78702685	78702885	NM_010927	-31504	Nos2
chr17	29596563	29596763	NM_008842	-31327	Pim1
chr9	7661376	7661576	NM_010810	-30614	Mmp7
chr7	105540122	105540322	NM_001168539	-30384	Tsku
chr8	126301230	126301430	NM_009003	-28566	Rab4a
chr11	81820449	81820649	NM_011333	-28530	Ccl2
chr6	113618430	113618630	NM_001033463	-28514	Tatdn2
chr11	5392134	5392334	NM_013842	-28410	Xbp1
chr4	33369344	33369544	NM_011884	-27842	Rngtt
chr16	30416159	30416359	NM_001128096	-27643	Atp13a3
chr6	113619782	113619982	NM_001033463	-27162	Tatdn2
chr14	122222433	122222633	NM_134074	-25577	Dock9
chr8	36677282	36677482	NR_040376	-25308	Gm16793
chr3	93301059	93301259	NM_016740	-23259	S100a11
chr17	29606674	29606874	NM_008842	-21216	Pim1
chr5	124502261	124502461	NM_177876	-20092	Vps37b
chr1	193625575	193625775	NM_010892	-19677	Nek2
chr13	70351982	70352182	NR_036596	-19618	4930520P13Rik
chr11	112592133	112592333	NR_024085	-19563	BC006965
chr5	77675298	77675498	NM_011263	-19121	Rest
chr11	81829891	81830091	NM_011333	-19088	Ccl2
chr8	119853890	119854090	NM_028941	-19080	Cmip
chr1	193627192	193627392	NM_010892	-18060	Nek2
chr2	11337860	11338060	NR_040615	-17833	8030442B05Rik
chr5	31899256	31899456	NM_025796	-16968	Mrpl33
chr2	157233482	157233682	NM_009271	-16447	Src
chr3	87313098	87313298	NM_001083318	-16302	Etv3
chr7	108176182	108176382	NM_001302346	-15715	P2ry2
chr6	114393079	114393279	NM_001317124	-15337	Hrh1
chr5	91305170	91305370	NM_008176	-15001	Cxcl1
chr15	98522732	98522932	NM_172612	-14940	Rnd1	x
chr4	132515409	132515609	NM_010208	-14501	Fgr	x
chr6	86130739	86130939	NM_031199	-14382	Tgfa
chr7	106344272	106344472	NM_026384	-13149	Dgat2
chr1	137077069	137077269	NM_134438	-12911	Gpr37l1
chr9	103116973	103117173	NM_009275	-12678	Srprb
chr15	98526252	98526452	NM_153518	-12306	Ccdc65
chr11	59941426	59941626	NM_001037764	-12058	Rai1
chr4	43984980	43985180	NM_001002787	-11296	Ccin
chr18	36866568	36866768	NM_172831	-11089	E230025N22Rik
chr5	91309299	91309499	NM_008176	-10872	Cxcl1
chr1	155407057	155407257	NM_028749	-10313	Npl
chr14	41716301	41716501	NM_177816	-10147	Sh2d4b
chr17	57343637	57343837	NM_019418	-10133	Tnfsf14
chr16	91363049	91363249	NM_001347258	-9879	Ifnar2
chr16	78265312	78265512	NR_045698	-9713	E330011O21Rik
chr11	83550775	83550975	NM_183249	-9567	Wfdc21
chr10	23561818	23562018	NM_011979	-9350	Vnn3	x
chr17	45879830	45880030	NM_028164	-9137	1600014C23Rik
chr13	12901211	12901411	NM_011118	-8965	Prl2c3
chr7	112738942	112739142	NM_009685	-8875	Apbb1
chr7	20428889	20429089	NM_001270489	-8363	Gm19345
chr15	98515964	98516164	NM_172612	-8172	Rnd1	x
chr17	57341493	57341693	NM_019418	-7989	Tnfsf14
chr10	36865595	36865795	NM_008538	-6963	Marcks	x
chr4	135308717	135308917	NM_001085509	-6813	Myom3
chr8	112109569	112109769	NM_001329965	-6597	Hp
chr1	133148094	133148294	NM_001313731	-6439	Rassf5
chr15	98499629	98499829	NM_001080981	-6409	Ddx23
chr5	91314151	91314351	NM_008176	-6020	Cxcl1
chr1	133147602	133147802	NM_001313731	-5947	Rassf5
chr15	98513588	98513788	NM_172612	-5796	Rnd1	x
chr4	62999765	62999965	NM_008768	-5725	Orm1
chr15	81196740	81196940	NM_011399	-5645	Slc25a17
chr8	112108528	112108728	NM_001329965	-5556	Hp
chr19	10049477	10049677	NR_073181	-5513	Fth1
chr12	56494253	56494453	NM_011968	-5459	Psma6
chr18	20711507	20711707	NM_007883	-4968	Dsg2
chr5	7955595	7955795	NM_054098	-4777	Steap4	x
chr1	133146413	133146613	NM_001313731	-4758	Rassf5
chr15	98497939	98498139	NM_001080981	-4719	Ddx23
chr9	103109014	103109214	NM_009275	-4719	Srprb
chr3	90389476	90389676	NM_001195760	-4593	S100a2
chr17	57360655	57360855	NR_105944	-4104	Mir6978
chr7	53975015	53975215	NM_011315	-4069	Saa3	x
chr1	135808450	135808650	NM_001160420	-3974	Optc
chr1	133145301	133145501	NM_001313731	-3646	Rassf5
chr17	57371083	57371283	NM_009778	-3624	C3
chr5	137551562	137551762	NM_008871	-3520	Serpine1
chr3	19853980	19854180	NM_001276250	-2974	Cp
chr7	54001154	54001354	NM_009117	-2904	Saa1	x
chr18	36891751	36891951	NM_028036	-2873	Tmco6
chr5	91329952	91330152	NM_009140	-2873	Cxcl2
chr5	123154595	123154795	NM_001310720	-2858	P2rx4
chr8	109456763	109456963	NM_009229	-2787	Sntb2
chr2	32240064	32240264	NM_198001	-2729	1110008P14Rik
chr3	127486034	127486234	NM_027808	-2689	Alpk1	x
chr13	23896315	23896515	NM_144836	-2481	Slc17a2	x
chr11	81846622	81846822	NM_011333	-2357	Ccl2
chr17	57358888	57359088	NR_105944	-2337	Mir6978
chr4	63003520	63003720	NM_008768	-1970	Orm1
chr18	61797614	61797814	NR_045420	-1593	Bvht
chr3	89086128	89086328	NM_001162425	-1355	Efna1
chr8	73133381	73133581	NM_133772	-1268	Ssbp4
chr11	115023461	115023661	NM_012030	-1094	Slc9a3r1	x
chr7	112749458	112749658	NM_017371	-928	Hpx
chr9	102640954	102641154	NR_033301	-924	Gm5627
chr17	57357438	57357638	NR_105944	-887	Mir6978
chr10	18732522	18732722	NM_001166402	-853	Tnfaip3
chr3	127491988	127492188	NM_145133	-743	Tifa	x
chr5	135383231	135383431	NM_194065	-728	Wbscr28
chr7	148142288	148142488	NM_030694	-528	Ifitm2	x
chr13	95055992	95056192	NM_001346609	-306	Scamp1
chr4	53172920	53173120	NM_013454	-253	Abca1
chr10	18735270	18735470	NM_009397	-154	Tnfaip3
chr12	105501124	105501324	NM_001199940	-108	Serpina3i
chr7	53998357	53998557	NM_009117	-107	Saa1	x
chr3	14641526	14641726	NM_024495	-101	Car13	x
chr7	54007011	54007211	NM_011314	-92	Saa2
chr5	7960286	7960486	NM_054098	-86	Steap4	x
chr7	31729014	31729214	NM_032541	-66	Hamp	x
chr2	24200670	24200870	NM_001159562	-41	Il1rn
chr12	56593566	56593766	NM_010907	-32	Nfkbia	x
chr18	36886378	36886578	NM_009841	-9	Cd14
chr9	57949896	57950096	NM_029212	36	Ccdc33
chr6	124462583	124462783	NM_023143	44	C1ra
chr9	7873021	7873221	NM_007464	49	Birc3
chr3	127483195	127483395	NM_027808	150	Alpk1	x
chr2	32242986	32243186	NM_008491	173	Lcn2
chr17	57367276	57367476	NM_009778	183	C3
chr3	19857176	19857376	NM_007752	222	Cp
chr12	8506360	8506560	NM_007483	331	Rhob	x
chr7	112748160	112748360	NM_017371	370	Hpx
chr9	20834175	20834375	NM_023892	458	Icam4
chr17	57355683	57355883	NR_105944	868	Mir6978
chr5	7961272	7961472	NM_054098	900	Steap4	x
chr16	15888194	15888394	NM_007679	915	Cebpd	x
chr10	18730729	18730929	NM_001166402	940	Tnfaip3
chr12	8505750	8505950	NM_007483	941	Rhob	x
chr9	63898549	63898749	NR_040713	1013	1110036E04Rik
chr7	53997170	53997370	NM_009117	1080	Saa1	x
chr2	38368518	38368718	NM_001159631	1222	Nek6
chr10	18733855	18734055	NM_009397	1261	Tnfaip3
chr1	93148066	93148266	NM_026454	1270	Ube2f
chr8	112101638	112101838	NM_017370	1334	Hp	x
chr5	91321637	91321837	NM_008176	1466	Cxcl1
chr11	81850477	81850677	NM_011333	1498	Ccl2
chr10	80394244	80394444	NM_008655	1508	Gadd45b
chr15	100251849	100252049	NM_001146161	1537	Slc11a2
chr5	91334390	91334590	NM_009140	1565	Cxcl2
chr5	7961993	7962193	NM_054098	1621	Steap4	x
chr15	98506132	98506332	NM_172612	1660	Rnd1	x
chr7	31727285	31727485	NM_032541	1663	Hamp	x
chr5	137546339	137546539	NM_008871	1703	Serpine1
chr12	56591672	56591872	NM_010907	1862	Nfkbia	x
chr2	119375325	119375525	NM_019769	1982	Chp1
chr4	120240750	120240950	NM_016748	2031	Ctps
chr8	112100914	112101114	NM_017370	2058	Hp	x
chr7	53995949	53996149	NM_009117	2301	Saa1	x
chr17	13202987	13203187	NM_013671	2382	Sod2	x
chr4	63007873	63008073	NM_008768	2383	Orm1
chr5	7962766	7962966	NM_054098	2394	Steap4	x
chr17	57354134	57354334	NR_105944	2417	Mir6978
chr16	15889728	15889928	NM_007679	2449	Cebpd	x
chr17	57365004	57365204	NM_009778	2455	C3
chr7	112745964	112746164	NM_017371	2566	Hpx
chr7	31726289	31726489	NM_032541	2659	Hamp	x
chr1	133173336	133173536	NM_019777	2704	Ikbke
chr8	112100195	112100395	NM_017370	2777	Hp	x
chr17	35335946	35336146	NM_013693	2906	Tnf
chr15	98504775	98504975	NM_172612	3017	Rnd1	x
chr7	53995115	53995315	NM_009117	3135	Saa1	x
chr5	123160729	123160929	NM_001310718	3276	P2rx4
chr4	132533205	132533405	NM_010208	3295	Fgr	x
chr12	36879983	36880183	NM_025840	3329	Bzw2
chr10	110946738	110946938	NM_009344	3496	Phlda1
chr1	133644261	133644461	NM_177243	3762	Slc26a9
chr5	137544224	137544424	NM_008871	3818	Serpine1
chr19	47307157	47307357	NM_001163480	3924	Neurl1a
chr9	103128436	103128636	NM_133977	4080	Trf
chr13	40986148	40986348	NM_008105	4121	Gcnt2
chr15	98503658	98503858	NM_172612	4134	Rnd1	x
chr8	112098528	112098728	NM_017370	4444	Hp	x
chr17	57363004	57363204	NM_009778	4455	C3
chr9	57962056	57962256	NM_001166282	4474	Ccdc33
chr7	112744019	112744219	NM_017371	4511	Hpx
chr12	56588983	56589183	NM_010907	4551	Nfkbia	x
chr4	40792476	40792676	NR_039584	4595	Mir5123
chr4	16095772	16095972	NR_045765	4615	A530072M11Rik
chr17	57351469	57351669	NR_105944	5082	Mir6978
chr10	18726329	18726529	NM_001166402	5340	Tnfaip3
chr15	98502323	98502523	NM_172612	5469	Rnd1	x
chr4	33329912	33330112	NM_001033225	5750	Pnrc1
chr8	112097124	112097324	NM_017370	5848	Hp	x
chr11	117823689	117823889	NM_007707	6891	Socs3
chr9	103125563	103125763	NM_133977	6953	Trf
chr8	28159939	28160139	NM_001039077	7012	Prosc
chr7	112740423	112740623	NM_017371	8107	Hpx
chr17	57348370	57348570	NR_105944	8181	Mir6978
chr17	57347325	57347525	NR_105944	9226	Mir6978
chr11	117821335	117821535	NM_007707	9245	Socs3
chr9	103123107	103123307	NM_133977	9409	Trf
chr14	41974306	41974506	NM_010775	9661	Mbl1
chr10	18721794	18721994	NM_001166402	9875	Tnfaip3
chr17	57346483	57346683	NR_105944	10068	Mir6978
chr11	54836593	54836793	NR_138556	10280	Anxa6
chr17	57345382	57345582	NR_105944	11169	Mir6978
chr4	124793388	124793588	NM_153159	11637	Zc3h12a
chr15	59491841	59492041	NM_144549	11732	Trib1
chr12	103969459	103969659	NM_001142937	12312	Moap1
chr10	18719132	18719332	NM_001166402	12537	Tnfaip3
chr6	87944416	87944616	NR_026990	12839	Gm5577
chr9	103119059	103119259	NM_133977	13457	Trf
chr6	66860755	66860955	NM_001177558	13970	Gng12
chr11	102076981	102077181	NR_106179	14383	Mir8101
chr5	64345066	64345266	NM_145923	14970	Rell1
chr2	91849206	91849406	NM_011957	15021	Creb3l1
chr10	110958561	110958761	NM_009344	15319	Phlda1
chr10	53778854	53779054	NM_008548	16648	Man1a
chr12	87044484	87044684	NM_016767	16914	Batf
chr2	35154954	35155154	NM_146120	17154	Gsn
chr4	150211709	150211909	NR_040649	17249	1700045H11Rik
chr6	113605621	113605821	NM_172161	17260	Irak2
chr12	56576219	56576419	NM_010907	17315	Nfkbia	x
chr2	153004369	153004569	NM_133847	17432	Tm9sf4
chr8	64052371	64052571	NM_001293774	17495	Palld
chr3	98985093	98985293	NR_105852	18183	Mir6481
chr14	70729909	70730109	NM_001135152	18231	Slc39a14
chr12	56575000	56575200	NM_010907	18534	Nfkbia	x
chr12	87046657	87046857	NM_016767	19087	Batf
chr10	96905174	96905374	NR_039547	19162	Mir3966
chr18	35040182	35040382	NM_007913	19421	Egr1		x
chr4	45524037	45524237	NM_001033306	19563	Shb
chr2	11300340	11300540	NR_040615	19687	8030442B05Rik
chr5	7980768	7980968	NM_054098	20396	Steap4	x
chr12	8341213	8341413	NM_021429	21074	Hs1bp3
chr14	77098705	77098905	NR_015485	21430	1700108F19Rik
chr12	81913069	81913269	NM_178682	21650	Susd6
chr3	36352533	36352733	NR_105976	21813	Mir7009
chr11	78662053	78662253	NM_001076681	22056	Lyrm9
chr15	38207945	38208145	NM_001289471	22421	Klf10		x
chr11	117807754	117807954	NM_007707	22826	Socs3
chr11	78662904	78663104	NM_001076681	22907	Lyrm9
chr12	8343612	8343812	NM_021429	23473	Hs1bp3
chr2	11451769	11451969	NM_001177758	23687	Pfkfb3
chr5	7984568	7984768	NM_054098	24196	Steap4	x
chr2	164347204	164347404	NM_133779	24279	Pigt
chr2	11285619	11285819	NR_040369	24603	Gm13293
chr12	56568772	56568972	NM_010907	24762	Nfkbia	x
chr18	21128459	21128659	NM_026301	25433	Rnf125	x
chr12	56567925	56568125	NM_010907	25609	Nfkbia	x
chr12	56567465	56567665	NM_010907	26069	Nfkbia	x
chr3	79175373	79175573	NM_001142953	26175	Gm17359
chr18	21129586	21129786	NM_026301	26560	Rnf125	x
chr13	51168899	51169099	NR_029463	27097	9430083A17Rik
chr2	122087688	122087888	NM_146126	27213	Sord
chr16	10758208	10758408	NM_001271603	27321	Socs1
chr12	56565769	56565969	NM_010907	27765	Nfkbia	x
chr14	32482495	32482695	NM_025295	28352	Btd
chr10	59372264	59372464	NM_019965	30025	Dnajb12
chr9	7658186	7658386	NM_013903	30055	Mmp20
chr5	146074948	146075148	NM_001081431	30836	Zscan25
chr9	100354767	100354967	NM_001033543	32025	Il20rb
chr17	29531151	29531351	NM_013710	33392	Fgd2
chr4	102296898	102297098	NM_001177981	34550	Pde4b
chr17	29532406	29532606	NM_013710	34647	Fgd2
chr3	19899383	19899583	NM_080634	35827	Hps3
chr3	19893263	19893463	NM_007752	36309	Cp
chr3	19898514	19898714	NM_080634	36696	Hps3
chr3	19894155	19894355	NM_007752	37201	Cp
chr19	41421980	41422180	NM_031376	37480	Pik3ap1
chr3	19897482	19897682	NM_080634	37728	Hps3
chr15	66970241	66970441	NM_009177	38103	St3gal1
chr3	19895121	19895321	NM_007752	38167	Cp
chr19	41421064	41421264	NM_031376	38396	Pik3ap1
chr3	19896391	19896591	NM_080634	38819	Hps3
chr2	167556989	167557189	NR_015500	40412	A530013C23Rik
chr1	172446387	172446587	NM_027528	40754	Nos1ap	x
chr10	43663524	43663724	NM_130892	42011	Rtn4ip1
chr4	16047500	16047700	NM_001329751	43190	Ripk2
chr4	16046504	16046704	NM_001329751	44186	Ripk2
chr4	102310183	102310383	NM_001177981	47835	Pde4b
chr2	79219677	79219877	NM_001048176	49368	Cerkl
chr14	66339274	66339474	NM_001168318	54134	Scara5
chr15	59571955	59572155	NR_045076	54459	Gm19510
chr2	50819702	50819902	NR_033595	54598	Gm13498
chr3	41425020	41425220	NM_001130186	56318	Jade1
chr8	67113278	67113478	NM_013494	58528	Cpe
chr17	29560364	29560564	NM_013710	62605	Fgd2
chr12	81954791	81954991	NM_178682	63372	Susd6
chr10	13750525	13750725	NM_010437	64440	Hivep2
chr13	60211781	60211981	NM_008086	67015	Gas1
chr12	8393567	8393767	NM_021429	73428	Hs1bp3
chr3	51835364	51835564	NM_001004176	73464	Maml3
chr19	17837527	17837727	NM_001163144	74495	Pcsk5	x
chr7	119645808	119646008	NM_020606	74688	Parva
chr1	16172770	16172970	NM_133832	76907	Rdh10	x
chr12	8399932	8400132	NM_021429	79793	Hs1bp3
chr4	59353137	59353337	NR_105031	80314	Gm12596
chr10	13768361	13768561	NM_010437	82276	Hivep2
chr2	167603025	167603225	NR_015500	86448	A530013C23Rik
chr19	17819214	17819414	NM_001163144	92808	Pcsk5	x
chr16	92159592	92159792	NM_080456	101111	Mrps6
chr8	129365996	129366196	NM_024214	103725	Tomm20
chr16	15992218	15992418	NM_007679	104939	Cebpd	x
chr16	10676971	10677171	NM_001271603	108558	Socs1
chr3	82989579	82989779	NM_016784	130219	Plrg1
chrX	161627041	161627241	NM_183427	137772	Glra2
chr16	52292841	52293041	NM_001331110	160253	Alcam
chr6	134155662	134155862	NM_007961	170044	Etv6
chr12	80849847	80850047	NR_131075	175773	9430078K24Rik
chr15	52998372	52998572	NM_010162	179266	Ext1
chr11	17361164	17361364	NM_001330649	203573	C1d
chr13	110345724	110345924	NR_030644	230886	Mir582
chr13	103892966	103893166	NM_175171	231506	Mast4
chr1	101997634	101997834	NM_172851	328392	Cntnap5b
chr15	62898609	62898809	NR_045279	412454	Gm20740
chr2	108596032	108596232	NM_029790	522315	Mettl15
