# Supplementary material for: Synergistic gene expression during the acute phase response is characterized by transcription factor assisted loading
Source: Nat Commun. 2017 Nov 29;8:1849. doi: 10.1038/s41467-017-02055-5 (PMC5707366; doi:10.1038/s41467-017-02055-5)
Supplement: Supplementary file 8 — Supplementary Data 6 [file 41467_2017_2055_MOESM8_ESM.xlsx]

## Sheet: Sheet1
Supplementary Data 6: Details of all RNA-seq and ChIP-seq samples
experiment	treatment	ID
RNA-seq	NT (rep#1)	GH1085
RNA-seq	NT (rep#2)	GH1086
RNA-seq	IL-1 (rep#1)	GH1087
RNA-seq	IL-1 (rep#2)	GH1088
RNA-seq	TNFa (rep#1)	GH1089
RNA-seq	TNFa (rep#2)	GH1090
RNA-seq	IL-6 (rep#1)	GH1091
RNA-seq	IL-6 (rep#2)	GH1092
RNA-seq	IL-1 + IL-6 (rep#1)	GH1093
RNA-seq	IL-1 + IL-6 (rep#2)	GH1094
RNA-seq	TNFa + IL-6 (rep#1)	GH1095
RNA-seq	TNFa + IL-6 (rep#2)	GH1096
H3K27ac ChIP-seq	NT (rep#1)	GH1144
H3K27ac ChIP-seq	NT (rep#2)	GH1123
H3K27ac ChIP-seq	NT (rep#3)	GH2200
H3K27ac ChIP-seq	IL-1 (rep#1)	GH1145
H3K27ac ChIP-seq	IL-1 (rep#2)	GH1124
H3K27ac ChIP-seq	IL-1 (rep#3)	GH2201
H3K27ac ChIP-seq	IL-6 (rep#1)	GH1147
H3K27ac ChIP-seq	IL-6 (rep#2)	GH1126
H3K27ac ChIP-seq	IL-6 (rep#3)	GH2202
H3K27ac ChIP-seq	dual (rep#1)	GH1148
H3K27ac ChIP-seq	dual (rep#2)	GH1127
H3K27ac ChIP-seq	dual (rep#3)	GH2203
RNA-Pol2 ChIP-seq	NT (rep#1)	GH2364
RNA-Pol2 ChIP-seq	NT (rep#2)	GH2372
RNA-Pol2 ChIP-seq	IL-1 (rep#1)	GH2365
RNA-Pol2 ChIP-seq	IL-1 (rep#2)	GH2373
RNA-Pol2 ChIP-seq	IL-6 (rep#1)	GH2366
RNA-Pol2 ChIP-seq	IL-6 (rep#2)	GH2374
RNA-Pol2 ChIP-seq	dual (rep#1)	GH2367
RNA-Pol2 ChIP-seq	dual (rep#2)	GH2375
STAT3 ChIP-seq	NT (rep#1)	GH2471
STAT3 ChIP-seq	NT (rep#2)	GH2475
STAT3 ChIP-seq	IL-1 (rep#1)	GH2472
STAT3 ChIP-seq	IL-1 (rep#2)	GH2476
STAT3 ChIP-seq	IL-6 (rep#1)	GH2473
STAT3 ChIP-seq	IL-6 (rep#2)	GH2477
STAT3 ChIP-seq	dual (rep#1)	GH2474
STAT3 ChIP-seq	dual (rep#2)	GH2478
p65 ChIP-seq	IL-1	GH2651
CEBPB ChIP-seq	IL-1	GH2100
cJun ChIP-seq	IL-1	GH2197
H3K27ac ChIP-seq	NT + DN-NFkB	GH2641
H3K27ac ChIP-seq	IL-1 + DN-NFkB	GH2642
H3K27ac ChIP-seq	IL-6 + DN-NFkB	GH2643
H3K27ac ChIP-seq	dual + DN-NFkB	GH2644
STAT3 ChIP-seq	NT + DN-NFkB	GH2645
STAT3 ChIP-seq	IL-1 + DN-NFkB	GH2646
STAT3 ChIP-seq	IL-6 + DN-NFkB	GH2647
STAT3 ChIP-seq	dual + DN-NFkB	GH2648
